# Supplementary material for: An optimized translating ribosome affinity purification protocol for low-abundance Drosophila tissues
Source: iScience. 2026 Mar 30;29(5):115530. doi: 10.1016/j.isci.2026.115530 (PMC13099348; doi:10.1016/j.isci.2026.115530)
Supplement: Table S2. List of significantly differentially expressed genes identified by DESeq2 in DIP-γ labeled neurons from adult heads [file mmc2.xlsx]

## Sheet: Annotated Probe Report for DESe
Probe	Chromosome	Start	End	Probe Strand	Feature	ID	GENE_SNAPSHOT	Description	Feature Strand	Type	Feature Orientation	Distance	P-value (DESeq stats p<0.05 after correction)	FDR (DESeq stats p<0.05 after correction)	Log2 Fold Change (DESeq stats p<0.05 after correction)	Shrunk Log2 Fold Change (DESeq stats p<0.05 after correction)	control 2d_22	control 2d_30	control 2d_62	TRAP 2d_18	TRAP 2d_26	TRAP 2d_57
CR44832	X	5790952	5791536	-	CR44832	FBgn0266095	No description available	long non-coding RNA:CR44832	-	gene	Name match	0	0	0	9.53542	7.6822	5.163059711456299	4	3.5313193798065186	14.765501976013184	14.078654289245605	13.036330223083496
CG12239	X	5792140	5794543	+	CG12239	FBgn0029810	Is expressed in embryonic brain; embryonic stomatogastric nervous system; and larval ventral nerve cord.	No description	+	gene	Name match	0	0	0	9.07027	7.63525	6.163060188293457	5.930737018585205	4.79435	15.714655876159668	15.40668773651123	13.928983688354492
CG32523	X	21217878	21218835	+	CG32523	FBgn0052523	Predicted to enable serine-type endopeptidase activity. Predicted to be involved in proteolysis. Is expressed in photoreceptor neurons.	No description	+	gene	Name match	0	0	0	7.36722	6.60221	9.325450897216797	7.851748943328857	8.12228	16.437908172607422	16.504636764526367	16.0005
Orcokinin	2R	23946959	23949076	-	Orcokinin	FBgn0034935	Involved in male courtship behavior and positive regulation of oogenesis. Is expressed in several structures, including accessory medulla; adult brain; adult ventral nerve cord cell body rind; epithelium; and gut section.	Orcokinin	-	gene	Name match	0	0	0	7.26522	6.35173	5.9444193840026855	5.781359672546387	5.253785133361816	13.579793930053711	13.582939147949219	12.579179763793945
Crz	3R	14314854	14315716	+	Crz	FBgn0013767	Corazonin (Crz) encodes a neuropeptide expressed in specific groups of neurons. It functions as a neurohormone and neuromodulator, which involves a G-protein-coupled receptor. Its roles include ethanol and trehalose metabolism, and male reproductive activity. [Date last reviewed: 2019-03-07]	Corazonin [Source:FlyBase;Acc:FBgn0013767]	+	gene	Name match	0	0	1.6255062186167878E-43	7.19286	5.87095	5.5206122398376465	4.584962368011475	3.5313193798065186	12.698431015014648	12.478312492370605	11.381844520568848
Dsk	3R	4189692	4190260	-	Dsk	FBgn0000500	Drosulfakinin	Drosulfakinin [Source:FlyBase;Acc:FBgn0000500]	-	gene	Name match	0	0	0	6.261	5.58547	6.229148864746094	7.169925212860107	6.7171854972839355	13.751570701599121	13.336771965026855	12.550294876098633
Mip	3L	17344947	17349666	-	Mip	FBgn0036713	Enables G protein-coupled receptor binding activity. Involved in negative regulation of eating behavior and neuropeptide signaling pathway. Located in extracellular space. Is expressed in several structures, including central nervous system; gut section; larval midgut enterocyte; myoinhibitory peptide neurons; and synaptic neuropil domain.	Myoinhibiting peptide precursor [Source:FlyBase;Acc:FBgn0036713]	-	gene	Name match	0	2.115099678871174E-33	1.7590578948190807E-30	6.99617	5.35947	5.55538	3.5849626064300537	3.794353723526001	11.92728042602539	11.814569473266602	10.147119522094727
VGAT	2R	14198478	14201249	-	VGAT	FBgn0033911	Predicted to enable gamma-aminobutyric acid:proton antiporter activity and glycine transmembrane transporter activity. Involved in several processes, including GABAergic synaptic transmission; gamma-aminobutyric acid transport; and visual behavior. Located in synaptic vesicle membrane. Is expressed in several structures, including adult brain; ganglia; optic lobe intrinsic columnar neurons; synap…	Vesicular GABA Transporter [Source:FlyBase;Acc:FBgn0033911]	-	gene	Name match	0	1.8976777076610417E-27	1.0521568401891396E-24	7.48101	5.23073	3.970414876937866	3.906890630722046	3.2093913555145264	12.17656421661377	11.563004493713379	9.30466
AstC	2L	11076165	11081399	-	AstC	FBgn0032336	Enables myoinhibitory hormone activity. Involved in negative regulation of feeding behavior and negative regulation of heart rate. Located in extracellular space. Is expressed in several structures, including adult pacemaker neurons; central nervous system; crop; embryonic brain; and gut section.	Allatostatin C [Source:FlyBase;Acc:FBgn0032336]	-	gene	Name match	0	5.465064010866787E-44	7.472424061012087E-41	6.09384	5.20514	5.890980243682861	4.754887580871582	6.209391117095947	11.72103214263916	11.794692993164062	11.176300048828125
Ms	3R	24341551	24343825	+	Ms	FBgn0011581	Enables neuropeptide receptor binding activity. Involved in several processes, including adult locomotory behavior; negative regulation of heart rate; and neuropeptide signaling pathway. Located in extracellular space. Is expressed in several structures, including Ms neurons; adult brain; central nervous system; crop; and embryonic central brain neurons.	Myosuppressin [Source:FlyBase;Acc:FBgn0011581]	+	gene	Name match	0	2.407746820070639E-28	1.441758798458304E-25	8.09331	4.96604	5.68662	6	4.0167460441589355	14.417083740234375	13.839170455932617	12.775354385375977
CG42613	3R	18929196	18978088	+	CG42613	FBgn0261262	Predicted to be active in plasma membrane. Is expressed in adult head.	No description	+	gene	Name match	0	9.86206253612059E-39	1.1356544624198793E-35	5.94091	4.96589	8.223755836486816	9.142107009887695	8.508599281311035	13.84273624420166	13.376501083374023	12.541747093200684
tobi	3R	25344761	25346921	-	tobi	FBgn0261575	Predicted to enable hydrolase activity, hydrolyzing O-glycosyl compounds. Predicted to be involved in carbohydrate metabolic process. Is expressed in adult gut; adult head; and fat cell. Human ortholog(s) of this gene implicated in basal ganglia calcification. Orthologous to human MYORG (myogenesis regulating glycosidase).	target of brain insulin [Source:FlyBase;Acc:FBgn0261575]	-	gene	Name match	0	3.506322085281034E-21	6.816836787080129E-19	6.71462	4.92889	2.7480223178863525	3.5849626064300537	2.794353723526001	9.943352699279785	10.000067710876465	9.41822
CG43732	3R	18950196	18976557	+	CG43732	FBgn0263983	No description available	No description	+	gene	Name match	0	2.464841298828964E-34	2.306167102047721E-31	6.01822	4.89685	6.995950222015381	8.370687484741211	7.359138488769531	13.2109	12.793858528137207	11.645124435424805
toy	4	989725	1007922	+	toy	FBgn0019650	Enables DNA-binding transcription factor activity, RNA polymerase II-specific and RNA polymerase II transcription regulatory region sequence-specific DNA binding activity. Involved in brain development; ocellus development; and positive regulation of macromolecule biosynthetic process. Is expressed in several structures, including anlage in statu nascendi; embryonic neuromere; head epidermis prim…	twin of eyeless [Source:FlyBase;Acc:FBgn0019650]	+	gene	Name match	0	1.933304105139982E-34	1.9294375019806545E-31	5.82949	4.82585	7.218342304229736	7.845489978790283	7.685124397277832	12.276296615600586	11.856184959411621	11.262063026428223
CG4577	2L	1134693	1141156	+	CG4577	FBgn0031306	Is expressed in adult head.	Sparkly	+	gene	Name match	0	1.0509738482436128E-42	1.3118549846454283E-39	5.21554	4.59451	8.415725708007812	8.3837	8.805581092834473	14.507722854614258	13.843611717224121	12.908926010131836
Tk	3R	11994175	12005473	-	Tk	FBgn0037976	Enables tachykinin receptor binding activity. Involved in several processes, including adult walking behavior; inter-male aggressive behavior; and positive regulation of hindgut contraction. Located in extracellular space. Is expressed in several structures, including enteroendocrine cell; ganglia; neuromere; sexually-dimorphic neurons; and tachykinin neurons.	Tachykinin [Source:FlyBase;Acc:FBgn0037976]	-	gene	Name match	0	5.417176861481895E-26	2.2526428019565334E-23	5.87076	4.59417	7.8565473556518555	8.18488	7.701244354248047	11.41638469696045	11.06419849395752	10.70877456665039
CG30172	2R	24030546	24031427	-	CG30172	FBgn0050172	Predicted to be located in extracellular region. Is expressed in adult head; embryonic brain; larval nervous system; and larval ventral nerve cord.	No description	-	gene	Name match	0	1.037625981607317E-32	7.766630730572183E-30	5.36811	4.50549	8.462267875671387	8.209453582763672	7.513172149658203	14.3911	13.779884338378906	12.274815559387207
wry	2L	1836538	1858550	+	wry	FBgn0051665	Enables Notch binding activity and receptor ligand activity. Involved in Notch signaling pathway and heart process. Located in cell surface. Is expressed in several structures, including adult head; embryonic central brain neurons; ganglia; larval nervous system; and larval ventral midline glial cell. Used to study dilated cardiomyopathy. Orthologous to human DNER (delta/notch like EGF repeat con…	weary [Source:FlyBase;Acc:FBgn0051665]	+	gene	Name match	0	3.8696730459417026E-26	1.7037942470986438E-23	5.71694	4.46833	7.484988212585449	7.91289	7.816721439361572	12.8746	12.443277359008789	11.432520866394043
Trh	3L	1190384	1193173	-	Trh	FBgn0035187	Enables phenylalanine 4-monooxygenase activity and tryptophan 5-monooxygenase activity. Involved in several processes, including regulation of circadian sleep/wake cycle, sleep; serotonin biosynthetic process from tryptophan; and tracheal pit formation in open tracheal system. Predicted to be active in neuron projection. Is expressed in several structures, including CNS neuron; adult abdomen; bra…	trachealess [Source:FlyBase;Acc:FBgn0035187]	-	gene	Name match	0	4.080167019953121E-26	1.745145704661605E-23	5.52364	4.42629	5.835485458374023	5.321928024291992	5.853247165679932	11.34493637084961	10.852985382080078	9.743596076965332
CG6123	X	18322958	18356191	-	CG6123	FBgn0030913	Involved in locomotor rhythm. Is expressed in adult head.	kairos	-	gene	Name match	0	7.723524036173857E-31	5.255507002675541E-28	5.25097	4.4027	7.717648506164551	7.930737018585205	7.5669426918029785	12.228886604309082	12.006802558898926	11.293736457824707
CG14331	3R	17438968	17440728	-	CG14331	FBgn0038510	Predicted to enable 2-oxoglutarate-dependent dioxygenase activity.	No description	-	gene	Name match	0	2.0473542566151748E-12	9.729807237679466E-11	9.20292	4.38925	1.7480225563049316	-0.152003	0.057388097047805786	9.651348114013672	8.793024063110352	8.596426963806152
Dh31	2L	8491868	8506845	-	Dh31	FBgn0032048	Enables G protein-coupled receptor binding activity and diuretic hormone activity. Involved in several processes, including adenylate cyclase-activating G protein-coupled receptor signaling pathway; negative regulation of feeding behavior; and positive regulation of circadian sleep/wake cycle, wakefulness. Acts upstream of with a positive effect on courtship behavior. Located in cytoplasm and ext…	Diuretic hormone 31 [Source:FlyBase;Acc:FBgn0032048]	-	gene	Name match	0	1.9680972175546222E-28	1.227600565542134E-25	5.28106	4.34914	10.660911560058594	7.679480075836182	7.457318305969238	13.024397850036621	12.485907554626465	11.262863159179688
CG4328	3L	12290956	12296123	-	CG4328	FBgn0036274	Predicted to enable DNA-binding transcription factor activity, RNA polymerase II-specific and RNA polymerase II transcription regulatory region sequence-specific DNA binding activity. Predicted to be involved in neuron differentiation and regulation of transcription by RNA polymerase II. Predicted to be active in nucleus. Is expressed in several structures, including central brain primordium; gan…	No description	-	gene	Name match	0	1.766485305674712E-15	1.5374584472292036E-13	6.96697	4.32146	3.163059949874878	2.321928024291992	3.794353723526001	10.519649505615234	10.286063194274902	8.808623313903809
CG12502	3L	865396	871701	+	CG12502	FBgn0035171	Is expressed in spermatozoon. Orthologous to human TMEM200A (transmembrane protein 200A) and TMEM200C (transmembrane protein 200C).	No description	+	gene	Name match	0	3.589700063393434E-22	8.529811513403809E-20	5.69172	4.31246	4.917947292327881	5.392317771911621	4.79435	11.367002487182617	10.661408424377441	9.435364723205566
miple1	3L	267299	270336	+	miple1	FBgn0027111	Enables heparin binding activity. Involved in determination of adult lifespan and mesoderm morphogenesis. Located in extracellular region. Is expressed in several structures, including embryonic ventral epidermis; embryonic/larval anterior midgut; ganglia; imaginal disc; and trunk visceral muscle primordium.	midkine and pleiotrophin 1 [Source:FlyBase;Acc:FBgn0027111]	+	gene	Name match	0	7.792652537344373E-33	6.1397898072262475E-30	5.00225	4.29537	9.060905456542969	9.531381607055664	8.856849670410156	15.185813903808594	14.496713638305664	13.146469116210938
beat-Vb	3R	12916056	12934813	+	beat-Vb	FBgn0038092	Predicted to be involved in heterophilic cell-cell adhesion via plasma membrane cell adhesion molecules.	beaten path Vb	+	gene	Name match	0	3.6642714962338246E-20	6.394360079482958E-18	5.81401	4.27301	5.372513294219971	7.7944159507751465	6.418844699859619	11.108854293823242	11.070640563964844	10.232949256896973
Hsp67Ba	3L	9377802	9379534	-	Hsp67Ba	FBgn0001227	Predicted to enable unfolded protein binding activity. Involved in response to heat. Predicted to be active in cytoplasm and nucleus. Is expressed in spermatozoon. Human ortholog(s) of this gene implicated in adult-onset myofibrillar myopathy 2A; cataract 16 multiple types; cataract 9 multiple types; dilated cardiomyopathy 1II; and infantile-onset myofibrillar myopathy-2B. Orthologous to human CR…	Heat shock gene 67Ba [Source:FlyBase;Acc:FBgn0001227]	-	gene	Name match	0	2.193381006958389E-24	7.076874967270042E-22	5.3754	4.26856	4.806916236877441	4.321928024291992	5.853247165679932	11.367646217346191	10.92789363861084	9.70407
CG15537	3R	30435177	30443599	-	CG15537	FBgn0039770	Predicted to enable corticotropin-releasing hormone binding activity. Predicted to be involved in hormone metabolic process; hormone-mediated signaling pathway; and negative regulation of corticotropin secretion. Predicted to be active in extracellular space. Is expressed in adult head and adult heart. Human ortholog(s) of this gene implicated in depressive disorder and opioid abuse. Orthologous …	No description	-	gene	Name match	0	1.333892793247261E-23	3.8400720948844916E-21	5.36058	4.23482	6.849560737609863	7.294620513916016	7.186671257019043	11.715476989746094	11.231250762939453	10.519481658935547
DIP-gamma	3R	28925004	28970372	-	DIP-gamma	FBgn0039617	Involved in establishment of synaptic specificity at neuromuscular junction; photoreceptor cell axon guidance; and regulation of neuromuscular junction development. Located in neuron projection membrane. Is expressed in several structures, including adult head; ganglia; lobula plate tangential neurons; medulla layer; and optic lobe intrinsic columnar neurons. Human ortholog(s) of this gene implic…	Dpr-interacting protein gamma [Source:FlyBase;Acc:FBgn0039617]	-	gene	Name match	0	3.358045679174999E-20	5.984516901381309E-18	5.61969	4.13928	8.223755836486816	9.172428131103516	9.137168884277344	11.993024826049805	12.33237361907959	11.904059410095215
nAChRbeta2	3R	24509228	24515106	-	nAChRbeta2	FBgn0004118	nicotinic Acetylcholine Receptor β2 (nAChRβ2) encodes a subunit of the nicotinic acetylcholine receptor, which is part of the superfamily of ligand-gated ion channels. These channels open to facilitate the passage of cations across synaptic membranes in response to the binding of their native ligand, acetylcholine. Mutations in nAChRβ2 have been associated with resistance phenotypes to several ne…	nicotinic Acetylcholine Receptor beta2 [Source:FlyBase;Acc:FBgn0004118]	-	gene	Name match	0	8.358941728968727E-25	2.9100780919725314E-22	5.08083	4.13279	7.093797206878662	6.209453582763672	6.601708889007568	12.92487621307373	12.287644386291504	10.903034210205078
Dh44	3R	9638182	9650706	+	Dh44	FBgn0012344	Diuretic hormone 44	Diuretic hormone 44	+	gene	Name match	0	3.202055263278333E-30	2.0841202448223647E-27	4.80106	4.1245	6.686622142791748	7.7615509033203125	7.3992156982421875	12.4608	11.649775505065918	11.232949256896973
natalisin	3R	14418593	14421865	+	natalisin	FBgn0085417	Involved in male mating behavior. Is expressed in adult brain; adult pars intercerebralis; adult subesophageal zone; anterior ventrolateral protocerebrum; and ganglia.	natalisin	+	gene	Name match	0	1.0604399783015733E-24	3.6079059633439765E-22	5.03965	4.12133	5.44846	6.6582112312316895	5.16359	11.345590591430664	11.106914520263672	10.108457565307617
Trissin	3R	15484730	15485396	-	Trissin	FBgn0038343	Enables G protein-coupled receptor binding activity. Involved in G protein-coupled receptor signaling pathway. Predicted to be located in extracellular space.	Trissin	-	gene	Name match	0	2.458064862764786E-10	7.964769288548723E-9	7.46344	4.1109	0.011056868359446526	-0.152003	2.794353723526001	9.820802688598633	9.034374237060547	8.26046
nAChRbeta1	3L	4429349	4435993	+	nAChRbeta1	FBgn0000038	nicotinic Acetylcholine Receptor β1 (nAChRβ1) encodes a subunit of the nicotinic acetylcholine receptor, a pentameric neurotransmitter-gated ion channel. [Date last reviewed: 2018-09-06]	nicotinic Acetylcholine Receptor beta1 [Source:FlyBase;Acc:FBgn0000038]	+	gene	Name match	0	1.5411650100179504E-25	6.071378973523408E-23	4.99277	4.10802	7.732915878295898	8.768184661865234	7.9028778076171875	13.713200569152832	13.291589736938477	11.739577293395996
y	X	356509	361245	+	y	FBgn0004034	yellow (y) is the founding gene of the Yellow family. Lack of y function results in an abnormal male courtship behavior and a characteristic yellow color of the adult cuticle and larval mouthparts. [Date last reviewed: 2019-03-21]	yellow [Source:FlyBase;Acc:FBgn0004034]	+	gene	Name match	0	1.7239963623350008E-10	5.799601243694497E-9	8.66395	4.10528	5.163059711456299	1	1.7943536043167114	9.79231	9.524636268615723	8.00127
CG8861	3R	9293642	9328511	-	CG8861	FBgn0037676	Is expressed in embryonic brain; embryonic central brain neurons; larval ventral nerve cord; lateral cord neurons; and ventral midline of embryo.	No description	-	gene	Name match	0	1.8171576612556103E-24	6.045077719854616E-22	5.02833	4.09439	8.223755836486816	8.945444107055664	8.994026184082031	12.752187728881836	12.320451736450195	11.849159240722656
CG32052	3L	9787046	9808713	+	CG32052	FBgn0044328	Predicted to enable phosphoric diester hydrolase activity. Predicted to be active in extracellular space. Is expressed in adult head and embryonic head sensory system. Orthologous to several human genes including SMPDL3B (sphingomyelin phosphodiesterase acid like 3B).	No description	+	gene	Name match	0	4.835757186480516E-24	1.4696886095147778E-21	4.98222	4.06132	7.475942611694336	8.55842	7.0548810958862305	13.114044189453125	12.393854141235352	11.850223541259766
beat-Vc	3R	12746036	12783192	-	beat-Vc	FBgn0038084	Predicted to be involved in heterophilic cell-cell adhesion via plasma membrane cell adhesion molecules. Is expressed in adult gnathal ganglion; adult mushroom body; antennal mechanosensory and motor center; synaptic neuropil domain; and testis.	beaten path Vc	-	gene	Name match	0	3.6734467386846276E-20	6.394360079482958E-18	5.24304	4.03389	7.717648506164551	9.18488	8.499409675598145	11.341662406921387	11.458096504211426	11.627832412719727
CG31760	2L	12142780	12170508	+	CG31760	FBgn0051760	Predicted to enable G protein-coupled receptor activity. Predicted to be involved in G protein-coupled receptor signaling pathway. Predicted to be located in membrane. Is expressed in adult head. Human ortholog(s) of this gene implicated in congenital stationary night blindness 1E. Orthologous to human GPR158 (G protein-coupled receptor 158) and GPR179 (G protein-coupled receptor 179).	No description	+	gene	Name match	0	2.3176871730041666E-21	4.626103218461134E-19	5.15592	4.03196	8.453078269958496	8.507794380187988	9.711228370666504	12.306161880493164	11.854052543640137	11.361064910888672
CR45109	3R	13132429	13155687	-	CR45109	FBgn0266578	No description available	long non-coding RNA:CR45109	-	gene	Name match	0	2.4046828041190378E-22	5.806145509397358E-20	4.98277	3.99995	6.5381	7.870365142822266	7.338674545288086	12.032947540283203	11.549229621887207	10.761828422546387
CG10384	2R	22454741	22472995	+	CG10384	FBgn0034731	Predicted to enable mRNA binding activity. Predicted to be involved in regulation of alternative mRNA splicing, via spliceosome. Predicted to be active in nucleus. Orthologous to human KHDRBS2 (KH RNA binding domain containing, signal transduction associated 2).	No description	+	gene	Name match	0	2.288867436472726E-26	1.1053014132977476E-23	4.57994	3.90637	8.063926696777344	9.108524322509766	7.895892143249512	12.38492488861084	11.99862003326416	11.70170783996582
FMRFa	2R	9906294	9910457	+	FMRFa	FBgn0000715	FMRFamide (FMRFa) encodes a propeptide precursor that is processed to generate bioactive neuropeptides, many of which activate the G protein coupled receptor encoded by FMRFaR. Physiologically, FMRFa-encoded peptides contribute to neuromuscular physiology modulation and sleep regulation. [Date last reviewed: 2019-03-21]	FMRFamide [Source:FlyBase;Acc:FBgn0000715]	+	gene	Name match	0	3.4600078878399554E-12	1.5695854338471094E-10	7.77542	3.89408	2.48499	2.8073549270629883	3.3793163299560547	10.597469329833984	9.640524864196777	7.147119522094727
CG18467	2R	17440297	17442483	+	CG18467	FBgn0034218	Predicted to be involved in proteasome-mediated ubiquitin-dependent protein catabolic process. Predicted to be active in cytoplasm and nucleus. Orthologous to human GID8 (GID complex subunit 8 homolog).	No description	+	gene	Name match	0	1.4380009126109402E-22	3.648622596137514E-20	4.73071	3.87609	7.572451114654541	7.876517295837402	7.042280673980713	13.339202880859375	12.623411178588867	11.040070533752441
CG32700	X	9502826	9550838	-	CG32700	FBgn0267253	No description available	No description	-	gene	Name match	0	1.7918106482504376E-26	8.94113567094858E-24	4.52436	3.87405	10.254494667053223	9.932214736938477	9.762060165405273	12.55258560180664	12.519599914550781	11.859779357910156
CG44837	3L	11850645	11938872	-	CG44837	FBgn0266100	Predicted to enable dipeptidase activity. Predicted to be involved in proteolysis. Is expressed in adult head. Orthologous to human DPEP2 (dipeptidase 2).	No description	-	gene	Name match	0	4.255652400613178E-21	8.167578783409181E-19	4.66556	3.79726	9.357816696166992	10.139551162719727	10.03434944152832	11.806625366210938	12.312320709228516	12.922412872314453
Rab27	X	1473884	1476974	-	Rab27	FBgn0025382	Predicted to enable GTP binding activity and GTPase activity. Involved in exosomal secretion. Located in synaptic vesicle. Is expressed in several structures, including Bolwig organ; brain; lamina; larval ventral nerve cord; and mushroom body. Human ortholog(s) of this gene implicated in Griscelli syndrome type 2 and non-Langerhans-cell histiocytosis. Orthologous to several human genes including …	Rab27	-	gene	Name match	0	1.0694630547407283E-17	1.345366570563002E-15	4.99633	3.78446	5.250522613525391	6.087462902069092	4.9098310470581055	11.288248062133789	11.058652877807617	9.457906723022461
CR43481	3L	9378160	9381119	+	CR43481	FBgn0263492	No description available	antisense RNA:CR43481	+	gene	Name match	0	1.6018860990831405E-25	6.148778219011349E-23	4.39841	3.78183	5.117256164550781	5.9772796630859375	6.296853542327881	11.035381317138672	10.62059211730957	10.059548377990723
Pdf	3R	26455462	26456141	-	Pdf	FBgn0023178	Enables signaling receptor binding activity. Involved in several processes, including G protein-coupled receptor signaling pathway; entrainment of circadian clock by photoperiod; and locomotor rhythm. Located in extracellular space; neuron projection; and neuronal cell body. Is expressed in several structures, including Pdf neurons; accessory medulla; larval midline neurons; pacemaker neurons; an…	Pigment-dispersing factor	-	gene	Name match	0	1.3024306418998634E-19	2.096493232982589E-17	8.37874	3.74701	5.55538	3.700439691543579	3.794353723526001	13.698687553405762	13.146878242492676	11.902007102966309
CG43737	X	15175441	15189931	+	CG43737	FBgn0263994	Predicted to enable small GTPase binding activity. Predicted to be involved in regulation of actin filament polymerization. Predicted to be active in cytoplasm. Is expressed in adult head.	No description	+	gene	Name match	0	1.7068512471894435E-21	3.452913731158999E-19	4.53435	3.74114	6.606003761291504	7.49185	6.853247165679932	12.480894088745117	11.942519187927246	10.64635181427002
CG13594	2R	24615423	24638588	-	CG13594	FBgn0035041	Is expressed in wing hinge primordium and wing pouch.	No description	-	gene	Name match	0	2.7083393760617297E-17	3.1674875413122182E-15	4.91909	3.73981	9.919615745544434	9.856425285339355	9.480854034423828	11.510931968688965	10.97575569152832	10.835773468017578
dpr14	X	7903704	7908286	-	dpr14	FBgn0029974	Involved in synapse organization. Predicted to be located in plasma membrane. Predicted to be active in neuron projection membrane.	defective proboscis extension response 14 [Source:FlyBase;Acc:FBgn0029974]	-	gene	Name match	0	5.328484551487518E-22	1.2271910688638643E-19	4.48324	3.72942	7.322931289672852	6.820178985595703	6.881816387176514	12.372466087341309	12.192532539367676	10.358071327209473
Lrp4	X	15910870	15921013	+	Lrp4	FBgn0030706	Predicted to enable calcium ion binding activity. Involved in presynaptic active zone organization. Located in axon terminus. Is expressed in adult head; brain; larval nervous system; larval ventral nerve cord; and neurons. Human ortholog(s) of this gene implicated in Cenani-Lenz syndactyly syndrome; congenital myasthenic syndrome 17; and sclerosteosis 2. Orthologous to human LRP4 (LDL receptor r…	LDL receptor related protein 4 [Source:FlyBase;Acc:FBgn0030706]	+	gene	Name match	0	1.3301772581154826E-15	1.1644884275602285E-13	6.1271	3.72892	7.185427665710449	6.1292829513549805	5.990750789642334	13.295711517333984	12.776510238647461	11.023163795471191
Lmx1a	3L	12329232	12335901	+	Lmx1a	FBgn0052105	Predicted to enable DNA-binding transcription factor activity, RNA polymerase II-specific and RNA polymerase II transcription regulatory region sequence-specific DNA binding activity. Predicted to be involved in neuron differentiation and regulation of transcription by RNA polymerase II. Predicted to be active in nucleus. Is expressed in several structures, including amnioserosa; anlage in statu …	LIM homeobox transcription factor 1 alpha [Source:FlyBase;Acc:FBgn0052105]	+	gene	Name match	0	2.673869562179118E-14	1.9525769889838784E-12	5.24505	3.70935	4.970414638519287	6.087462902069092	4.9098310470581055	9.632182121276855	9.231250762939453	9.573384284973145
CG17716	2R	13623044	13749367	+	CG17716	FBgn0000633	CG17716 encodes a predicted secreted immunoglobulin domain protein expressed in the embryonic central nervous system. [Date last reviewed: 2019-09-26]	teiresias	+	gene	Name match	0	3.5055925498713295E-24	1.0933066885705535E-21	4.31602	3.69649	9.847808837890625	10.846273422241211	10.497103691101074	12.075347900390625	12.664756774902344	13.186670303344727
CG46301	2L	14104090	14160587	+	CG46301	FBgn0283651	Predicted to be located in nucleoplasm. Orthologous to several human genes including NOL4 (nucleolar protein 4).	No description	+	gene	Name match	0	1.4646864243709706E-25	5.926041764700386E-23	4.24588	3.68927	13.238873481750488	12.972262382507324	13.139019012451172	13.10923957824707	13.246574401855469	13.483196258544922
scro	3L	24724162	24758036	+	scro	FBgn0028993		scarecrow [Source:FlyBase;Acc:FBgn0028993]	+	gene	Name match	0	2.6848087346125563E-17	3.1646919090698054E-15	4.79639	3.68354	6.8212714195251465	8.312883377075195	7.771634101867676	11.393802642822266	11.360815048217773	11.169486999511719
Nplp1	2R	25032377	25040377	+	Nplp1	FBgn0035092	Enables neuropeptide hormone activity. Involved in receptor guanylyl cyclase signaling pathway. Predicted to be located in extracellular space. Is expressed in several structures, including anterior-posterior subdivision of organism; brain; embryonic central brain neurons; larval DN1 neuron; and neurosecretory neurons.	Neuropeptide-like precursor 1 [Source:FlyBase;Acc:FBgn0035092]	+	gene	Name match	0	1.972501929655324E-15	1.6777472965599782E-13	6.38319	3.67846	6.622491836547852	6.768184661865234	5.794353485107422	13.365069389343262	12.658356666564941	11.216517448425293
Task7	3R	9410329	9412293	-	Task7	FBgn0037690	Enables potassium channel activity and protein heterodimerization activity. Involved in potassium ion transmembrane transport. Located in membrane. Is expressed in several structures, including adult brain cell body rind; anterior-posterior subdivision of organism; and cell body rind of adult antennal lobe. Human ortholog(s) of this gene implicated in Birk-Barel syndrome and primary pulmonary hyp…	TWIK-related acid-sensitive K[+] channel 7 [Source:FlyBase;Acc:FBgn0037690]	-	gene	Name match	0	4.7452513478690375E-19	7.399626887654364E-17	4.57687	3.67534	5.917947769165039	5.672425270080566	5.701244354248047	11.445343971252441	10.607991218566895	9.377416610717773
nAChRalpha2	3R	24485428	24491147	+	nAChRalpha2	FBgn0000039	nicotinic Acetylcholine Receptor alpha2	nicotinic Acetylcholine Receptor alpha2	+	gene	Name match	0	7.303553234403229E-16	6.790943675449856E-14	4.98887	3.66395	4.250522613525391	6.942514419555664	5.763979911804199	11.383651733398438	10.812922477722168	9.968279838562012
CG14024	2L	5311311	5314895	-	CG14024	FBgn0031697	Predicted to enable sulfotransferase activity. Predicted to be involved in carbohydrate biosynthetic process. Predicted to be located in membrane.	No description	-	gene	Name match	0	6.796295566024964E-20	1.143152191455831E-17	4.48296	3.65482	7.302610874176025	5.9772796630859375	7.2862067222595215	12.544066429138184	11.814569473266602	10.643896102905273
Nmdar2	X	1483625	1507809	-	Nmdar2	FBgn0053513	Contributes to NMDA glutamate receptor activity. Involved in ionotropic glutamate receptor signaling pathway; memory; and sensory perception of touch. Located in membrane. Part of ionotropic glutamate receptor complex. Is expressed in several structures, including adult brain; adult ellipsoid body ring neuron R4m; adult head; calyx of adult mushroom body; and larval central nervous system. Used t…	NMDA receptor 2 [Source:FlyBase;Acc:FBgn0053513]	-	gene	Name match	0	1.8930419806316347E-15	1.6286688523433485E-13	5.08947	3.65476	5.717648983001709	7.199672698974609	6.652335166931152	11.389370918273926	11.046565055847168	9.976110458374023
beat-Ib	2L	15905134	15962435	-	beat-Ib	FBgn0028645	Predicted to be involved in heterophilic cell-cell adhesion via plasma membrane cell adhesion molecules and motor neuron axon guidance. Predicted to be located in plasma membrane.	beaten path Ib [Source:FlyBase;Acc:FBgn0028645]	-	gene	Name match	0	3.9047551954054375E-19	6.218530101703378E-17	4.53616	3.653	8.721481323242188	9.495855331420898	9.032758712768555	12.07337474822998	12.214725494384766	12.215690612792969
Ktl	3R	20894452	20897320	-	Ktl	FBgn0038839	Involved in several processes, including inter-male aggressive behavior; male courtship behavior; and negative regulation of locomotion involved in locomotory behavior. Is expressed in several structures, including adult head; adult pars intercerebralis; antennal mechanosensory and motor center; gall; and ganglia. Orthologous to several human genes including KCTD12 (potassium channel tetramerizat…	Kctd12-like [Source:FlyBase;Acc:FBgn0038839]	-	gene	Name match	0	2.3682970050733893E-22	5.806145509397358E-20	4.3215	3.64764	8.123062133789062	8.527477264404297	8.885348320007324	13.936315536499023	13.285470008850098	11.75160026550293
CG14989	3L	4087581	4092706	+	CG14989	FBgn0035495	Is expressed in embryonic brain; larval ventral nerve cord; and ventral nerve cord primordium.	No description	+	gene	Name match	0	5.941491826410193E-22	1.3080019618193495E-19	8.82336	3.63623	7.069951057434082	6.870365142822266	5.296854019165039	16.264392852783203	15.894560813903809	13.575800895690918
CG14669	3R	5414527	5458394	+	CG14669	FBgn0037326	Predicted to enable GTP binding activity and GTPase activity. Is expressed in adult head. Orthologous to several human genes including RASL10A (RAS like family 10 member A).	No description	+	gene	Name match	0	9.741586520589099E-20	1.602544480866141E-17	4.4297	3.63058	8.462267875671387	9.319672584533691	8.69723	11.352763175964355	11.254881858825684	11.738425254821777
CG13743	2R	9044850	9060608	-	CG13743	FBgn0033368	Predicted to enable L-amino acid transmembrane transporter activity. Predicted to be involved in amino acid transmembrane transport. Predicted to be active in membrane. Is expressed in adult abdomen; adult head; and adult thorax. Orthologous to human SLC38A11 (solute carrier family 38 member 11).	No description	-	gene	Name match	0	1.338211724661812E-21	2.782365195965657E-19	4.29082	3.60896	8.327966690063477	8.771489143371582	8.954225540161133	13.629231452941895	13.103103637695312	11.631555557250977
mGluR	4	936819	949441	+	mGluR	FBgn0019985	Enables cholesterol binding activity; glutamate binding activity; and group II metabotropic glutamate receptor activity. Involved in several processes, including G protein-coupled glutamate receptor signaling pathway; learning or memory; and synapse organization. Located in membrane raft and plasma membrane. Is expressed in several structures, including adult central brain intrinsic neurons; elli…	metabotropic Glutamate Receptor [Source:FlyBase;Acc:FBgn0019985]	+	gene	Name match	0	2.114015300636626E-15	1.7879553631909573E-13	4.90952	3.60201	5.484988212585449	5.285402297973633	7.116281509399414	11.271830558776855	10.536652565002441	9.665847778320312
Oli	2L	17589184	17591267	+	Oli	FBgn0032651	Predicted to enable DNA-binding transcription factor activity, RNA polymerase II-specific and E-box binding activity. Involved in motor neuron axon guidance. Predicted to be active in nucleus. Is expressed in several structures, including central brain primordium; embryonic central brain neurons; ganglia; glial cell; and somatic precursor cell. Orthologous to several human genes including BHLHE22…	Olig family [Source:FlyBase;Acc:FBgn0032651]	+	gene	Name match	0	6.996683300590203E-20	1.1637816623425972E-17	4.34491	3.58782	5.917947769165039	6.339849948883057	6.748549461364746	11.628963470458984	11.040013313293457	9.950505256652832
Gad1	3L	4074077	4088744	-	Gad1	FBgn0004516	Glutamic acid decarboxylase 1 (Gad1) encodes an essential, nervous system-specific glutamic acid decarboxylase, which is the synthetic enzyme for the major inhibitory neurotransmitter gamma-Aminobutyric acid (GABA). It is required for a multitude of physiological functions and adult behaviors dependent on GABA, including sleep, memory, circadian rhythms and egg hatching. [Date last reviewed: 2019…	Glutamic acid decarboxylase 1 [Source:FlyBase;Acc:FBgn0004516]	-	gene	Name match	0	1.5541755973178188E-20	2.837318009382428E-18	8.59054	3.54029	7.546764373779297	6.569855690002441	5.732953071594238	16.12177085876465	15.615997314453125	13.2961
ort	3R	19659748	19663672	+	ort	FBgn0003011	ora transientless (ort) encodes an ionotropic histamine-gated chloride channel required for vision. It is essential in the first-order interneurons to receive histaminergic inputs from the photoreceptors. In the central brain the product of ort modulates preference and tolerance for high and low temperature. [Date last reviewed: 2019-03-14]	ora transientless	+	gene	Name match	0	3.0573610310113963E-10	9.676256240709336E-9	8.80667	3.53685	1.163059949874878	-0.152003	0.057388097047805786	9.005904197692871	8.686793327331543	6.6754984855651855
CG2680	X	2706151	2707427	-	CG2680	FBgn0024995	Enables phosphatase activity. Predicted to be located in cytosol. Predicted to be active in cytoplasm. Is expressed in organism and ring gland. Orthologous to human PDXP (pyridoxal phosphatase).	No description	-	gene	Name match	0	5.869946927150672E-17	6.41409515967804E-15	4.49425	3.53444	6.352884292602539	6.02237	6.824100971221924	11.658732414245605	11.221357345581055	9.41822
Nmdar1	3R	5508842	5523328	-	Nmdar1	FBgn0010399	NMDA receptor 1	NMDA receptor 1 [Source:FlyBase;Acc:FBgn0010399]	-	gene	Name match	0	4.946570355325866E-22	1.1570337452101793E-19	4.13161	3.53366	7.229148864746094	7.044394016265869	7.584430694580078	11.47612476348877	11.149271965026855	10.79430103302002
dpr15	3R	12138833	12158595	-	dpr15	FBgn0037993	Involved in synapse organization. Predicted to be active in neuron projection membrane. Is expressed in adult brain; larval central nervous system; and ventral nerve cord.	defective proboscis extension response 15 [Source:FlyBase;Acc:FBgn0037993]	-	gene	Name match	0	1.1938968566823174E-15	1.057552415323175E-13	4.61284	3.5287	7.033424377441406	7.49185	7.32833	10.552868843078613	10.239442825317383	10.199895858764648
2mit	3R	13121951	13155687	-	2mit	FBgn0260793	Involved in short-term memory. Is expressed in several structures, including Kenyon cell; adult gnathal ganglion; adult head; ellipsoid body; and presumptive embryonic/larval nervous system.	2mit	-	gene	Name match	0	2.2683861179746908E-20	4.091294039510766E-18	4.18526	3.51477	7.466840744018555	8.375039100646973	7.701244354248047	12.433707237243652	11.988448143005371	11.050305366516113
CG43222	3R	24634625	24635165	-	CG43222	FBgn0262858	Predicted to enable metal ion binding activity. Predicted to be involved in cellular detoxification.	Metallothionein F	-	gene	Name match	0	4.9554177143678455E-20	8.52673657287422E-18	4.19432	3.50702	9.418088912963867	8.88264	8.930490493774414	13.7637	13.262338638305664	11.586870193481445
hig	2R	9227785	9247249	-	hig	FBgn0010114	hikaru genki (hig) encodes a secretory matrix protein localized to the synaptic clefts of cholinergic synapses. It is required for the accumulation of acetylcholine receptor subunits on the postsynaptic membranes. [Date last reviewed: 2019-03-07]	hikaru genki [Source:FlyBase;Acc:FBgn0010114]	-	gene	Name match	0	8.718503851148085E-21	1.6521013676725605E-18	4.13797	3.49796	13.657915115356445	13.734602928161621	13.882810592651367	14.581183433532715	14.252860069274902	13.887548446655273
dpr18	X	16063738	16070304	+	dpr18	FBgn0030723	Involved in synapse organization. Predicted to be located in plasma membrane. Predicted to be active in neuron projection membrane. Is expressed in embryonic brain; larval lateral VNC glial cell; and larval ventral nerve cord.	defective proboscis extension response 18 [Source:FlyBase;Acc:FBgn0030723]	+	gene	Name match	0	8.281267483551107E-16	7.559181552192415E-14	4.52801	3.4875	5.995950222015381	6.475733757019043	6.1635870933532715	11.725560188293457	11.124713897705078	9.270047187805176
Hsp67Bc	3L	9371511	9372497	-	Hsp67Bc	FBgn0001229	Heat shock gene 67Bc (Hsp67Bc) encodes a small heat shock protein (hsp) that binds to the product encoded by stv to regulate protein lipidation. The product of Hsp67Bc also induces the phosphorylation of eIF2α protein and stimulates autophagy, thereby facilitating the clearance of misfolded proteins. Hsp67Bc expression can be regulated by the product of pcm. [Date last reviewed: 2018-09-13]	Heat shock gene 67Bc [Source:FlyBase;Acc:FBgn0001229]	-	gene	Name match	0	1.165932786884572E-18	1.7630317141207398E-16	4.18614	3.45843	6.589324474334717	6.285402297973633	6.93731	11.886076927185059	11.087984085083008	9.893762588500977
CR45000	X	15926787	15927082	-	CR45000	FBgn0266351	No description available	antisense RNA:CR45000	-	gene	Name match	0	2.1805185212997458E-8	4.4471883597907436E-7	6.96112	3.4534	2.970414876937866	3.321928024291992	2.794353723526001	9.82268	9.231250762939453	7.889622688293457
unc80	3R	27662439	27677099	+	unc80	FBgn0039536	Predicted to enable monoatomic cation channel activity. Involved in locomotor rhythm. Part of cation channel complex. Is expressed in adult head and spermatozoon. Orthologous to human UNC80 (unc-80 homolog, NALCN channel complex subunit).	uncoordinated 80 [Source:FlyBase;Acc:FBgn0039536]	+	gene	Name match	0	1.4727635443898122E-18	2.1405116823668228E-16	4.15148	3.44761	5.717648983001709	6.442943572998047	5.4573187828063965	10.2433	10.186188697814941	9.88547
beat-VI	3R	28418208	28474814	+	beat-VI	FBgn0039584	Predicted to be involved in heterophilic cell-cell adhesion via plasma membrane cell adhesion molecules. Predicted to be located in membrane.	beaten path VI	+	gene	Name match	0	1.4442092696444817E-18	2.1195894391740495E-16	4.17178	3.44755	8.781445503234863	9.422064781188965	9.073577880859375	12.249995231628418	12.184492111206055	12.16521167755127
fd59A	2R	22868159	22870706	+	fd59A	FBgn0004896	forkhead domain 59A (fd59A) encodes a transcription factor that is expressed largely in postmitotic neurons in the central nervous system. Its roles include nervous system development and egg-laying behavior. [Date last reviewed: 2019-03-07]	forkhead domain 59A [Source:FlyBase;Acc:FBgn0004896]	+	gene	Name match	0	6.930446884781394E-13	3.6531264124839424E-11	4.96891	3.43693	4.163059711456299	5.169925212860107	1.7943536043167114	9.953681945800781	9.677175521850586	8.181389808654785
prim	2R	16280015	16280470	+	prim	FBgn0034103	No description available	primacord [Source:FlyBase;Acc:FBgn0034103]	+	gene	Name match	0	1.2216739257589829E-15	1.0757916774203555E-13	9.37286	3.40497	3.163059949874878	-0.152003	2.5313191413879395	12.357632637023926	11.799132347106934	10.010828971862793
CG13330	2R	13515259	13517452	+	CG13330	FBgn0033848	Is expressed in spermatozoon.	No description	+	gene	Name match	0	2.7172081723319738E-14	1.9745925814579346E-12	4.54162	3.39315	3.863499879837036	6.18982	6.5313191413879395	11.291645050048828	10.907472610473633	9.083304405212402
Dscam4	3L	8238647	8282398	+	Dscam4	FBgn0263219	Predicted to enable cell-cell adhesion mediator activity and identical protein binding activity. Predicted to be involved in homophilic cell adhesion via plasma membrane adhesion molecules and nervous system development. Predicted to be active in axon and plasma membrane. Is expressed in adult head. Orthologous to human DSCAM (DS cell adhesion molecule) and DSCAML1 (DS cell adhesion molecule like…	Down syndrome cell adhesion molecule 4 [Source:FlyBase;Acc:FBgn0263219]	+	gene	Name match	0	1.0815515459415772E-31	7.709917058998117E-29	3.69705	3.38748	8.410987854003906	8.918863296508789	8.03594	11.27114200592041	11.639906883239746	11.93250846862793
Nlg2	2L	6874900	6906656	+	Nlg2	FBgn0031866	Enables neurexin family protein binding activity. Involved in several processes, including adult walking behavior; inter-male aggressive behavior; and synapse organization. Located in neuromuscular junction and postsynaptic membrane. Is expressed in several structures, including adult head; embryonic/larval neuromuscular junction; ganglia; larval central nervous system; and larval nervous system.…	Neuroligin 2	+	gene	Name match	0	3.7211891143445325E-17	4.252381951473866E-15	4.14267	3.38002	8.168684959411621	8.867279052734375	8.175175666809082	11.790389060974121	11.646082878112793	11.151448249816895
CG14312	3R	18282978	18283528	-	CG14312	FBgn0038596	Is expressed in adult head.	No description	-	gene	Name match	0	1.1140204850859344E-15	9.926718599678405E-14	4.26321	3.36957	6.250523090362549	5.7279205322265625	6.3992156982421875	11.474331855773926	10.949028015136719	9.247579574584961
CG8916	X	15921955	15924558	+	CG8916	FBgn0030707	Predicted to enable GABA-A receptor activity and extracellular ligand-gated monoatomic ion channel activity. Predicted to contribute to chloride channel activity. Predicted to be involved in chloride transmembrane transport. Predicted to be located in membrane. Human ortholog(s) of this gene implicated in several diseases, including alcohol dependence; alcohol use disorder; alcoholic liver cirrho…	No description	+	gene	Name match	0	2.548778787851702E-13	1.508111344139529E-11	4.47612	3.34799	4.069950580596924	4.523561954498291	4.209391117095947	9.67026	9.111385345458984	8.40088
CG43845	3R	5522299	5523120	-	CG43845	FBgn0264427	No description available	No description	-	gene	Name match	0	5.109929190894036E-8	9.658540420787176E-7	7.59064	3.32288	0.011056868359446526	0	2.2093911170959473	8.741544723510742	8.519262313842773	6.786529541015625
CG17193	3R	20036421	20056097	-	CG17193	FBgn0040571	No description available	No description	-	gene	Name match	0	3.9257740408860477E-16	3.79153800641064E-14	4.04126	3.29844	5.863499641418457	7.679480075836182	6.618782043457031	10.035381317138672	10.017322540283203	10.355072021484375
CG8401	2R	16028603	16030091	+	CG8401	FBgn0034069	Predicted to be active in cytosol and membrane. Orthologous to human C16orf89 (chromosome 16 open reading frame 89).	No description	+	gene	Name match	0	1.2955059247587997E-10	4.468599712481591E-9	6.39902	3.29494	2.7480223178863525	4.087462902069092	3.2093913555145264	10.657679557800293	9.896117210388184	6.856070518493652
Rgk2	2R	18539585	18548969	+	Rgk2	FBgn0085419	Enables calcium channel regulator activity. Predicted to be involved in small GTPase-mediated signal transduction. Predicted to be located in cytoplasmic side of plasma membrane. Predicted to be active in plasma membrane. Orthologous to human GEM (GTP binding protein overexpressed in skeletal muscle); REM1 (RRAD and GEM like GTPase 1); and REM2 (RRAD and GEM like GTPase 2).	Rad, Gem/Kir family member 2 [Source:FlyBase;Acc:FBgn0085419]	+	gene	Name match	0	3.2341851896231216E-26	1.5129923021806566E-23	3.64086	3.28408	6.207453727722168	7.276124477386475	7.1635870933532715	11.089468955993652	10.62809944152832	10.846491813659668
IA-2	2L	1008378	1048053	-	IA-2	FBgn0031294	Involved in digestive tract development and regulation of secretion. Predicted to be active in secretory granule and synapse. Is expressed in several structures, including adult brain cell body rind; adult gnathal ganglion; brain; midgut; and synaptic neuropil domain. Human ortholog(s) of this gene implicated in prediabetes syndrome and type 1 diabetes mellitus. Orthologous to human PTPRN (protei…	IA-2 protein tyrosine phosphatase [Source:FlyBase;Acc:FBgn0031294]	-	gene	Name match	0	1.8402744096677707E-22	4.591484740473509E-20	3.70936	3.27047	11.4929	11.907265663146973	11.961353302001953	16.354814529418945	16.011981964111328	14.505093574523926
DIP-beta	X	21422115	21457738	-	DIP-beta	FBgn0259245	Involved in synapse organization. Predicted to be located in plasma membrane. Predicted to be active in neuron projection. Is expressed in several structures, including ganglia; glial cell; larval nervous system; medulla layer; and optic lobe intrinsic columnar neurons. Human ortholog(s) of this gene implicated in hypertension; ovarian cancer; and primary open angle glaucoma. Orthologous to sever…	Dpr-interacting protein beta [Source:FlyBase;Acc:FBgn0259245]	-	gene	Name match	0	9.723177937705912E-14	6.328520606863064E-12	4.22792	3.25036	6.792416095733643	8.317412376403809	7.771634101867676	10.668171882629395	10.714093208312988	10.664637565612793
Lcch3	X	15925105	15928529	+	Lcch3	FBgn0010240	Enables GABA-gated chloride ion channel activity. Predicted to be involved in GABAergic synaptic transmission and chloride transmembrane transport. Located in plasma membrane. Is expressed in several structures, including adult antennal lobe local neurons; adult central brain; adult optic lobe; ganglia; and larval nervous system. Used to study developmental disorder of mental health. Human orthol…	Ligand-gated chloride channel homolog 3 [Source:FlyBase;Acc:FBgn0010240]	+	gene	Name match	0	5.167600288652485E-12	2.2752638662026925E-10	5.7669	3.24393	6.2923431396484375	7.238404273986816	5.60171	13.037001609802246	12.637429237365723	10.946525573730469
CRG	3R	21783540	21786208	-	CRG	FBgn0266181	Involved in positive regulation of transcription by RNA polymerase II. Is expressed in several structures, including adult brain; anterior-posterior subdivision of organism; and larval central nervous system.	CASK regulatory gene [Source:FlyBase;Acc:FBgn0266181]	-	gene	Name match	0	1.1329726380040544E-18	1.7306734673488495E-16	3.80632	3.24393	9.024147033691406	8.94837	9.371782302856445	13.711933135986328	13.506251335144043	11.600231170654297
nAChRalpha1	3R	24393896	24457157	-	nAChRalpha1	FBgn0000036	nicotinic Acetylcholine Receptor α1 (nAChRα1) encodes a subunit of the nicotinic acetylcholine receptor, a pentameric neurotransmitter-gated ion channel. [Date last reviewed: 2018-09-06]	nicotinic Acetylcholine Receptor alpha1 [Source:FlyBase;Acc:FBgn0000036]	-	gene	Name match	0	3.8852607197166706E-18	5.435733883237578E-16	3.81892	3.23848	8.957475662231445	10.353147506713867	9.088973999023438	11.431244850158691	12.066963195800781	12.410298347473145
Shawl	2L	9370309	9415156	-	Shawl	FBgn0085395	Predicted to enable delayed rectifier potassium channel activity. Predicted to be involved in action potential and potassium ion transmembrane transport. Predicted to be located in membrane. Predicted to be part of voltage-gated potassium channel complex. Predicted to be active in several cellular components, including dendrite membrane; neuronal cell body membrane; and synaptic membrane. Is expr…	Shaw-like [Source:FlyBase;Acc:FBgn0085395]	-	gene	Name match	0	7.275516655607349E-15	5.614148469029745E-13	4.05538	3.23796	15.245209693908691	15.55710506439209	15.578920364379883	14.709966659545898	14.980834007263184	15.117778778076172
Ptx1	3R	30912754	30930682	+	Ptx1	FBgn0020912	Predicted to enable DNA-binding transcription factor activity, RNA polymerase II-specific and RNA polymerase II cis-regulatory region sequence-specific DNA binding activity. Predicted to be involved in anatomical structure morphogenesis and regulation of transcription by RNA polymerase II. Located in nucleus. Is expressed in several structures, including Malpighian tubule; embryonic/larval midgut…	Ptx1	+	gene	Name match	0	2.380933341109004E-12	1.1237267366626114E-10	4.40732	3.23527	6.352884292602539	7.9248127937316895	7.438209533691406	9.753419876098633	10.186188697814941	10.293736457824707
CG42265	X	5650567	5662861	-	CG42265	FBgn0259150	Enables proton channel activity. Involved in proton transmembrane transport. Predicted to be located in membrane. Predicted to be active in plasma membrane. Is expressed in adult head. Orthologous to human OTOP3 (otopetrin 3).	Otopetrin-like c	-	gene	Name match	0	1.2901360752284874E-13	8.114847335760622E-12	4.23606	3.23186	6.702219009399414	6.507794380187988	7.763979911804199	11.661360740661621	11.417513847351074	10.147119522094727
DIP-epsilon	2L	6377771	6411326	-	DIP-epsilon	FBgn0259714	Involved in synapse organization. Predicted to be located in plasma membrane. Predicted to be active in neuron projection. Is expressed in several structures, including CNS surface glial cell; adult head; adult optic lobe columnar neurons; glomerulus; and presumptive arista. Human ortholog(s) of this gene implicated in hypertension; ovarian cancer; and primary open angle glaucoma. Orthologous to …	Dpr-interacting protein epsilon [Source:FlyBase;Acc:FBgn0259714]	-	gene	Name match	0	3.671785375747305E-10	1.142757266592298E-8	5.48997	3.22907	11.363958358764648	11.214319229125977	11.274807929992676	11.70379638671875	11.845490455627441	12.162212371826172
bsh	2L	19765776	19769067	-	bsh	FBgn0000529	brain-specific homeobox (bsh) encodes a putative transcription factor required for the specification of neural type identities in the adult brain. [Date last reviewed: 2019-03-07]	brain-specific homeobox [Source:FlyBase;Acc:FBgn0000529]	-	gene	Name match	0	1.0853371534835787E-8	2.4177822410820227E-7	7.90126	3.2263	1.163059949874878	1	2.5313191413879395	7.356660842895508	7.801901340484619	7.685084819793701
CG16854	2L	11086721	11090973	+	CG16854	FBgn0032338	Is expressed in adult head.	No description	+	gene	Name match	0	3.161574192549199E-13	1.7995728171515957E-11	4.22079	3.21617	3.163059949874878	5.954195976257324	6.359138488769531	10.159561157226562	9.974774360656738	9.177998542785645
DIP-zeta	2L	9051631	9071164	-	DIP-zeta	FBgn0051708	Involved in synapse organization. Predicted to be located in plasma membrane. Predicted to be active in neuron projection. Is expressed in proximal medullary amacrine neuron Pm2; transmedullary Y neuron TmY10; and transmedullary neuron Tm20. Human ortholog(s) of this gene implicated in hypertension; ovarian cancer; and primary open angle glaucoma. Orthologous to several human genes including IGLO…	Dpr-interacting protein zeta [Source:FlyBase;Acc:FBgn0051708]	-	gene	Name match	0	3.9561192863302175E-12	1.773146907080303E-10	4.49832	3.21612	6.117256164550781	7.988685131072998	5.881816387176514	10.783649444580078	10.698726654052734	10.184771537780762
Crg-1	X	3793223	3797339	+	Crg-1	FBgn0021738	Predicted to enable DNA-binding transcription factor activity and sequence-specific DNA binding activity. Predicted to be involved in regulation of DNA-templated transcription. Is expressed in embryonic brain and larval ventral nerve cord.	Circadianly Regulated Gene [Source:FlyBase;Acc:FBgn0021738]	+	gene	Name match	0	3.315127061753742E-10	1.0404078487624702E-8	4.81251	3.2045	1.163059949874878	4.169925212860107	4.964278697967529	8.509182929992676	8.841190338134766	8.722804069519043
unc79	3R	19230764	19246130	-	unc79	FBgn0038693	Involved in locomotor rhythm and response to anesthetic. Part of cation channel complex. Is expressed in adult head. Used to study syndromic intellectual disability. Orthologous to human UNC79 (unc-79 homolog, NALCN channel complex subunit).	uncoordinated 79 [Source:FlyBase;Acc:FBgn0038693]	-	gene	Name match	0	1.202316326127717E-18	1.7998674564611552E-16	3.69898	3.1796	7.96396	9.29232	8.338674545288086	12.710918426513672	12.49174976348877	11.717558860778809
Scp2	3R	16574543	16583663	-	Scp2	FBgn0020907	Enables GTPase activity. Is expressed in several structures, including Malpighian tubule primordium; adult head; brain; larval ventral nerve cord; and ventral sensory complex primordium.	Sarcoplasmic calcium-binding protein 2	-	gene	Name match	0	1.7578315539279465E-11	7.189819295483346E-10	4.88019	3.17253	9.355352401733398	8.807354927062988	8.558119773864746	14.628694534301758	14.03531551361084	12.264863014221191
nAChRalpha6	2L	9793317	9886250	-	nAChRalpha6	FBgn0032151	Contributes to acetylcholine-gated monoatomic cation-selective channel activity. Involved in several processes, including cholinergic synaptic transmission; muscle cell cellular homeostasis; and response to insecticide. Located in membrane. Part of acetylcholine-gated channel complex. Is expressed in adult head; antennal mechanosensory and motor center; gnathal ganglion; and mushroom body calyx. …	nicotinic Acetylcholine Receptor alpha6 [Source:FlyBase;Acc:FBgn0032151]	-	gene	Name match	0	4.158848817687483E-23	1.1117494033026657E-20	3.53639	3.16464	10.39307975769043	10.915132522583008	10.771634101867676	11.80329704284668	12.611151695251465	13.34092903137207
GluRIB	3L	9251978	9288522	+	GluRIB	FBgn0264000	Predicted to enable glutamate receptor activity and transmitter-gated monoatomic ion channel activity involved in regulation of postsynaptic membrane potential. Predicted to be involved in glutamatergic synaptic transmission; modulation of chemical synaptic transmission; and monoatomic cation transport. Predicted to be located in membrane. Predicted to be part of ionotropic glutamate receptor com…	Glutamate receptor IB [Source:FlyBase;Acc:FBgn0264000]	+	gene	Name match	0	1.073841218325395E-18	1.657258077785665E-16	3.6609	3.16297	7.00855	8.194756507873535	7.558119297027588	10.283478736877441	10.358560562133789	10.787642478942871
VepD	2R	22408525	22409342	+	VepD	FBgn0053200	Is expressed in mesoderm and mesoderm anlage.	Ventrally-expressed protein D [Source:FlyBase;Acc:FBgn0053200]	+	gene	Name match	0	2.5170849494884733E-14	1.847096043824936E-12	3.94085	3.15416	6.3725128173828125	6.247927665710449	6.438209533691406	11.169934272766113	10.992332458496094	9.094138145446777
Ca-alpha1T	X	6104085	6192483	-	Ca-alpha1T	FBgn0264386	Enables low voltage-gated calcium channel activity. Involved in calcium ion transmembrane transport via low voltage-gated calcium channel. Predicted to be located in plasma membrane. Predicted to be part of voltage-gated sodium channel complex. Predicted to be active in neuron projection. Is expressed in several structures, including adult brain; adult central complex; adult head; adult mushroom …	Ca[2+]-channel protein alpha[[1]] subunit T [Source:FlyBase;Acc:FBgn0264386]	-	gene	Name match	0	1.20756908861511E-22	3.116777450891168E-20	3.51531	3.1421	8.995949745178223	10.195987701416016	9.508599281311035	11.652933120727539	12.252860069274902	12.507713317871094
CG3955	2R	13127915	13129052	-	CG3955	FBgn0033793	Is expressed in embryonic brain and larval ventral nerve cord.	No description	-	gene	Name match	0	2.613799256109264E-15	2.1982345414436888E-13	3.82921	3.14063	8.039576530456543	8.447083473205566	7.771634101867676	12.962873458862305	12.383172035217285	10.561723709106445
CG34393	2L	3175112	3200496	-	CG34393	FBgn0085422	Predicted to enable guanyl-nucleotide exchange factor activity. Predicted to be involved in Ras protein signal transduction and positive regulation of Ras protein signal transduction. Predicted to be active in plasma membrane.	No description	-	gene	Name match	0	1.6026060686846755E-12	7.814662111860216E-11	4.13139	3.13243	6.970414638519287	8.611024856567383	8.18093	10.78075122833252	11.06142807006836	10.829303741455078
nAChRalpha7	X	19327075	19348447	-	nAChRalpha7	FBgn0086778	Enables acetylcholine-gated monoatomic cation-selective channel activity. Involved in several processes, including chemical synaptic transmission; jump response; and visual behavior. Located in dendritic spine and postsynaptic density. Part of acetylcholine-gated channel complex. Is expressed in several structures, including adult head; adult periesophageal neuropils; lobula plate giant neurons; …	nicotinic Acetylcholine Receptor alpha7 [Source:FlyBase;Acc:FBgn0086778]	-	gene	Name match	0	1.4635940090005596E-21	3.0013703104270207E-19	3.51521	3.12389	8.027246475219727	8.596189498901367	8.042281150817871	11.899052619934082	11.991362571716309	11.377416610717773
Tdc2	2R	6684745	6689974	-	Tdc2	FBgn0050446	Predicted to enable tyrosine decarboxylase activity. Involved in behavioral response to cocaine; egg-laying behavior; and locomotor rhythm. Predicted to be active in cytoplasm. Is expressed in several structures, including adult abdominal segment 6; ganglia; neuromere; neurons; and synaptic neuropil domain.	Tyrosine decarboxylase 2 [Source:FlyBase;Acc:FBgn0050446]	-	gene	Name match	0	2.1489732215940194E-9	5.55615322639369E-8	5.48219	3.10161	0.011056868359446526	3.906890630722046	4.9098310470581055	9.588658332824707	9.163979530334473	7.07604
Cngl	X	15386038	15441252	-	Cngl	FBgn0263257	Predicted to enable intracellularly cyclic nucleotide-activated monoatomic cation channel activity. Predicted to be involved in monoatomic cation transport. Predicted to be located in membrane. Predicted to be part of intracellular cyclic nucleotide activated cation channel complex. Is expressed in several structures, including adult brain cell body rind; adult mushroom body; adult optic lobe; or…	Cyclic nucleotide-gated ion channel-like [Source:FlyBase;Acc:FBgn0263257]	-	gene	Name match	0	8.35150079848023E-24	2.4514109356635937E-21	3.42989	3.09807	8.410987854003906	9.224	8.36926	11.685319900512695	11.804113388061523	11.843818664550781
dpr17	3R	12094876	12111420	+	dpr17	FBgn0051361	Involved in synapse organization. Predicted to be located in plasma membrane. Predicted to be active in neuron projection membrane. Is expressed in several structures, including amnioserosa; embryonic/larval oenocyte; gland; larval ventral nerve cord; and somatic trunk mesoderm derivative.	defective proboscis extension response 17 [Source:FlyBase;Acc:FBgn0051361]	+	gene	Name match	0	4.070417158902785E-17	4.5815148143378906E-15	3.62351	3.09389	6.638792991638184	7.607330799102783	6.853247165679932	11.031322479248047	10.8347	10.37297534942627
Task6	3R	13667046	13674542	-	Task6	FBgn0038165	Enables potassium channel activity and protein heterodimerization activity. Involved in potassium ion transmembrane transport. Located in membrane. Is expressed in several structures, including adult brain cell body rind; anterior-posterior subdivision of organism; and cell body rind of adult antennal lobe. Human ortholog(s) of this gene implicated in Birk-Barel syndrome and primary pulmonary hyp…	TWIK-related acid-sensitive K[+] channel 6 [Source:FlyBase;Acc:FBgn0038165]	-	gene	Name match	0	4.063225319785004E-18	5.632081943762637E-16	3.56876	3.08835	6.3329854011535645	7.219168663024902	7.457318305969238	10.544919967651367	10.529989242553711	10.174600601196289
CG7991	3L	1674709	1715541	+	CG7991	FBgn0035260	Is expressed in several structures, including dorsal epidermis primordium; embryonic dorsal epidermis; embryonic ventral epidermis; embryonic/larval salivary gland; and larval central nervous system.	No description	+	gene	Name match	0	8.549434895926619E-14	5.613379119168149E-12	3.81134	3.07506	8.944418907165527	8.65105	7.9028778076171875	9.582015037536621	10.524636268615723	11.2435
Drep3	2R	12055089	12062866	+	Drep3	FBgn0028407	Predicted to be involved in apoptotic process. Human ortholog(s) of this gene implicated in familial partial lipodystrophy type 5 and obesity. Orthologous to several human genes including CIDEA (cell death inducing DFFA like effector a) and CIDEC (cell death inducing DFFA like effector c).	DNA fragmentation factor-related protein 3 [Source:FlyBase;Acc:FBgn0028407]	+	gene	Name match	0	4.9719500588679994E-17	5.55448462018996E-15	3.58045	3.06302	7.1403398513793945	8.209453582763672	7.763979911804199	12.053503036499023	11.669313430786133	10.721639633178711
CG10804	X	3476463	3482322	-	CG10804	FBgn0029663	Predicted to enable neurotransmitter:sodium symporter activity. Predicted to be involved in amino acid transport; neurotransmitter transport; and sodium ion transmembrane transport. Predicted to be located in membrane. Predicted to be active in plasma membrane. Is expressed in anterior-posterior subdivision of organism; embryonic head sensory system; ganglia; and larval nervous system. Human orth…	No description	-	gene	Name match	0	1.7566545155574255E-18	2.504487695502406E-16	3.50446	3.05279	8.439184188842773	8.285402297973633	9.137168884277344	13.032541275024414	12.629658699035645	11.396506309509277
CG13739	2R	9309296	9351655	-	CG13739	FBgn0033403	Is expressed in adult head.	No description	-	gene	Name match	0	1.3862602095256963E-16	1.4614306672374594E-14	3.56299	3.04113	7.792416095733643	8.717677116394043	8.566943168640137	11.001761436462402	11.447526931762695	11.645124435424805
CG18598	3R	18251115	18251539	+	CG18598	FBgn0038589	No description available	No description	+	gene	Name match	0	2.2211725514420522E-11	8.914464721954118E-10	4.09482	3.02429	6.5206122398376465	6.768184661865234	6.0673723220825195	11.072980880737305	10.877340316772461	8.412464141845703
CG7582	3R	29680241	29682278	-	CG7582	FBgn0039681	Predicted to enable alkenylglycerophosphocholine hydrolase activity. Predicted to be active in membrane. Is expressed in adult head. Orthologous to several human genes including TMEM86A (transmembrane protein 86A).	No description	-	gene	Name match	0	5.305670809516378E-15	4.224781332065608E-13	3.6126	3.01298	9.168684959411621	7.918863296508789	8.423709869384766	13.1806	12.587920188903809	11.23458194732666
CG7191	2L	7767628	7775033	+	CG7191	FBgn0031945	No description available	No description	+	gene	Name match	0	6.61759330059658E-14	4.422561275529979E-12	3.67138	3.00933	6.163060188293457	7	5.990750789642334	10.035381317138672	9.585030555725098	9.668267250061035
CR45527	X	15973555	15973917	+	CR45527	FBgn0267083	No description available	long non-coding RNA:CR45527	+	gene	Name match	0	1.5926759910911414E-10	5.406430858556632E-9	4.20455	3.00717	4.863499641418457	3	4.531319618225098	9.43494	9.170849800109863	8.221467018127441
CG43324	2R	17563606	17564351	+	CG43324	FBgn0263029	Predicted to enable G-protein beta-subunit binding activity. Predicted to be involved in G protein-coupled receptor signaling pathway. Predicted to be part of heterotrimeric G-protein complex. Orthologous to several human genes including GNG2 (G protein subunit gamma 2).	No description	+	gene	Name match	0	8.06462219750412E-18	1.0498034233436784E-15	3.45423	3.00459	10.099698066711426	10.066089630126953	9.494792938232422	14.386433601379395	13.815665245056152	12.473895072937012
CG2269	2R	10085169	10096416	+	CG2269	FBgn0033484	Is expressed in adult head.	No description	+	gene	Name match	0	1.5441332873468315E-17	1.864167474492683E-15	3.45627	2.9988	11.14819049835205	11.045077323913574	11.332866668701172	15.630807876586914	15.075282096862793	13.551933288574219
CG13108	2L	9164235	9165426	+	CG13108	FBgn0032100	No description available	No description	+	gene	Name match	0	1.392614322470731E-11	5.807085368125797E-10	3.9296	2.97666	7.352884292602539	7.774787425994873	5.881816387176514	12.078496932983398	11.799132347106934	9.983898162841797
CG42450	X	18813297	18830406	+	CG42450	FBgn0259927	Predicted to enable GTPase activator activity. Predicted to be involved in G protein-coupled dopamine receptor signaling pathway. Predicted to be active in cytoplasm; neuron projection; and plasma membrane. Is expressed in adult head and spermatozoon. Human ortholog(s) of this gene implicated in bradyopsia 1. Orthologous to human RGS11 (regulator of G protein signaling 11) and RGS9 (regulator of …	No description	+	gene	Name match	0	2.849143548855609E-17	3.280898264927754E-15	3.42246	2.9708	9.239874839782715	9.665336608886719	9.957584381103516	13.869806289672852	13.54212760925293	12.110682487487793
CG45002	X	16969069	17066732	-	CG45002	FBgn0266354	Predicted to be involved in proteolysis. Predicted to be active in plasma membrane. Is expressed in adult head and spermatozoon. Human ortholog(s) of this gene implicated in amyotrophic lateral sclerosis; asthma; autosomal dominant intellectual developmental disorder 33; and spinal muscular atrophy. Orthologous to human DPP10 (dipeptidyl peptidase like 10); DPP6 (dipeptidyl peptidase like 6); and…	No description	-	gene	Name match	0	2.7785126477576248E-15	2.310796410991134E-13	3.48774	2.9536	8.069951057434082	9.11374	8.76398	12.085951805114746	11.857250213623047	11.924943923950195
unc-13-4A	3L	7266192	7312896	-	unc-13-4A	FBgn0035756	Predicted to be involved in synaptic vesicle priming. Predicted to be located in synaptic vesicle. Predicted to be active in secretory vesicle. Is expressed in adult head. Human ortholog(s) of this gene implicated in familial hemophagocytic lymphohistiocytosis 3. Orthologous to several human genes including BAIAP3 (BAI1 associated protein 3).	unc-13-4A	-	gene	Name match	0	3.863466004842536E-26	1.7037942470986438E-23	3.19816	2.94989	8.901151657104492	9.88874	9.092034339904785	11.737067222595215	11.960968017578125	12.31241226196289
CG13375	X	283186	294962	-	CG13375	FBgn0040370	Predicted to enable GDP binding activity; GTP binding activity; and GTPase activity. Predicted to be active in plasma membrane.	No description	-	gene	Name match	0	1.74174789174808E-11	7.145778413431003E-10	3.85031	2.94122	6.5206122398376465	6.686500549316406	7.296853542327881	11.27114200592041	10.758095741271973	9.279569625854492
exex	3L	7948186	7951563	+	exex	FBgn0041156	Predicted to enable sequence-specific double-stranded DNA binding activity. Involved in axon target recognition; central nervous system development; and neuroendocrine cell differentiation. Predicted to be active in nucleus. Is expressed in several structures, including anlage in statu nascendi; embryonic/larval midgut primordium; ganglia; primary motor neurons; and segmentally-repeated neuroblas…	extra-extra [Source:FlyBase;Acc:FBgn0041156]	+	gene	Name match	0	1.3712822544142966E-10	4.708278655840559E-9	3.84886	2.90803	4.069950580596924	4.523561954498291	3.9098308086395264	8.532341003417969	8.097029685974121	8.63155
na	X	14266367	14277416	+	na	FBgn0002917	narrow abdomen (na) encodes an ion channel involved in circadian locomotor rhythms and touch perception. [Date last reviewed: 2019-09-26]	narrow abdomen [Source:FlyBase;Acc:FBgn0002917]	+	gene	Name match	0	2.144517723123851E-11	8.653215921583524E-10	3.77646	2.90559	6.250523090362549	4.643856048583984	7.64402	11.083209991455078	11.006802558898926	10.029762268066406
CG4783	3R	19948443	19948907	+	CG4783	FBgn0038756	No description available	No description	+	gene	Name match	0	9.54956591179029E-21	1.7869624132013685E-18	3.22279	2.90391	8.448461532592773	8.392316818237305	7.860443115234375	12.219643592834473	12.082984924316406	11.127918243408203
CG4341	2L	922793	958098	+	CG4341	FBgn0028481	Predicted to enable dolichyl-phosphate-mannose-protein mannosyltransferase activity. Predicted to be involved in protein O-linked glycosylation via mannose. Predicted to be active in endoplasmic reticulum membrane. Is expressed in spermatozoon. Orthologous to human TMTC2 (transmembrane O-mannosyltransferase targeting cadherins 2).	Transmembrane O-mannosyltransferase targeting cadherins 2	+	gene	Name match	0	7.073432551490955E-14	4.706190298575663E-12	3.48916	2.90251	8.941137313842773	9.451210975646973	8.571334838867188	12.424452781677246	12.215556144714355	11.530823707580566
Hasp	2L	19508953	19517204	-	Hasp	FBgn0032797	Predicted to enable peptidase inhibitor activity. Predicted to be involved in regulation of dendrite development. Located in synaptic cleft. Is expressed in adult brain; adult head; gnathal ganglion; and mushroom body calyx. Human ortholog(s) of this gene implicated in several diseases, including COVID-19; autoimmune disease (multiple); malaria; nasopharynx carcinoma; and protein-losing enteropat…	Hig-anchoring scaffold protein [Source:FlyBase;Acc:FBgn0032797]	-	gene	Name match	0	1.0053873830467505E-13	6.515432724590875E-12	7.4666	2.89978	7.842540264129639	7.6653361320495605	4.853247165679932	15.933409690856934	15.397839546203613	13.393220901489258
hbn	2R	20954668	20960909	-	hbn	FBgn0008636	homeobrain	homeobrain [Source:FlyBase;Acc:FBgn0008636]	-	gene	Name match	0	2.2189070580935777E-9	5.70739508987117E-8	4.14741	2.89542	5.069950580596924	6.375039100646973	6.209391117095947	8.910144805908203	9.0568	9.320123672485352
Elk	2R	17873939	17926695	+	Elk	FBgn0011589	Predicted to enable voltage-gated potassium channel activity. Predicted to be involved in potassium ion transmembrane transport and regulation of membrane potential. Predicted to be located in membrane. Predicted to be part of voltage-gated potassium channel complex. Predicted to be active in plasma membrane. Is expressed in adult head and adult heart. Orthologous to human KCNH3 (potassium voltag…	Eag-like K[+] channel [Source:FlyBase;Acc:FBgn0011589]	+	gene	Name match	0	4.454815127896694E-10	1.3721930258725479E-8	4.0453	2.88942	8.8284	9.424166679382324	8.895892143249512	10.877964973449707	11.234533309936523	11.90149211883545
dan	3R	25184383	25192806	+	dan	FBgn0039286	Enables DNA-binding transcription factor activity. Involved in several processes, including antennal development; central nervous system formation; and segment specification. Located in nucleus. Is expressed in several structures, including anlage in statu nascendi; head epidermis primordium; imaginal disc; segment of antenna; and somatic precursor cell.	distal antenna [Source:FlyBase;Acc:FBgn0039286]	+	gene	Name match	0	1.0471328693029136E-8	2.350161878439394E-7	4.48548	2.8856	1.163059949874878	3.700439691543579	4.9098310470581055	8.341007232666016	8.023029327392578	8.41822
CG11000	3R	5802328	5813258	+	CG11000	FBgn0263353	Predicted to be involved in regulation of cell differentiation. Predicted to be active in membrane. Is expressed in adult head.	deathstar	+	gene	Name match	0	3.4535417907865466E-16	3.3790536287017087E-14	3.32599	2.88201	8.332984924316406	8.738092422485352	8.535820960998535	12.77518081665039	12.321995735168457	11.035393714904785
CG16825	2L	13304788	13307807	+	CG16825	FBgn0032503	No description available	No description	+	gene	Name match	0	2.6453267354398236E-10	8.479773327962903E-9	3.84094	2.87776	4.622491359710693	5	3.794353723526001	8.95197	8.710561752319336	7.922413349151611
dpr16	3R	5150908	5170121	+	dpr16	FBgn0037295	Involved in synapse organization. Predicted to be located in extracellular region. Predicted to be active in neuron projection membrane.	defective proboscis extension response 16 [Source:FlyBase;Acc:FBgn0037295]	+	gene	Name match	0	3.663621489513602E-11	1.4220942201603748E-9	3.70339	2.87694	7.128843784332275	8.3443	7.725091457366943	9.579793930053711	9.960968017578125	10.647578239440918
CR44176	3R	14421751	14422549	-	CR44176	FBgn0265065	No description available	antisense RNA:CR44176	-	gene	Name match	0	4.066108783007394E-9	9.881436113801101E-8	4.17482	2.86662	4.163059711456299	4	3.6688225269317627	9.276638984680176	9.21472	7.616604804992676
beat-Ic	2L	16000291	16041703	+	beat-Ic	FBgn0028644	Involved in axon guidance; defasciculation of motor neuron axon; and heterophilic cell-cell adhesion via plasma membrane cell adhesion molecules. Predicted to be located in plasma membrane. Is expressed in adult head; lobula columnar neuron LC12; organism; and peripodial epithelium of eye disc.	beaten path Ic [Source:FlyBase;Acc:FBgn0028644]	+	gene	Name match	0	5.165038318918902E-13	2.8116588918214447E-11	3.48152	2.86357	8.410987854003906	9.044394493103027	8.343817710876465	11.210699081420898	11.355548858642578	11.756155967712402
CG12594	3R	11721734	11732479	+	CG12594	FBgn0037941	No description available	No description	+	gene	Name match	0	3.065429854398616E-13	1.7582178768460466E-11	3.45367	2.85787	7.36273	7.400879383087158	7.418844699859619	11.30380916595459	10.999102592468262	9.677900314331055
CG42361	2R	24607673	24608788	+	CG42361	FBgn0259707	No description available	No description	+	gene	Name match	0	7.782539248768104E-16	7.14752218457411E-14	3.2899	2.84955	9.644859313964844	9.409391403198242	9.610270500183105	13.828306198120117	13.262941360473633	11.817366600036621
Ggamma30A	2L	9256563	9302494	+	Ggamma30A	FBgn0267252	Enables protein heterodimerization activity. Involved in G protein-coupled receptor signaling pathway; cellular response to carbon dioxide; and phototransduction. Located in cytoplasm and rhabdomere. Part of heterotrimeric G-protein complex. Is expressed in eye; organism subdivision; photoreceptor neurons; and synaptic neuropil domain. Orthologous to human GNG13 (G protein subunit gamma 13).	G protein subunit gamma at 30A [Source:FlyBase;Acc:FBgn0267252]	+	gene	Name match	0	2.437456680937089E-9	6.205565483696773E-8	4.18734	2.81618	11.808268547058105	11.847058296203613	11.489582061767578	16.91593360900879	16.32228660583496	14.385799407958984
CG32683	X	10410391	10454895	-	CG32683	FBgn0052683	Predicted to enable G protein-coupled receptor binding activity. Predicted to be involved in G protein-coupled receptor internalization and sensory perception. Located in plasma membrane. Orthologous to human ARRB1 (arrestin beta 1).	No description	-	gene	Name match	0	5.4114211921500724E-17	5.95654236113137E-15	3.18849	2.81321	8.140339851379395	9.044394493103027	8.447795867919922	10.918079376220703	11.259723663330078	11.223112106323242
CG32532	X	19531851	19547482	-	CG32532	FBgn0052532	Predicted to enable DNA-binding transcription factor activity, RNA polymerase II-specific and RNA polymerase II transcription regulatory region sequence-specific DNA binding activity. Predicted to be involved in neuron development and regulation of transcription by RNA polymerase II. Predicted to be active in nucleus. Is expressed in organism. Human ortholog(s) of this gene implicated in combined…	No description	-	gene	Name match	0	4.2539943464516006E-13	2.3673715765504255E-11	3.35886	2.8059	5.207454204559326	5.584962368011475	6.317915439605713	9.647110939025879	9.433313369750977	9.30155
NPFR	3R	6187315	6195403	+	NPFR	FBgn0037408	Enables neuropeptide F receptor activity and neuropeptide binding activity. Involved in several processes, including larval feeding behavior; neuropeptide signaling pathway; and response to odorant. Located in plasma membrane. Is expressed in several structures, including crop; embryonic central brain; ganglia; gut section; and larval midline neurons. Used to study alcohol use disorder. Human ort…	Neuropeptide F receptor [Source:FlyBase;Acc:FBgn0037408]	+	gene	Name match	0	2.7253265616478117E-11	1.082178791023125E-9	3.51034	2.79997	4.68662	7.400879383087158	6.042280673980713	9.18316	9.298664093017578	9.981954574584961
CG3009	X	4658158	4666700	-	CG3009	FBgn0029720	Predicted to enable calcium-dependent phospholipase A2 activity. Predicted to be involved in arachidonate secretion and phospholipid metabolic process. Is expressed in adult head. Orthologous to human PLA2G3 (phospholipase A2 group III).	No description	-	gene	Name match	0	4.402374122257184E-14	3.0510897627844535E-12	3.29277	2.79893	7.484988212585449	8.707359313964844	8.535820960998535	12.332786560058594	11.768889427185059	10.827140808105469
danr	3R	25138072	25139903	+	danr	FBgn0039283	Enables DNA-binding transcription factor activity. Involved in several processes, including antennal development; central nervous system formation; and segment specification. Located in nucleus. Is expressed in several structures, including anlage in statu nascendi; ganglia; head epidermis primordium; imaginal disc; and segment of antenna.	distal antenna-related [Source:FlyBase;Acc:FBgn0039283]	+	gene	Name match	0	6.162409449915474E-13	3.271321755149437E-11	3.35127	2.79397	5.55538	5.882643222808838	5.253785133361816	9.721535682678223	9.508455276489258	8.56042
CG1894	3R	28484557	28486062	+	CG1894	FBgn0039585	Predicted to enable histone H4K16 acetyltransferase activity. Predicted to be involved in regulation of DNA-templated transcription. Located in chromosome, telomeric region and euchromatin. Orthologous to human KAT8 (lysine acetyltransferase 8).	MYST family histone acetyltransferase 5	+	gene	Name match	0	1.6376599631939825E-8	3.4480686394999793E-7	8.48591	2.79073	0.011056868359446526	1	0.057388097047805786	5.237719535827637	7.984555244445801	8.981954574584961
CG14075	3L	18984961	18985634	+	CG14075	FBgn0036835	Is expressed in photoreceptor neurons.	No description	+	gene	Name match	0	1.0770239811108695E-8	2.4064252102107275E-7	4.07969	2.78372	4.484988212585449	4.4594316482543945	2.794353723526001	8.717499732971191	8.323537826538086	7.713465690612793
AstC-R1	3L	18560258	18576326	+	AstC-R1	FBgn0036790	Enables allatostatin receptor activity. Involved in neuropeptide signaling pathway. Predicted to be located in membrane. Predicted to be active in neuron projection and plasma membrane. Is expressed in adult head; adult pars intercerebralis; lamina monopolar neurons; and larval central nervous system. Human ortholog(s) of this gene implicated in bipolar disorder. Orthologous to several human gene…	Allatostatin C receptor 1 [Source:FlyBase;Acc:FBgn0036790]	+	gene	Name match	0	3.2680927408712535E-10	1.0278014883624564E-8	3.61658	2.78244	5.68662	6.832890033721924	6.809304237365723	8.41265	9.366063117980957	9.653693199157715
CG9109	2L	6025870	6034423	-	CG9109	FBgn0031765	Predicted to enable acetylglucosaminyltransferase activity. Predicted to be located in membrane. Human ortholog(s) of this gene implicated in Peters plus syndrome. Orthologous to human B3GLCT (beta 3-glucosyltransferase).	No description	-	gene	Name match	0	3.800055381475431E-9	9.280070401018747E-8	3.95106	2.76766	2.970414876937866	6.523561954498291	6.275480270385742	10.586447715759277	10.300230979919434	9.26046
HLH4C	X	4645127	4647414	-	HLH4C	FBgn0011277	Predicted to enable DNA-binding transcription factor activity, RNA polymerase II-specific and RNA polymerase II cis-regulatory region sequence-specific DNA binding activity. Predicted to be involved in regulation of transcription by RNA polymerase II. Is expressed in several structures, including central brain primordium; embryonic pars intercerebralis; ganglia; presumptive embryonic/larval centr…	Helix loop helix protein 4C [Source:FlyBase;Acc:FBgn0011277]	-	gene	Name match	0	1.6731009111481399E-7	2.7860198770213174E-6	5.45881	2.76425	1.163059949874878	4.321928024291992	0.057388097047805786	8.917200088500977	7.729298114776611	7.732081890106201
Vsx2	X	5528927	5560183	-	Vsx2	FBgn0263512	Predicted to enable DNA-binding transcription factor activity and sequence-specific double-stranded DNA binding activity. Involved in insect visual primordium development. Predicted to be active in nucleus. Is expressed in cell body rind of adult medulla and organism. Human ortholog(s) of this gene implicated in blindness and isolated microphthalmia 2. Orthologous to human VSX2 (visual system hom…	Visual system homeobox 2 [Source:FlyBase;Acc:FBgn0263512]	-	gene	Name match	0	3.853688568256075E-8	7.511682156291499E-7	4.28323	2.76102	6.931243896484375	7.499845504760742	6.853247165679932	8.870715141296387	9.684394836425781	10.270047187805176
CG43778	2L	13301814	13331121	-	CG43778	FBgn0264308	Involved in regulation of sensory perception. Predicted to be active in membrane. Is expressed in adult head.	headbutt	-	gene	Name match	0	6.327441825701441E-13	3.3470604759999745E-11	3.29948	2.7597	8.33799	7.845489978790283	8.531318664550781	11.766173362731934	11.660188674926758	11.040070533752441
CG11566	X	21093844	21111417	+	CG11566	FBgn0031159		No description	+	gene	Name match	0	2.0810321521569364E-10	6.8168599653972706E-9	3.52934	2.75639	7.057877540588379	7.813781261444092	6.253785133361816	9.041851043701172	9.812922477722168	9.435364723205566
stg1	X	21093844	21111417	+	stg1	FBgn0064123		stargazin-like protein [Source:FlyBase;Acc:FBgn0064123]	+	gene	Name match	0	2.0810321521569364E-10	6.8168599653972706E-9	3.52934	2.75639	7.057877540588379	7.813781261444092	6.253785133361816	9.041851043701172	9.812922477722168	9.435364723205566
CG34113	3R	5862865	5959555	-	CG34113	FBgn0083949	Is expressed in several structures, including adult head; epithelium; mesoderm; presumptive embryonic/larval central nervous system; and somatic muscle primordium.	sidestep III	-	gene	Name match	0	1.969289314951439E-12	9.448801463474155E-11	3.2961	2.74006	9.021040916442871	9.731319427490234	8.752422332763672	10.567516326904297	11.494148254394531	12.15920639038086
CG46320	3L	5664121	5749599	+	CG46320	FBgn0284236	No description available	No description	+	gene	Name match	0	7.98150957109663E-18	1.0480982401417371E-15	3.05521	2.73619	11.027246475219727	11.136350631713867	10.884466171264648	14.16336727142334	14.141204833984375	13.352442741394043
bru3	3L	13521907	13803400	-	bru3	FBgn0264001	Enables RNA binding activity and protein homodimerization activity. Predicted to be involved in mRNA splice site recognition; negative regulation of translation; and regulation of alternative mRNA splicing, via spliceosome. Part of protein-containing complex. Is expressed in several structures, including central brain primordium; dorsal sensory complex proper primordium; embryonic head epidermis;…	bruno 3 [Source:FlyBase;Acc:FBgn0264001]	-	gene	Name match	0	2.7248367392230258E-21	5.367211552374956E-19	2.97713	2.72861	11.271584510803223	12.152284622192383	11.825020790100098	13.395381927490234	14.134411811828613	14.475879669189453
Dscam2	3L	7159199	7189931	-	Dscam2	FBgn0265296	Enables identical protein binding activity. Involved in homophilic cell adhesion via plasma membrane adhesion molecules and neuron projection morphogenesis. Predicted to be active in axon and plasma membrane. Is expressed in adult head; eye disc; and spermatozoon. Orthologous to human DSCAM (DS cell adhesion molecule) and DSCAML1 (DS cell adhesion molecule like 1).	Down syndrome cell adhesion molecule 2 [Source:FlyBase;Acc:FBgn0265296]	-	gene	Name match	0	8.263926576052525E-27	4.413347020853179E-24	2.90446	2.72072	8.89777	9.529430389404297	8.930490493774414	11.761771202087402	11.902321815490723	12.09638500213623
sif	3L	5657913	5749599	+	sif	FBgn0085447	Predicted to enable guanyl-nucleotide exchange factor activity. Involved in several processes, including actin cytoskeleton organization; regulation of plasma membrane bounded cell projection organization; and visual perception. Located in synapse. Is expressed in several structures, including ganglia; organism subdivision; presumptive embryonic/larval central nervous system; spermatozoon; and sy…	still life [Source:FlyBase;Acc:FBgn0085447]	+	gene	Name match	0	4.360046261300164E-19	6.870515184006655E-17	3.00509	2.72054	11.146053314208984	11.221587181091309	10.936460494995117	14.33311653137207	14.257304191589355	13.497207641601562
kat-60L1	3R	5781762	5787465	+	kat-60L1	FBgn0037375	Enables microtubule severing ATPase activity. Involved in microtubule severing; neuron remodeling; and positive regulation of dendrite morphogenesis. Located in ciliary basal body and microtubule. Is expressed in several structures, including embryonic antennal sense organ; embryonic central brain neurons; embryonic head sensory system; ganglia; and sensory cluster. Orthologous to human KATNA1 (k…	katanin p60-like 1 [Source:FlyBase;Acc:FBgn0037375]	+	gene	Name match	0	8.775761150756067E-13	4.530108579925418E-11	3.23037	2.7164	7.546764373779297	8.179908752441406	7.9028778076171875	11.665555953979492	11.171706199645996	10.237842559814453
tok	3R	24719697	24749125	+	tok	FBgn0004885	tolkin (tok) encodes a Zinc metallopeptidase with similar substrate specificity to the product of tld, which is its paralog. It cleaves the product of sog as well as the prodomains of several TGF-beta ligands. [Date last reviewed: 2019-03-14]	tolkin [Source:FlyBase;Acc:FBgn0004885]	+	gene	Name match	0	3.2006422252123246E-12	1.4563408812229284E-10	3.26131	2.71027	7.890980243682861	8.982994079589844	8.67292	11.734573364257812	11.521951675415039	11.375938415527344
CG15478	X	7712783	7717932	-	CG15478	FBgn0029955	Predicted to enable DNA-binding transcription factor activity, RNA polymerase II-specific and RNA polymerase II transcription regulatory region sequence-specific DNA binding activity. Predicted to be involved in regulation of transcription by RNA polymerase II. Predicted to be active in nucleus. Is expressed in organism.	No description	-	gene	Name match	0	7.784514082231908E-7	1.1056373296014499E-5	5.17616	2.69097	0.011056868359446526	3.700439691543579	4.209391117095947	8.045074462890625	7.92891	8.228039741516113
CG9328	2L	20797715	20814331	+	CG9328	FBgn0032886	Predicted to be involved in regulation of cell growth. Predicted to be located in nucleus. Orthologous to several human genes including FAM107B (family with sequence similarity 107 member B).	No description	+	gene	Name match	0	1.0047763165379423E-14	7.67423559595859E-13	3.03438	2.65646	10.271584510803223	10.192293167114258	10.22061824798584	14.151544570922852	13.711003303527832	12.347546577453613
CG15765	X	5818559	5840823	+	CG15765	FBgn0029814	Predicted to enable carbohydrate binding activity. Is expressed in several structures, including embryonic central brain neurons; ganglia; glial cell; larval nervous system; and lateral cord neurons.	No description	+	gene	Name match	0	5.39303790427631E-13	2.925136868836553E-11	3.11214	2.65423	9.0938	9.16491	9.278169631958008	12.790388107299805	12.38058090209961	11.296866416931152
CG30183	2R	23690247	23697824	-	CG30183	FBgn0050183	Predicted to enable actin binding activity. Predicted to be involved in actomyosin contractile ring assembly; mitotic cytokinesis; and septin ring organization. Predicted to be located in actin cytoskeleton and nucleoplasm. Predicted to be active in actomyosin contractile ring. Human ortholog(s) of this gene implicated in focal segmental glomerulosclerosis 8. Orthologous to human ANLN (anillin, a…	No description	-	gene	Name match	0	1.0475246929573276E-15	9.503906179837013E-14	2.99361	2.65218	10.475942611694336	10.58683967590332	10.543664932250977	13.850817680358887	13.458621978759766	12.212380409240723
PHDP	2R	23883136	23884440	-	PHDP	FBgn0025334	Predicted to enable DNA-binding transcription factor activity, RNA polymerase II-specific and RNA polymerase II transcription regulatory region sequence-specific DNA binding activity. Predicted to be involved in neuron development and regulation of transcription by RNA polymerase II. Predicted to be active in nucleus. Is expressed in embryonic brain and larval ventral nerve cord. Human ortholog(s…	Putative homeodomain protein [Source:FlyBase;Acc:FBgn0025334]	-	gene	Name match	0	1.521145875926777E-8	3.243811192987778E-7	3.64836	2.64636	4.970414638519287	5.169925212860107	4.853247165679932	8.972429275512695	8.153613090515137	8.208230972290039
Gyc88E	3R	15150375	15191242	+	Gyc88E	FBgn0038295	Enables several functions, including carbon monoxide binding activity; guanylate cyclase activity; and protein dimerization activity. Involved in nitric oxide-cGMP-mediated signaling; response to hypoxia; and response to reactive oxygen species. Part of guanylate cyclase complex, soluble. Is expressed in several structures, including brain; external sensory organ; larval ventral nerve cord; and p…	Guanylyl cyclase at 88E [Source:FlyBase;Acc:FBgn0038295]	+	gene	Name match	0	1.0049269055789622E-10	3.5397071940224123E-9	3.23682	2.63072	16.813241958618164	17.063501358032227	17.292631149291992	16.01633644104004	15.990269660949707	17.07886505126953
CG30053	2R	12688733	12689876	-	CG30053	FBgn0050053	Predicted to enable 2-oxoglutarate-dependent dioxygenase activity.	No description	-	gene	Name match	0	3.1980232506612083E-7	5.002550551580498E-6	4.5389	2.61545	4.55538	3.1699249744415283	1.2093912363052368	9.032135009765625	7.968873023986816	7.65613
Drep2	2R	9291856	9302821	+	Drep2	FBgn0028408	Predicted to be involved in apoptotic process. Located in postsynaptic membrane. Is expressed in several structures, including adult head; adult optic lobe; brain; cuboidal/columnar epithelium; and synaptic neuropil. Human ortholog(s) of this gene implicated in obesity. Orthologous to several human genes including CIDEA (cell death inducing DFFA like effector a).	DNA fragmentation factor-related protein 2 [Source:FlyBase;Acc:FBgn0028408]	+	gene	Name match	0	1.1721808419740132E-13	7.404028778967842E-12	3.01297	2.61433	7.762972831726074	7.74819	8.22062	11.561899185180664	11.14578914642334	10.24919605255127
CG15431	2L	4403992	4441282	-	CG15431	FBgn0031602	No description available	No description	-	gene	Name match	0	6.062709470740224E-15	4.776776847334463E-13	2.9498	2.60731	8.372512817382812	9.202123641967773	8.248310089111328	10.7642	11.141424179077148	11.665243148803711
beat-IV	3R	23557412	23580077	+	beat-IV	FBgn0039089	Enables cell adhesion receptor activity. Involved in synapse assembly. Is active in postsynaptic membrane. Is expressed in adult head.	beaten path IV	+	gene	Name match	0	1.3771199892237407E-13	8.554143504646561E-12	2.99483	2.6011	8.502909660339355	8.5812	7.809304237365723	11.383651733398438	11.301013946533203	11.297647476196289
nord	2R	24243255	24255094	+	nord	FBgn0050418	Enables BMP binding activity and glycosylation-dependent protein binding activity. Involved in imaginal disc-derived wing vein morphogenesis and regulation of signal transduction. Acts upstream of with a positive effect on cell proliferation involved in imaginal disc-derived wing morphogenesis. Is active in extracellular space. Is expressed in embryonic brain and gonad. Human ortholog(s) of this …	nord	+	gene	Name match	0	9.312599580368897E-9	2.1090713175908604E-7	3.5169	2.59878	6.0457024574279785	7.584962368011475	8.359138488769531	10.772022247314453	10.569518089294434	9.606551170349121
prt	3R	23696372	23699027	-	prt	FBgn0043005	Predicted to enable serotonin:sodium:chloride symporter activity. Involved in male mating behavior and olfactory learning. Located in synaptic vesicle. Is expressed in several structures, including adult head; adult protocerebrum; ganglia; synaptic neuropil domain; and synaptic neuropil subdomain.	portabella [Source:FlyBase;Acc:FBgn0043005]	-	gene	Name match	0	2.0882291451584933E-9	5.4461310128317564E-8	3.34262	2.59429	3.863499879837036	6.02237	6.209391117095947	9.61276	9.587599754333496	9.452303886413574
Proc	2L	7864642	7871432	-	Proc	FBgn0045038	Enables neuropeptide hormone activity and proctolin receptor binding activity. Involved in locomotion; neuropeptide signaling pathway; and positive regulation of heart rate. Predicted to be located in extracellular space. Is expressed in several structures, including PM neuron; brain; embryonic central brain neurons; embryonic/larval corpus cardiacum; and larval neuromere.	Proctolin [Source:FlyBase;Acc:FBgn0045038]	-	gene	Name match	0	8.734207312954823E-8	1.5715274912508903E-6	4.19347	2.58985	7.151744365692139	8.339850425720215	8.64402	12.759564399719238	12.405550003051758	10.86347770690918
nAChRalpha4	3L	23206669	23287448	+	nAChRalpha4	FBgn0266347	Contributes to acetylcholine receptor activity. Involved in sleep. Part of acetylcholine-gated channel complex. Is expressed in adult head; lamina monopolar neuron L4; and organism. Human ortholog(s) of this gene implicated in several diseases, including alcohol dependence; alcohol use disorder; autosomal dominant nocturnal frontal lobe epilepsy 4; cocaine abuse; and respiratory system cancer (mu…	nicotinic Acetylcholine Receptor alpha4 [Source:FlyBase;Acc:FBgn0266347]	+	gene	Name match	0	3.071272010042418E-14	2.2211082799372672E-12	2.94512	2.58696	9.177080154418945	10.480790138244629	9.771634101867676	10.744523048400879	11.755241394042969	12.72280502319336
Nos	2L	10804274	10837511	-	Nos	FBgn0011676	Nitric oxide synthase	Nitric oxide synthase [Source:FlyBase;Acc:FBgn0011676]	-	gene	Name match	0	2.1782355918986696E-9	5.62210118459916E-8	3.33121	2.58607	7.261092185974121	8.761550903320312	7.732953071594238	10.702265739440918	10.845490455627441	10.912245750427246
CG30419	2R	24212491	24229795	-	CG30419	FBgn0050419	No description available	No description	-	gene	Name match	0	2.0089554464419734E-9	5.29472927723873E-8	3.32319	2.58147	6.995950222015381	6.507794380187988	6.964278697967529	10.871623039245605	10.511165618896484	9.441033363342285
br	X	1575132	1664869	+	br	FBgn0283451	Enables DNA-binding transcription repressor activity and RNA polymerase II transcription regulatory region sequence-specific DNA binding activity. Involved in several processes, including compound eye morphogenesis; dorsal appendage formation; and regulation of transcription by RNA polymerase II. Located in neuronal cell body; nucleus; and polytene chromosome. Is expressed in several structures, …	broad [Source:FlyBase;Acc:FBgn0283451]	+	gene	Name match	0	4.3383398012558534E-18	5.904085928345266E-16	2.83528	2.58112	8.014808654785156	9.370687484741211	9.304788589477539	10.745514869689941	11.380210876464844	11.959420204162598
ey	4	697689	721173	+	ey	FBgn0005558	eyeless (ey) encodes a transcription factor that is involved in eye development as part of the retinal determination gene network, and contributes to brain formation. [Date last reviewed: 2019-03-07]	eyeless [Source:FlyBase;Acc:FBgn0005558]	+	gene	Name match	0	5.781428669138222E-8	1.0801236385304946E-6	3.73521	2.57552	6.8212714195251465	8.12412	7.9236369132995605	10.36054801940918	10.478313446044922	10.719308853149414
Sox21b	3L	14112405	14131324	-	Sox21b	FBgn0042630	Predicted to enable DNA-binding transcription activator activity, RNA polymerase II-specific and RNA polymerase II cis-regulatory region sequence-specific DNA binding activity. Predicted to be involved in nervous system development and regulation of transcription by RNA polymerase II. Predicted to be active in nucleus. Is expressed in several structures, including ectoderm; embryonic hypopharynx;…	Sox21b	-	gene	Name match	0	3.4302519935636155E-8	6.765595799151924E-7	3.62355	2.57519	6.670854568481445	7.888742923736572	5.93731	10.248947143554688	10.155346870422363	10.085115432739258
CG12402	3R	14104488	14108321	-	CG12402	FBgn0038202	Predicted to be involved in SCF-dependent proteasomal ubiquitin-dependent protein catabolic process. Predicted to be part of SCF ubiquitin ligase complex.	No description	-	gene	Name match	0	7.657244616154912E-9	1.7608132907298568E-7	3.38632	2.57417	4.332984924316406	5.80735	4.116281986236572	8.906604766845703	8.667492866516113	8.26046
D	3L	14175610	14178620	-	D	FBgn0000411	Dichaete (D) encodes an HMG-domain protein and member of the Sox family of transcription factors. Its roles include hindgut development, embryonic segmentation, and nervous system development. [Date last reviewed: 2019-03-07]	Dichaete	-	gene	Name match	0	7.784014544043316E-10	2.2626542417469864E-8	3.22771	2.56796	6.606003761291504	8.224	6.3992156982421875	11.527738571166992	10.998137474060059	9.95249
CASK	3R	21783400	21822674	-	CASK	FBgn0013759	CASK (CASK) encodes a member of the MAGUK family of scaffolding proteins. In epithelial tissues, the product of CASK functions as an adhesion molecule involved in cell proliferation, cytoskeletal remodeling and cell migration. In neurons, the product of CASK serves as a scaffold for a number of signaling and transmembrane molecules and is involved in synaptic development and plasticity. [Date las…	CASK	-	gene	Name match	0	4.821709641256687E-14	3.3110547723730344E-12	2.92197	2.56535	11.4502	11.536247253417969	11.693206787109375	15.16693115234375	14.895015716552734	13.54914665222168
GABA-B-R3	2L	749945	762399	+	GABA-B-R3	FBgn0031275	Predicted to enable G protein-coupled GABA receptor activity. Involved in sleep. Predicted to be located in membrane. Predicted to be part of G protein-coupled receptor heterodimeric complex. Is expressed in larval brain; larval gnathal ganglion; and larval ventral nerve cord.	metabotropic GABA-B receptor subtype 3 [Source:FlyBase;Acc:FBgn0031275]	+	gene	Name match	0	4.023016525489011E-14	2.8407809958552743E-12	2.89567	2.55087	7.410987854003906	7.6510515213012695	6.895892143249512	10.798052787780762	10.3373	10.561723709106445
CG11085	X	12616316	12621216	+	CG11085	FBgn0030408	Predicted to enable DNA-binding transcription factor activity, RNA polymerase II-specific. Predicted to be involved in animal organ development and regulation of transcription by RNA polymerase II. Predicted to be active in nucleus. Is expressed in organism.	No description	+	gene	Name match	0	5.131303169036983E-6	6.169928383314982E-5	6.71113	2.54666	4.250522613525391	4.247927665710449	3.5313193798065186	7.550602436065674	7.953019142150879	7.423959255218506
kcc	2R	23907654	23925066	+	kcc	FBgn0261794	Enables potassium:chloride symporter activity. Involved in mechanosensory behavior. Located in axon and neuronal cell body. Is expressed in several structures, including anal pad; anterior-posterior subdivision of organism; embryonic/larval midgut primordium; gut section; and synaptic neuropil domain. Used to study epilepsy. Human ortholog(s) of this gene implicated in Charcot-Marie-Tooth disease…	kazachoc [Source:FlyBase;Acc:FBgn0261794]	+	gene	Name match	0	3.9438821674599167E-13	2.2029820676006118E-11	2.9271	2.5441	11.155998229980469	11.350386619567871	11.227591514587402	15.230348587036133	14.638204574584961	13.198432922363281
Fife	3L	2655415	2711690	-	Fife	FBgn0264606	Predicted to be a structural constituent of presynaptic active zone. Involved in positive regulation of transport; presynaptic active zone assembly; and synaptic vesicle clustering. Located in cytoskeleton of presynaptic active zone. Is expressed in adult head and larval central nervous system.	Fife	-	gene	Name match	0	3.874227480303973E-15	3.152021016156886E-13	2.846	2.53856	10.011683464050293	10.277287483215332	10.405378341674805	13.625737190246582	13.468762397766113	12.639588356018066
oc	X	8630159	8650681	-	oc	FBgn0004102	ocelliless (oc) encodes a homeodomain transcription factor with homology to vertebrate Otx genes. oc mediates development of the eye-antennal segment in the embryo, as well as development of adult optic lobe neurons. [Date last reviewed: 2024-06-06]	ocelliless [Source:FlyBase;Acc:FBgn0004102]	-	gene	Name match	0	1.3045242512089994E-13	8.171015947189275E-12	2.89108	2.53628	7.1403398513793945	7.636624813079834	8.248310089111328	9.16846	10.047497749328613	10.674295425415039
CG11294	X	8691820	8693620	-	CG11294	FBgn0030058	Predicted to enable DNA-binding transcription factor activity, RNA polymerase II-specific and RNA polymerase II transcription regulatory region sequence-specific DNA binding activity. Predicted to be involved in neuron development and regulation of transcription by RNA polymerase II. Predicted to be active in nucleus.	No description	-	gene	Name match	0	7.725178363671148E-8	1.3983786857352243E-6	3.63694	2.53557	5.207454204559326	6.523561954498291	4.0167460441589355	10.31587028503418	9.752381324768066	8.19487
5-HT1A	2R	19067155	19121958	+	5-HT1A	FBgn0004168	5-hydroxytryptamine (serotonin) receptor 1A (5-HT1A) encodes a 5-hydroxytryptamine (serotonin) GPCR that belongs to the Class A GPCR family. They bind and transmit the signal from the neurotransmitter 5-HT (serotonin). The family can be subdivided into several subclasses based on pharmacology, signal transduction and structure. There are 5 genes encoding serotonin receptors in the Drosophila mela…	5-hydroxytryptamine (serotonin) receptor 1A [Source:FlyBase;Acc:FBgn0004168]	+	gene	Name match	0	2.919855329741594E-11	1.1563554558335909E-9	3.01887	2.53485	8.372512817382812	9.245553016662598	9.000554084777832	11.384288787841797	11.499615669250488	12.035393714904785
CG42404	3R	15250094	15257765	+	CG42404	FBgn0259823	Predicted to be active in membrane. Is expressed in several structures, including embryonic/larval anterior midgut; eye disc; gastric caecum; larval central nervous system; and larval ventral nerve cord.	No description	+	gene	Name match	0	1.0131745296253561E-13	6.537595985400824E-12	2.88538	2.53405	7.17429	7.930737018585205	7.359138488769531	10.885178565979004	10.582456588745117	10.108457565307617
beat-VII	3R	26645282	26681966	-	beat-VII	FBgn0250908	Predicted to be involved in heterophilic cell-cell adhesion via plasma membrane cell adhesion molecules. Is expressed in adult head.	beaten path VII	-	gene	Name match	0	1.1553484677209042E-13	7.328629890446248E-12	2.88845	2.53369	8.907894134521484	9.32867	9.679033279418945	12.440455436706543	12.380950927734375	11.994538307189941
CG42260	2R	22740999	22798289	-	CG42260	FBgn0259145	Enables olfactory receptor activity. Involved in detection of chemical stimulus involved in sensory perception of smell and response to odorant. Predicted to be located in membrane. Predicted to be part of intracellular cyclic nucleotide activated cation channel complex. Predicted to be active in plasma membrane. Is expressed in adult head.	No description	-	gene	Name match	0	8.001280193958848E-10	2.30344543439287E-8	3.15518	2.53309	8.788768768310547	9.97011	9.366738319396973	11.685835838317871	11.73684024810791	12.114234924316406
Toll-6	3L	15336692	15344315	+	Toll-6	FBgn0036494	Enables neurotrophin receptor activity. Involved in several processes, including axis elongation; convergent extension; and dendrite guidance. Is expressed in several structures, including adult olfactory antennal lobe glomerulus; anlage in statu nascendi; brain; head epidermis primordium; and motor neurons.	Toll-6	+	gene	Name match	0	1.8622573643746476E-13	1.1378772923897884E-11	2.88595	2.52747	6.863499641418457	7.936638355255127	7.1635870933532715	10.957108497619629	10.662627220153809	10.050305366516113
CG31191	3R	20909213	20945530	-	CG31191	FBgn0051191	Is expressed in adult head; wing hinge primordium; and wing pouch.	No description	-	gene	Name match	0	5.735598221411412E-14	3.867653593225828E-12	2.86513	2.5267	12.438602447509766	12.78402042388916	12.703496932983398	12.528603553771973	12.71673583984375	13.100868225097656
DIP-delta	3L	5424109	5442399	+	DIP-delta	FBgn0085420	Involved in synapse organization. Predicted to be located in plasma membrane. Predicted to be active in neuron projection. Is expressed in adult head; adult optic lobe neurons; embryonic/larval crystal cell; and procrystal cell. Orthologous to human LSAMP (limbic system associated membrane protein).	Dpr-interacting protein delta [Source:FlyBase;Acc:FBgn0085420]	+	gene	Name match	0	5.716751941622911E-13	3.045543678359408E-11	2.90233	2.5253	7.8565473556518555	7.9772796630859375	7.242814064025879	10.410146713256836	10.398616790771484	10.315502166748047
betaTub85D	3R	9408383	9410282	-	betaTub85D	FBgn0003889	beta-Tubulin at 85D	beta-Tubulin at 85D [Source:FlyBase;Acc:FBgn0003889]	-	gene	Name match	0	5.765985406469554E-6	6.861431029392406E-5	6.71365	2.52067	0.011056868359446526	2	0.057388097047805786	5.559647560119629	7.407369613647461	7.864531993865967
beat-Ia	2L	16049965	16081684	+	beat-Ia	FBgn0013433	beaten path Ia (beat-Ia) encodes a transmembrane protein and the founding member of the beat family of proteins, which is part of the immunoglobulin superfamily. It is required for the selective defasciculation of motor axons. [Date last reviewed: 2019-03-07]	beaten path Ia [Source:FlyBase;Acc:FBgn0013433]	+	gene	Name match	0	8.134048434804697E-10	2.3326954590174864E-8	3.12554	2.51914	7.0457024574279785	8.936637878417969	8.203743934631348	10.872530937194824	11.0961	10.900979042053223
nolo	2L	21684106	21729051	+	nolo	FBgn0051619	Involved in ventral cord development. Is expressed in several structures, including Bolwig organ primordium; VL fascicle; ganglia; glial cell; and gut section. Orthologous to human ADAMTSL1 (ADAMTS like 1) and ADAMTSL3 (ADAMTS like 3).	no long nerve cord [Source:FlyBase;Acc:FBgn0051619]	+	gene	Name match	0	2.43715197491539E-14	1.8061468119723312E-12	2.83937	2.51724	8.821271896362305	10.001408576965332	9.433392524719238	12.353737831115723	12.13572883605957	12.170339584350586
stnB	X	22980722	23004648	-	stnB	FBgn0016975	Enables scaffold protein binding activity. Involved in several processes, including regulation of synaptic vesicle endocytosis; synaptic vesicle endocytosis; and synaptic vesicle transport. Located in endocytic vesicle; presynaptic active zone; and synaptic vesicle. Colocalizes with cytoskeleton of presynaptic active zone. Is expressed in adult abdomen; adult head; adult thorax; head; and neuromu…	stoned B [Source:FlyBase;Acc:FBgn0016975]	-	gene	Name match	0	1.878944916322567E-12	9.04431043946552E-11	2.91498	2.51591	11.251185417175293	11.468624114990234	11.287542343139648	15.269765853881836	14.82868766784668	13.139730453491211
stnA	X	22980722	23004648	-	stnA	FBgn0016976	Involved in synaptic vesicle endocytosis and synaptic vesicle transport. Located in endocytic vesicle and synaptic vesicle. Is expressed in adult abdomen; adult head; and adult thorax.	stoned A [Source:FlyBase;Acc:FBgn0016976]	-	gene	Name match	0	1.878944916322567E-12	9.04431043946552E-11	2.91498	2.51591	11.251185417175293	11.468624114990234	11.287542343139648	15.269765853881836	14.82868766784668	13.139730453491211
CG43347	X	10602641	10620190	-	CG43347	FBgn0263072	Predicted to enable DNA-binding transcription repressor activity, RNA polymerase II-specific. Predicted to be involved in negative regulation of transcription by RNA polymerase II. Is expressed in embryonic brain; larval ventral nerve cord; organism; and spermatozoon.	No description	-	gene	Name match	0	1.387123662460743E-11	5.800346869477835E-10	2.95754	2.51307	7.1964826583862305	7.219168663024902	6.601708889007568	10.3593	10.564309120178223	9.295302391052246
Lsp1alpha	X	12490291	12492982	+	Lsp1alpha	FBgn0002562	Larval serum protein 1 alpha	Larval serum protein 1 alpha [Source:FlyBase;Acc:FBgn0002562]	+	gene	Name match	0	3.325888187077908E-8	6.585786422874662E-7	3.39502	2.51103	5.970414638519287	3.906890630722046	4.116281986236572	8.617097854614258	8.623098373413086	9.115564346313477
kek4	2L	13212335	13215350	-	kek4	FBgn0032484	Predicted to be located in plasma membrane. Human ortholog(s) of this gene implicated in high myopia-sensorineural deafness syndrome. Orthologous to human SLITRK6 (SLIT and NTRK like family member 6).	kekkon4 [Source:FlyBase;Acc:FBgn0032484]	-	gene	Name match	0	1.0884457779525292E-8	2.4211044546973426E-7	3.28119	2.51027	5.970414638519287	6.870365142822266	5.635655879974365	10.437392234802246	9.630593299865723	8.741300582885742
Mst84Dc	3R	7364254	7364673	-	Mst84Dc	FBgn0004174	Involved in sperm axoneme assembly.	Male-specific RNA 84Dc [Source:FlyBase;Acc:FBgn0004174]	-	gene	Name match	0	6.351903607537679E-7	9.267836503568105E-6	3.92794	2.50422	4.250522613525391	3.5849626064300537	4.209391117095947	6.680663108825684	8.227960586547852	8.423958778381348
CG1402	X	7826197	7842679	+	CG1402	FBgn0029962	Predicted to enable hydro-lyase activity. Is expressed in adult head. Orthologous to human CA10 (carbonic anhydrase 10) and CA11 (carbonic anhydrase 11).	Carbonic anhydrase-related protein A	+	gene	Name match	0	5.4520134934454845E-11	2.0353276841689194E-9	2.98384	2.5036	9.441510200500488	8.82655	8.801848411560059	11.35990047454834	10.987476348876953	10.871895790100098
CG43291	3R	14234984	14244677	-	CG43291	FBgn0262983	No description available	No description	-	gene	Name match	0	7.405452038256044E-7	1.053798678185558E-5	4.44815	2.5027	2.163059949874878	3.8073549270629883	5.49479	8.287568092346191	8.360064506530762	9.19487
Rh3	3R	20081060	20082450	-	Rh3	FBgn0003249	Rhodopsin 3 (Rh3) encodes a Rhodopsin GPCR protein that responds to UV light and activates the phototransduction cascade that leads to photoreceptor depolarization. Rh3 is expressed in R7 photoreceptors in a stochastic manner: 35% of R7 photoreceptors express Rh3 while the remaining 65% express another UV-sensitive Rhodopsin encoded by Rh4. [Date last reviewed: 2018-09-20]	Rhodopsin 3 [Source:FlyBase;Acc:FBgn0003249]	-	gene	Name match	0	1.4655005031727342E-7	2.4789312647044426E-6	3.59817	2.50014	5.55538	4	3.5313193798065186	8.927718162536621	8.672342300415039	7.804231643676758
CG6044	2R	22404177	22408540	+	CG6044	FBgn0034725	Is expressed in ganglia; larval midline neurons; larval ventral midline glial cell; lateral cord neurons; and ventral midline of embryo.	No description	+	gene	Name match	0	2.912654384172597E-13	1.6965926927237085E-11	2.8412	2.49204	10.39067554473877	10.707359313964844	10.478517532348633	14.253308296203613	13.71717643737793	12.376677513122559
rad	X	12988615	13079070	+	rad	FBgn0265597	Predicted to enable GTPase activator activity. Involved in anesthesia-resistant memory and regulation of heart contraction. Located in several cellular components, including axon; neuronal cell body; and nucleus. Is expressed in synaptic neuropil domain and synaptic neuropil subdomain. Used to study alcohol use disorder.	radish [Source:FlyBase;Acc:FBgn0265597]	+	gene	Name match	0	3.2082160279084393E-13	1.81920433578453E-11	2.83617	2.48817	8.821271896362305	9.942514419555664	9.55147	11.074559211730957	11.783530235290527	12.260459899902344
Alk	2R	16625293	16640011	-	Alk	FBgn0040505	Enables transmembrane receptor protein tyrosine kinase activity. Involved in several processes, including negative regulation of cell size; negative regulation of neuromuscular synaptic transmission; and neuron development. Located in subsynaptic reticulum; type Ib terminal bouton; and type Is terminal bouton. Is active in neuromuscular junction and postsynapse. Is expressed in several structures…	Anaplastic lymphoma kinase [Source:FlyBase;Acc:FBgn0040505]	-	gene	Name match	0	8.117845046347327E-13	4.219588220499837E-11	2.84933	2.48537	8.721481323242188	9.9263	9.790592193603516	12.95346736907959	12.721423149108887	11.837924003601074
Syt1	2L	2772327	2799979	-	Syt1	FBgn0004242	Synaptotagmin 1 (Syt1) encodes a synaptic vesicle calcium binding protein that functions as the fast calcium sensor for neurotransmitter release at synapses. [Date last reviewed: 2019-03-14]	Synaptotagmin 1 [Source:FlyBase;Acc:FBgn0004242]	-	gene	Name match	0	6.140146069811159E-16	5.781005286021462E-14	2.74605	2.48195	11.376163482666016	11.475733757019043	11.695220947265625	15.098370552062988	14.679811477661133	13.639126777648926
CG15219	2L	22104891	22105512	-	CG15219	FBgn0040519	No description available	No description	-	gene	Name match	0	8.259050900960574E-7	1.1681177056743763E-5	7.37043	2.48135	0.16305996477603912	2	1.2093912363052368	6.807575702667236	7.968873023986816	7.750460147857666
CG30461	2R	16995991	16998594	-	CG30461	FBgn0050461	No description available	No description	-	gene	Name match	0	3.823163297056453E-8	7.471638809875003E-7	3.32049	2.47929	6.1403398513793945	6.820178985595703	7.36926	11.434321403503418	10.913629531860352	9.568212509155273
ste24c	2R	16995991	16998594	-	ste24c	FBgn0050462	Predicted to enable metalloendopeptidase activity. Involved in spermatogenesis. Predicted to be active in endoplasmic reticulum membrane. Human ortholog(s) of this gene implicated in mandibuloacral dysplasia type B lipodystrophy; restrictive dermopathy; and restrictive dermopathy 1. Orthologous to human ZMPSTE24 (zinc metallopeptidase STE24).	ste24c prenyl protease type I [Source:FlyBase;Acc:FBgn0050462]	-	gene	Name match	0	4.4507803664828316E-8	8.542074851902726E-7	3.33444	2.4778	6.1403398513793945	6.820178985595703	7.36926	11.434321403503418	10.913629531860352	9.568212509155273
Ac3	2L	21632587	21647964	+	Ac3	FBgn0023416	Enables adenylate cyclase activity. Involved in locomotor rhythm. Predicted to be located in membrane. Predicted to be active in plasma membrane. Is expressed in adult brain; adult head; adult optic lobe neurons; antenna; and gnathal ganglion. Orthologous to human ADCY3 (adenylate cyclase 3).	Adenylate cyclase 3	+	gene	Name match	0	2.045885509616152E-11	8.277542540291449E-10	2.9034	2.47439	7.3725128173828125	8.438791275024414	8.16359	11.396328926086426	10.923831939697266	10.54207706451416
Mid1	2R	24695378	24736657	-	Mid1	FBgn0053988	Contributes to leak channel activity. Involved in locomotor rhythm and social behavior. Part of cation channel complex. Is expressed in dorsal ectoderm; ganglia; sensory cluster; ventral ectoderm; and ventral nerve cord primordium. Orthologous to human NALF1 (NALCN channel auxiliary factor 1) and NALF2 (NALCN channel auxiliary factor 2).	Mid1	-	gene	Name match	0	1.0686983524695048E-13	6.866271873989804E-12	2.79579	2.47254	9.989607810974121	10.084808349609375	10.1708	13.481934547424316	13.152528762817383	11.998387336730957
CG12531	X	19718923	19730199	+	CG12531	FBgn0031064	Predicted to enable amino acid transmembrane transporter activity. Predicted to be involved in amino acid transmembrane transport. Predicted to be located in membrane. Predicted to be active in plasma membrane. Is expressed in adult head. Human ortholog(s) of this gene implicated in retinitis pigmentosa 68. Orthologous to human SLC7A14 (solute carrier family 7 member 14).	No description	+	gene	Name match	0	8.199680626326533E-13	4.247377796695595E-11	2.82895	2.47222	8.307718276977539	8.584962844848633	8.447795867919922	12.106542587280273	11.608623504638672	10.510074615478516
Ssk	3L	20188522	20189779	+	Ssk	FBgn0036945	Involved in anterior midgut development and septate junction assembly. Located in apicolateral plasma membrane and smooth septate junction. Is expressed in Malpighian tubule; gut section; larval visceral muscle cell; and primordial germ cell.	Snakeskin [Source:FlyBase;Acc:FBgn0036945]	+	gene	Name match	0	5.072911491918464E-13	2.7715871264710756E-11	2.81602	2.46987	7.950962066650391	7.562242031097412	6.418844699859619	10.611672401428223	10.847636222839355	10.552587509155273
Rph	X	10749077	10757666	-	Rph	FBgn0030230	Enables small GTPase binding activity. Predicted to be involved in calcium-dependent activation of synaptic vesicle fusion; intracellular protein transport; and positive regulation of calcium ion-dependent exocytosis. Predicted to be located in secretory granule and synaptic vesicle membrane. Predicted to be active in synapse. Used to study cardiomyopathy and chromosome 16p11.2 deletion syndrome,…	Rabphilin [Source:FlyBase;Acc:FBgn0030230]	-	gene	Name match	0	3.4942486187503063E-13	1.959134937612461E-11	2.80705	2.46826	7.466840744018555	7.499845504760742	7.151905536651611	10.877964973449707	10.239442825317383	10.00126838684082
Vsx1	X	5594255	5612865	+	Vsx1	FBgn0263511	Predicted to enable DNA-binding transcription factor activity and sequence-specific double-stranded DNA binding activity. Involved in insect visual primordium development and positive regulation of neural precursor cell proliferation. Located in nucleus. Is expressed in several structures, including adult optic lobe neurons; cell body rind region; ganglia; larval CNS neuron; and mushroom body. Hu…	Visual system homeobox 1 [Source:FlyBase;Acc:FBgn0263511]	+	gene	Name match	0	7.370747994173144E-7	1.0508580999157857E-5	3.909	2.46431	5.589324474334717	6.7279205322265625	6.438209533691406	8.788466453552246	9.234533309936523	9.466270446777344
CG44153	2L	10064121	10180256	-	CG44153	FBgn0265002	Predicted to enable G protein-coupled receptor activity. Predicted to be involved in adenylate cyclase-activating G protein-coupled receptor signaling pathway. Predicted to be located in membrane.	No description	-	gene	Name match	0	2.107888585900497E-10	6.889758097372578E-9	2.93149	2.44987	12.953612327575684	13.271024703979492	13.073383331298828	12.5071	13.184493064880371	13.847692489624023
eys	2L	2311680	2358944	+	eys	FBgn0031414	An extracellular matrix structural constituent. Involved in cell morphogenesis; rhabdomere development; and temperature compensation of the circadian clock. Located in several cellular components, including cell surface; extracellular space; and non-motile cilium. Is expressed in adult head; dendritic cap cell; embryonic head sensory system; scolopale rod; and sense organ. Used to study retinal d…	eyes shut [Source:FlyBase;Acc:FBgn0031414]	+	gene	Name match	0	4.0362149611093917E-16	3.873214005382583E-14	2.69599	2.44821	9.446148872375488	9.741466522216797	9.650259971618652	12.375672340393066	12.246777534484863	12.015585899353027
Pvf3	2L	7098188	7157695	-	Pvf3	FBgn0085407	Predicted to enable vascular endothelial growth factor receptor binding activity. Involved in several processes, including hemocyte migration; neurogenesis; and positive regulation of cell size. Acts upstream of with a positive effect on neuron remodeling. Located in extracellular space. Is expressed in several structures, including Malpighian tubule; Malpighian tubule primordium; anlage in statu…	PDGF- and VEGF-related factor 3 [Source:FlyBase;Acc:FBgn0085407]	-	gene	Name match	0	1.1094840324243904E-12	5.668592678587103E-11	2.79353	2.44522	9.50068	10.092757225036621	10.192384719848633	13.169011116027832	12.934720039367676	12.400148391723633
CG12913	2R	10249220	10255495	+	CG12913	FBgn0033500	Predicted to enable glucuronosyl-N-acetylgalactosaminyl-proteoglycan 4-beta-N-acetylgalactosaminyltransferase activity and glucuronylgalactosylproteoglycan 4-beta-N-acetylgalactosaminyltransferase activity. Involved in wound healing. Predicted to be located in Golgi cisterna membrane. Predicted to be active in Golgi membrane. Orthologous to several human genes including CSGALNACT2 (chondroitin su…	Chondroitin sulfate N-acetylgalactosaminyltransferase	+	gene	Name match	0	1.3925476771703416E-8	3.0096833825155045E-7	3.14466	2.44376	14.825339317321777	14.623766899108887	14.643823623657227	14.119215965270996	14.222185134887695	14.475966453552246
dpr12	2R	5804712	5860831	+	dpr12	FBgn0085414	Involved in synapse organization and synaptic target recognition. Predicted to be active in neuron projection membrane. Is expressed in embryonic head sensory system; larval ventral nerve cord; and ventral nerve cord primordium.	defective proboscis extension response 12 [Source:FlyBase;Acc:FBgn0085414]	+	gene	Name match	0	4.727490642876531E-13	2.6211310899526552E-11	2.77296	2.44141	9.658915519714355	9.810571670532227	9.825940132141113	12.904609680175781	12.743768692016602	12.16392707824707
Lim3	2L	19079256	19108427	-	Lim3	FBgn0002023	Lim3 (Lim3) encodes a transcription factor that regulates neuronal sub-type identity, including motor neuron identity. [Date last reviewed: 2019-03-14]	Lim3	-	gene	Name match	0	7.746898825558568E-13	4.04080380267402E-11	2.77475	2.43861	7.884159564971924	8.413627624511719	7.944100856781006	10.140094757080078	10.69991397857666	11.023163795471191
Arr1	2L	18078269	18081307	+	Arr1	FBgn0000120	Arrestin 1 (Arr1) encodes a protein involved in rhodopsin inactivation that contributes to photoreceptor maintenance and smell perception. [Date last reviewed: 2019-03-07]	Arrestin 1 [Source:FlyBase;Acc:FBgn0000120]	+	gene	Name match	0	7.376572686013105E-9	1.7067588942154543E-7	3.08228	2.43731	7.686622142791748	7.066089630126953	5.4573187828063965	11.00342082977295	10.42471694946289	9.583670616149902
CG43901	X	10905767	10923436	+	CG43901	FBgn0264502	Predicted to be involved in actin cytoskeleton organization. Predicted to be active in cytoplasm. Is expressed in adult head.	No description	+	gene	Name match	0	7.108499715507283E-14	4.708595058994236E-12	2.73403	2.43434	8.698335647583008	8.32643	8.485515594482422	11.931641578674316	11.70820140838623	10.79430103302002
otp	2R	20883625	20903414	-	otp	FBgn0015524	orthopedia (otp) encodes a homeodomain transcription factor expressed in the hindgut and nervous system. otp mutant alleles show a severe hindgut phenotype in the embryo, with a complete loss of the large intestine and a reduction of the anal pads due to apoptosis, leading to embryonic lethality. [Date last reviewed: 2023-01-19]	orthopedia [Source:FlyBase;Acc:FBgn0015524]	-	gene	Name match	0	2.0352801388678898E-10	6.711044608920247E-9	2.89707	2.43259	7.799684047698975	8.280770301818848	7.7171854972839355	9.402626991271973	10.317359924316406	10.961393356323242
CR44628	2R	20007095	20007645	+	CR44628	FBgn0265839	No description available	long non-coding RNA:CR44628	+	gene	Name match	0	1.6321561133736395E-6	2.181551644753199E-5	3.89329	2.42994	2.163059949874878	4.169925212860107	3.6688225269317627	8.20926	7.311154365539551	7.304660320281982
7B2	3R	5376780	5377975	+	7B2	FBgn0041707	Enables peptidase activator activity. Involved in positive regulation of proteolysis. Predicted to be located in secretory granule. Is expressed in adult head; embryonic brain; and larval ventral nerve cord. Orthologous to human SCG5 (secretogranin V).	7B2	+	gene	Name match	0	1.020880428803661E-12	5.233760647094243E-11	2.76629	2.42819	11.634735107421875	11.684309959411621	11.703246116638184	15.419453620910645	14.986503601074219	13.433942794799805
beat-IIa	3R	17320004	17366119	-	beat-IIa	FBgn0038498	Enables cell adhesion receptor activity. Involved in synapse assembly. Is active in postsynaptic membrane. Is expressed in several structures, including embryonic brain; embryonic stomatogastric nervous system; longitudinal intestinal visceral muscle fiber; stomatogastric nervous system primordium; and trunk visceral muscle primordium.	beaten path IIa [Source:FlyBase;Acc:FBgn0038498]	-	gene	Name match	0	1.7556931197759695E-7	2.888211838580901E-6	5.15984	2.42687	8.462267875671387	9.271463394165039	8.317914962768555	12.115004539489746	12.099282264709473	11.858719825744629
jef	2R	14739359	14745335	-	jef	FBgn0033958	Predicted to enable transmembrane transporter activity. Predicted to be involved in transmembrane transport. Predicted to be active in membrane. Is expressed in adult head; embryonic head sensory system; ganglia; larval nervous system; and sensory nervous system primordium. Orthologous to human MFSD6 (major facilitator superfamily domain containing 6).	jet fuel [Source:FlyBase;Acc:FBgn0033958]	-	gene	Name match	0	4.071942436012499E-12	1.8166261550600638E-10	2.78511	2.42358	9.642840385437012	10.107216835021973	10.242814064025879	13.796976089477539	13.160964012145996	11.953978538513184
CG16779	3R	9461084	9493677	-	CG16779	FBgn0037698	Predicted to enable transcription corepressor activity. Predicted to be involved in negative regulation of DNA-templated transcription and regulation of transcription by RNA polymerase II. Predicted to be part of histone deacetylase complex and transcription regulator complex. Orthologous to human MIDEAS (mitotic deacetylase associated SANT domain protein); TRERF1 (transcriptional regulating fact…	No description	-	gene	Name match	0	2.221864407663204E-24	7.076874967270042E-22	2.56335	2.42225	9.021040916442871	9.546894073486328	9.30215	11.844586372375488	11.883102416992188	12.086472511291504
CR45973	3L	20404270	20407558	+	CR45973	FBgn0267635	No description available	long non-coding RNA:CR45973	+	gene	Name match	0	7.807137748783166E-12	3.339224452503231E-10	2.79519	2.42195	7.410987854003906	7.74819	7.522274017333984	11.284843444824219	10.779603004455566	9.817366600036621
CG13759	X	2580958	2583823	+	CG13759	FBgn0040376	Predicted to enable aralkylamine N-acetyltransferase activity. Is expressed in adult head.	Arylalkylamine N-acetyltransferase-like 7	+	gene	Name match	0	9.485097152150956E-10	2.690050848741521E-8	2.9247	2.41427	8.128844261169434	8.11374	7.732953071594238	11.06347370147705	10.529989242553711	9.629074096679688
Sytbeta	3L	15014695	15064977	-	Sytbeta	FBgn0261090	Predicted to enable SNARE binding activity; calcium ion sensor activity; and calcium-dependent phospholipid binding activity. Predicted to be involved in regulation of calcium ion-dependent exocytosis and synaptic vesicle exocytosis. Predicted to be located in membrane and synaptic vesicle. Predicted to be active in exocytic vesicle and plasma membrane. Is expressed in several structures, includi…	Synaptotagmin beta [Source:FlyBase;Acc:FBgn0261090]	-	gene	Name match	0	2.468102111574666E-12	1.1546089778713409E-10	2.75866	2.41294	16.267044067382812	17.519651412963867	10.058013916015625	17.926939010620117	18.136484146118164	14.90239143371582
Eip78C	3L	21226609	21266503	+	Eip78C	FBgn0004865	Ecdysone-induced protein 78C	Ecdysone-induced protein 78C [Source:FlyBase;Acc:FBgn0004865]	+	gene	Name match	0	7.950584191007692E-9	1.822668451723075E-7	3.03289	2.4123	7.702219009399414	9.098031997680664	8.85325	11.279378890991211	11.599742889404297	11.40087604522705
Pal2	2R	23688077	23690838	+	Pal2	FBgn0262728	Enables peptidylamidoglycolate lyase activity. Located in extracellular region. Is expressed in several structures, including adult brain; adult head; adult peripheral nervous system; embryonic central brain neurons; and embryonic head epidermis. Orthologous to human PAM (peptidylglycine alpha-amidating monooxygenase).	Peptidyl-alpha-hydroxyglycine-alpha- amidating lyase 2 [Source:FlyBase;Acc:FBgn0262728]	+	gene	Name match	0	4.913258927312369E-13	2.6941936528968036E-11	2.7293	2.41159	11.518961906433105	11.510270118713379	11.666258811950684	15.258091926574707	14.621219635009766	13.361437797546387
SoxN	2L	8825645	8829670	+	SoxN	FBgn0029123	Enables DNA-binding transcription factor activity, RNA polymerase II-specific and chromatin DNA binding activity. Involved in several processes, including negative regulation of canonical Wnt signaling pathway; nervous system development; and regionalization. Located in nucleus. Is expressed in several structures, including anlage in statu nascendi; epidermis; ganglia; glial cell; and head epider…	SoxNeuro [Source:FlyBase;Acc:FBgn0029123]	+	gene	Name match	0	5.250045398419445E-10	1.5880395665135438E-8	2.89027	2.40739	6.686622142791748	8.30834	7.485515117645264	11.32849407196045	11.08253002166748	9.993574142456055
twz	2R	21560246	21576035	-	twz	FBgn0034636	Predicted to enable transcription corepressor activity. Involved in several processes, including adult feeding behavior; inter-male aggressive behavior; and positive regulation of octopamine signaling pathway. Is expressed in several structures, including central brain primordium; embryonic central brain neurons; embryonic head epidermis; ganglia; and glial cell. Human ortholog(s) of this gene im…	tiwaz [Source:FlyBase;Acc:FBgn0034636]	-	gene	Name match	0	5.119066837089292E-10	1.554410467008438E-8	2.8763	2.3997	7.748022556304932	7.672425270080566	8.64402	11.371503829956055	10.693964958190918	10.89995002746582
CG45781	2R	326768	705848	+	CG45781	FBgn0267428	Predicted to be involved in establishment of synaptic specificity at neuromuscular junction. Predicted to be located in neuron projection membrane. Predicted to be active in neuron projection. Is expressed in wing disc. Human ortholog(s) of this gene implicated in hypertension; ovarian cancer; and primary open angle glaucoma. Orthologous to several human genes including IGLON5 (IgLON family membe…	Dpr-interacting protein lambda	+	gene	Name match	0	8.001124207623889E-9	1.831449907285787E-7	2.99034	2.396	11.349174499511719	11.839597702026367	11.835100173950195	10.441067695617676	13.489004135131836	14.580945014953613
kek6	3R	31622136	31664646	+	kek6	FBgn0039862	Enables neurotrophin binding activity and neurotrophin receptor activity. Involved in regulation of synaptic plasticity. Located in type I terminal bouton. Is expressed in adult head; larval central nervous system; larval ventral nerve cord; and lineage NB3-1 primary motor neurons. Orthologous to human LRIT2 (leucine rich repeat, Ig-like and transmembrane domains 2).	kekkon 6	+	gene	Name match	0	3.930098000509696E-12	1.7667738105853203E-10	2.73785	2.39363	8.76669	9.108524322509766	9.061140060424805	11.43984317779541	11.498933792114258	11.677901268005371
CG1231	3L	356422	357664	+	CG1231	FBgn0035134	Predicted to enable nucleic acid binding activity and zinc ion binding activity. Predicted to be located in nucleus. Orthologous to several human genes including ZMAT4 (zinc finger matrin-type 4).	No description	+	gene	Name match	0	5.4608424449043014E-8	1.0257065241603414E-6	3.129	2.38872	5.777769565582275	7.523561954498291	6.253785133361816	10.941622734069824	10.260528564453125	8.813
CycJ	3L	3466428	3468098	+	CycJ	FBgn0010317	Cyclin J (CycJ) encodes a cyclin-dependent protein serine/threonine kinase regulator that contributes to oogenesis and the early embryonic division cycles. [Date last reviewed: 2019-09-19]	Cyclin J [Source:FlyBase;Acc:FBgn0010317]	+	gene	Name match	0	4.787033844877442E-7	7.231270956253866E-6	3.39234	2.37997	5.5206122398376465	5.80735	6.253785133361816	9.478510856628418	8.797469139099121	8.26686
CG3822	3R	20860187	20866231	-	CG3822	FBgn0038837	Enables glutamate-gated calcium ion channel activity. Involved in calcium ion import across plasma membrane and modulation of chemical synaptic transmission. Located in presynaptic active zone and presynaptic membrane. Is expressed in adult head and transmedullary neuron Tm5c. Human ortholog(s) of this gene implicated in Huntington's disease; autosomal recessive intellectual developmental disorde…	Kainate-type ionotropic glutamate receptor subunit 1D	-	gene	Name match	0	1.291572147010811E-7	2.2172976059664506E-6	3.17618	2.37761	4.68662	6.42626	5.49479	9.647110939025879	8.836877822875977	8.97806
Snap25	3L	24074180	24299205	+	Snap25	FBgn0011288	Synaptosomal-associated protein 25kDa (Snap25) encodes a synaptic target SNARE protein and a component of SNARE protein complexes known to function in neurotransmitter release. It functions in synaptic transmission in larvae and is essential in adults. [Date last reviewed: 2019-03-14]	Synaptosomal-associated protein 25kDa [Source:FlyBase;Acc:FBgn0011288]	+	gene	Name match	0	1.3606268021992829E-11	5.705485528473275E-10	2.73046	2.37264	13.221052169799805	13.55710506439209	13.583343505859375	16.92827796936035	16.40800666809082	15.37228012084961
Fer2	3R	16149369	16151312	-	Fer2	FBgn0038402	Enables chromatin binding activity. Involved in positive regulation of autophagy and response to oxidative stress. Is expressed in central brain primordium; embryonic brain; larval ventral nerve cord; organism; and ventral nerve cord primordium. Used to study Parkinson's disease.	48 related 2	-	gene	Name match	0	4.8901384275268356E-8	9.290022262575803E-7	3.06579	2.37009	6.021040916442871	6.686500549316406	5.566943168640137	10.254528045654297	9.879438400268555	8.377416610717773
CG44247	2R	24876691	24881221	+	CG44247	FBgn0265182	Predicted to be located in membrane. Is expressed in several structures, including CNS surface glial cell; antennal disc; embryonic/larval dorsal vessel; presumptive arista; and wing pouch. Orthologous to human NPDC1 (neural proliferation, differentiation and control 1).	No description	+	gene	Name match	0	4.261839836659613E-14	2.9841192451113274E-12	2.62323	2.36055	9.441510200500488	9.405141830444336	9.15484	12.829242706298828	12.221358299255371	11.500605583190918
CG34370	2R	21987068	22039559	-	CG34370	FBgn0085399	Predicted to be active in plasma membrane. Is expressed in adult head; amnioserosa; and yolk nucleus.	No description	-	gene	Name match	0	5.687656942643393E-12	2.4823387789751905E-10	2.69248	2.35937	9.455381393432617	10.072802543640137	10.147500991821289	12.445953369140625	12.486597061157227	12.411020278930664
mtt	2R	8473956	8532294	-	mtt	FBgn0050361	Enables G protein-coupled receptor activity. Involved in adult feeding behavior; phospholipase C-activating G protein-coupled receptor signaling pathway; and response to insecticide. Located in dendrite and plasma membrane. Is expressed in gustatory receptor neurons; labellum; labral sense organ neurons; and organism subdivision. Used to study congenital stationary night blindness 1B.	mangetout [Source:FlyBase;Acc:FBgn0050361]	-	gene	Name match	0	6.06147576576177E-9	1.426734144160946E-7	2.8961	2.35548	7.61427	9.121533393859863	8.526803970336914	10.197721481323242	10.761512756347656	11.583029747009277
CG5466	3R	20617883	20621269	+	CG5466	FBgn0038815	No description available	No description	+	gene	Name match	0	3.7331743252266847E-10	1.1594527116187692E-8	2.78286	2.35316	7.410987854003906	7.614709854125977	7.895892143249512	11.441679954528809	10.742039680480957	9.66343
5-HT1B	2R	19022325	19032642	-	5-HT1B	FBgn0263116	Enables G protein-coupled serotonin receptor activity. Involved in G protein-coupled serotonin receptor signaling pathway; entrainment of circadian clock; and serotonin receptor signaling pathway. Predicted to be located in membrane. Predicted to be active in dendrite and plasma membrane. Is expressed in several structures, including Kenyon cell; brain; dopaminergic PPL1 neuron; ellipsoid body la…	5-hydroxytryptamine (serotonin) receptor 1B [Source:FlyBase;Acc:FBgn0263116]	-	gene	Name match	0	2.1475512479440795E-9	5.55615322639369E-8	2.83678	2.35024	10.238539695739746	10.359749794006348	9.497103691101074	11.179500579833984	11.119397163391113	11.050305366516113
CG33926	3L	9443232	9446388	+	CG33926	FBgn0053926	Involved in defense response to virus.	Sting-regulated gene 3	+	gene	Name match	0	7.816902680701787E-10	2.2678108280160814E-8	2.76727	2.33184	6.904526710510254	6.375039100646973	5.824100971221924	9.33312	9.754669189453125	9.496528625488281
Ilp3	3L	9801298	9802120	-	Ilp3	FBgn0044050	Predicted to enable insulin receptor binding activity. Involved in several processes, including insulin receptor signaling pathway; locomotor rhythm; and negative regulation of entry into reproductive diapause. Located in extracellular space. Is expressed in several structures, including adult midgut circular muscle cell; gastric caecum; gut section; insulin secreting cell of pars intercerebralis…	Insulin-like peptide 3 [Source:FlyBase;Acc:FBgn0044050]	-	gene	Name match	0	1.0491927326938821E-8	2.3512598090746906E-7	6.84001	2.3295	4.163059711456299	3	0.057388097047805786	11.44839096069336	9.889884948730469	9.129673957824707
CG6024	3L	11733589	11766182	-	CG6024	FBgn0036202	Located in cytoplasm. Is expressed in adult head; embryonic brain; larval nervous system; larval ventral nerve cord; and organism.	lost and found	-	gene	Name match	0	6.311231537381445E-10	1.8708739446537948E-8	2.75915	2.32929	8.520611763000488	9.118941307067871	9.937311172485352	12.341007232666016	12.10601806640625	11.626588821411133
orb	3R	23260610	23280856	-	orb	FBgn0004882	oo18 RNA-binding protein (orb) encodes a RNA-binding protein required for the formation of the egg chamber and establishment of polarity during oogenesis. It is involved in mRNA polyadenylation and the regulation of osk mRNA translation. [Date last reviewed: 2019-09-19]	oo18 RNA-binding protein [Source:FlyBase;Acc:FBgn0004882]	-	gene	Name match	0	3.110692536889559E-10	9.803592604384903E-9	2.7281	2.32554	5.654912948608398	7.375039100646973	7.307423114776611	9.636463165283203	9.747794151306152	10.615351676940918
CG17633	2L	9769060	9770409	+	CG17633	FBgn0032144	Predicted to enable metallocarboxypeptidase activity. Predicted to be involved in proteolysis. Predicted to be active in extracellular space. Is expressed in embryonic midgut chamber; embryonic/larval midgut; and spermatozoon. Human ortholog(s) of this gene implicated in chronic kidney disease; familial febrile seizures 11; and familial temporal lobe epilepsy 5. Orthologous to several human genes…	No description	+	gene	Name match	0	3.247035692766076E-6	4.08815176342614E-5	4.93676	2.31924	2.48499	4.392317771911621	3.2093913555145264	6.5045061111450195	9.48108	6.174600124359131
CG43689	X	4075978	4092237	+	CG43689	FBgn0263772	Predicted to enable DNA-binding transcription repressor activity, RNA polymerase II-specific and RNA polymerase II cis-regulatory region sequence-specific DNA binding activity. Predicted to be involved in negative regulation of transcription by RNA polymerase II. Predicted to be active in nucleus. Human ortholog(s) of this gene implicated in autosomal dominant intellectual developmental disorder …	No description	+	gene	Name match	0	2.0005251253306378E-13	1.21246398337993E-11	2.58251	2.31866	8.207453727722168	8.924812316894531	8.428559303283691	11.438618659973145	11.50777816772461	10.856070518493652
fred	2L	3902928	3991713	-	fred	FBgn0051774	Predicted to enable cell adhesion molecule binding activity. Involved in adult chitin-based cuticle pattern formation; compound eye morphogenesis; and regulation of establishment of planar polarity. Predicted to be active in cell-cell junction and plasma membrane. Is expressed in several structures, including adult head; epithelium; eye disc posterior to the morphogenetic furrow; imaginal disc; a…	friend of echinoid [Source:FlyBase;Acc:FBgn0051774]	-	gene	Name match	0	4.259102445725027E-11	1.6306588301873148E-9	2.66137	2.31456	9.18543	9.781359672546387	9.499409675598145	9.924220085144043	11.603555679321289	12.347546577453613
CG3078	X	2254403	2259863	-	CG3078	FBgn0023524	Predicted to enable potassium channel regulator activity. Predicted to be involved in regulation of muscle contraction and regulation of potassium ion transport. Predicted to be active in plasma membrane and striated muscle dense body. Is expressed in adult head; embryonic brain; larval ventral nerve cord; and ventral nerve cord primordium.	No description	-	gene	Name match	0	7.526034240257218E-10	2.1922804904761506E-8	2.72218	2.30499	7.890980243682861	8.622051239013672	7.957584381103516	11.678069114685059	11.41027545928955	9.968279838562012
mmd	X	15946936	15973159	-	mmd	FBgn0259110	Predicted to be involved in proteolysis. Predicted to be located in membrane. Is expressed in adult head; dorsal head epidermis; embryonic brain; and larval ventral nerve cord. Human ortholog(s) of this gene implicated in developmental and epileptic encephalopathy 61. Orthologous to several human genes including ADAM22 (ADAM metallopeptidase domain 22) and ADAM23 (ADAM metallopeptidase domain 23).	mind-meld [Source:FlyBase;Acc:FBgn0259110]	-	gene	Name match	0	1.9520465244227125E-9	5.172059758251635E-8	2.73963	2.29679	8.229148864746094	9.65105	8.933904647827148	11.888322830200195	11.495516777038574	11.216517448425293
CG8517	2R	19714076	19714868	+	CG8517	FBgn0034472	Predicted to enable protein-disulfide reductase activity. Predicted to be involved in cell redox homeostasis. Predicted to be active in mitochondrion. Human ortholog(s) of this gene implicated in combined oxidative phosphorylation deficiency 29. Orthologous to human TXN2 (thioredoxin 2).	No description	+	gene	Name match	0	2.5381837986060418E-5	2.586563059594482E-4	6.30174	2.29643	0.011056868359446526	0	2.794353723526001	5.910145282745361	6.828212738037109	7.722804069519043
AstC-R2	3L	18485137	18502557	-	AstC-R2	FBgn0036789	Enables allatostatin receptor activity. Involved in neuropeptide signaling pathway. Located in plasma membrane. Is expressed in several structures, including adult brain; adult gut-innervating neurons; adult pars intercerebralis; lamina monopolar neurons; and larval central nervous system. Human ortholog(s) of this gene implicated in several diseases, including alcohol dependence; alcohol use dis…	Allatostatin C receptor 2 [Source:FlyBase;Acc:FBgn0036789]	-	gene	Name match	0	3.833995165791748E-8	7.483038757527538E-7	2.87792	2.29614	5.654912948608398	8.144658088684082	7.3892998695373535	9.564148902893066	9.745494842529297	10.15920639038086
Pkc53E	2R	16924655	16945126	+	Pkc53E	FBgn0003091	Protein C kinase 53E	Protein C kinase 53E [Source:FlyBase;Acc:FBgn0003091]	+	gene	Name match	0	2.8212462747922995E-12	1.3116166486248915E-10	2.58328	2.29387	9.30005	9.64746	9.490161895751953	12.623311996459961	12.519262313842773	11.6833
tj	2L	19464267	19467758	+	tj	FBgn0000964	traffic jam (tj) encodes a Maf transcription factor that functions as regulator of multiple gonad morphogenesis processes including collective cell migration during oogenesis and stem cell specification downstream of Notch signaling during spermatogenesis. [Date last reviewed: 2019-03-14]	traffic jam [Source:FlyBase;Acc:FBgn0000964]	+	gene	Name match	0	5.97294956605765E-6	7.062800432322547E-5	4.17322	2.29301	4.748022556304932	1	2.5313191413879395	7.688930988311768	7.836877822875977	8.292169570922852
CG31140	3R	23963180	23983232	+	CG31140	FBgn0051140	Predicted to enable ATP-dependent diacylglycerol kinase activity. Predicted to be involved in G protein-coupled receptor signaling pathway; glycerolipid metabolic process; and protein kinase C signaling. Predicted to be located in cytoplasm and nucleus. Predicted to be active in membrane. Is expressed in adult head. Orthologous to human DGKQ (diacylglycerol kinase theta).	No description	+	gene	Name match	0	1.852949624249131E-13	1.136830126563515E-11	2.54479	2.29195	10.81948471069336	10.763212203979492	10.848731994628906	14.274923324584961	13.870630264282227	12.811634063720703
beat-Va	3R	12840560	12848419	-	beat-Va	FBgn0038087	Predicted to be involved in heterophilic cell-cell adhesion via plasma membrane cell adhesion molecules. Is expressed in embryonic brain; larval ventral nerve cord; and ventral nerve cord primordium.	beaten path Va	-	gene	Name match	0	2.493046395102283E-6	3.2145482691703364E-5	3.48205	2.28924	5.332984924316406	7.055282115936279	6.1401286125183105	10.194822311401367	9.221357345581055	8.914285659790039
trpl	2R	9753697	9765518	+	trpl	FBgn0005614	transient receptor potential-like (trpl) encodes a non-selective plasma membrane cation channel with modest Ca[2+] permeability. It is highly eye-enriched and contributes to the electrical response to light in photoreceptors. [Date last reviewed: 2019-03-14]	transient receptor potential-like [Source:FlyBase;Acc:FBgn0005614]	+	gene	Name match	0	3.831699402212507E-9	9.342107176735226E-8	2.74423	2.28774	7.117256164550781	7.303780555725098	6.016746520996094	9.68893	9.500297546386719	10.39065933227539
Cpr72Ec	3L	16365894	16367340	-	Cpr72Ec	FBgn0036619	A structural constituent of eye lens. Predicted to be involved in chitin-based cuticle development. Predicted to be located in chitin-based extracellular matrix and extracellular space. Predicted to be active in extracellular matrix. Is expressed in adult head; eye; photoreceptor neurons; and sensory organ cell.	Cuticular protein 72Ec [Source:FlyBase;Acc:FBgn0036619]	-	gene	Name match	0	7.244511266435438E-7	1.0358197869209107E-5	3.09912	2.28358	4.250522613525391	4.523561954498291	4.60171	7.5323405265808105	8.060503959655762	7.7775959968566895
CG8301	3R	9581306	9586648	+	CG8301	FBgn0037717	Predicted to enable zinc ion binding activity. Predicted to be located in nucleus. Is expressed in organism. Orthologous to human ZNF311 (zinc finger protein 311) and ZNF578 (zinc finger protein 578).	No description	+	gene	Name match	0	3.604065657025757E-11	1.4086909416732851E-9	2.60085	2.27702	7.229148864746094	7.754887580871582	7.7171854972839355	10.405137062072754	9.968873023986816	9.64635
Rbfox1	3L	10481412	10594012	+	Rbfox1	FBgn0052062	Enables several functions, including mRNA 3'-UTR binding activity; molecular condensate scaffold activity; and transcription cis-regulatory region binding activity. Involved in several processes, including Cajal body organization; imaginal disc-derived wing vein specification; and regulation of gene expression. Located in nucleolus and ribonucleoprotein granule. Is expressed in several structures…	RNA-binding Fox protein 1 [Source:FlyBase;Acc:FBgn0052062]	+	gene	Name match	0	7.736838644890182E-18	1.0249599470007098E-15	2.44604	2.27653	10.98563003540039	11.757806777954102	11.41701602935791	13.49437141418457	13.985529899597168	14.10678768157959
CG9164	X	15380371	15385441	-	CG9164	FBgn0030634	Orthologous to several human genes including WSCD2 (WSC domain containing 2).	No description	-	gene	Name match	0	1.123896670174318E-10	3.92184906772286E-9	2.6222	2.27526	6.686622142791748	8	7.627243518829346	10.943352699279785	10.53132438659668	9.908159255981445
tty	X	21328613	21339676	-	tty	FBgn0015558	Predicted to enable intracellularly calcium-gated chloride channel activity and volume-sensitive chloride channel activity. Involved in positive regulation of autophagosome maturation. Is active in endolysosome membrane. Is expressed in adult head. Orthologous to several human genes including TTYH1 (tweety family member 1) and TTYH3 (tweety family member 3).	tweety [Source:FlyBase;Acc:FBgn0015558]	-	gene	Name match	0	1.7473459124062174E-8	3.663552945454285E-7	2.79139	2.27336	6.890980243682861	5.80735	8.03594	10.56190013885498	10.355548858642578	9.930495262145996
CG44314	2R	12052944	12056547	+	CG44314	FBgn0265373	No description available	No description	+	gene	Name match	0	4.6536607101188565E-7	7.051143711578334E-6	3.03687	2.27228	5.069950580596924	6.942514419555664	5.668822765350342	9.68893	9.241076469421387	9.204902648925781
Kr	2R	25226611	25231394	+	Kr	FBgn0001325	Kr transcription factor	Kruppel [Source:FlyBase;Acc:FBgn0001325]	+	gene	Name match	0	9.617481282475637E-7	1.3430381841317285E-5	3.12593	2.27059	3.163059949874878	5.70044	5.116281986236572	8.132537841796875	8.823861122131348	8.347546577453613
CG14535	2L	7844905	7855475	-	CG14535	FBgn0031955	Predicted to enable microtubule binding activity. Human ortholog(s) of this gene implicated in complex cortical dysplasia with other brain malformations. Orthologous to human KIF26A (kinesin family member 26A) and KIF26B (kinesin family member 26B).	No description	-	gene	Name match	0	1.62970484329783E-10	5.519610990489809E-9	2.62244	2.26998	7.799684047698975	7.906890869140625	7.1401286125183105	10.790389060974121	10.69991397857666	10.221467018127441
CG10472	3L	6061372	6062910	-	CG10472	FBgn0035670	Enables serine hydrolase activity. Predicted to be involved in innate immune response and proteolysis. Predicted to be active in extracellular space.	No description	-	gene	Name match	0	4.344217813923024E-6	5.308811159920879E-5	5.00905	2.26818	1.163059949874878	1	4.79435	7.407644748687744	9.478313446044922	7.864531993865967
VGlut1	2L	2391660	2410662	+	VGlut1	FBgn0031424	Enables neurotransmitter transmembrane transporter activity. Involved in several processes, including glutamatergic synaptic transmission; positive regulation of neuromuscular synaptic transmission; and regulation of membrane potential in photoreceptor cell. Located in synaptic vesicle membrane. Is expressed in several structures, including ganglia; neurons; organism subdivision; synaptic neuropi…	Vesicular glutamate transporter [Source:FlyBase;Acc:FBgn0031424]	+	gene	Name match	0	8.832150288906604E-11	3.1617239937276054E-9	2.59576	2.261	11.777310371398926	11.804130554199219	11.550353050231934	15.161231994628906	14.936863899230957	13.265861511230469
jdp	3R	30517059	30527037	-	jdp	FBgn0027654	Predicted to enable protein-folding chaperone binding activity and unfolded protein binding activity. Predicted to be involved in protein folding. Predicted to be located in cytosol. Predicted to be active in cytoplasm. Is expressed in adult head and embryonic/larval corpus allatum. Orthologous to human DNAJC12 (DnaJ heat shock protein family (Hsp40) member C12).	jdp	-	gene	Name match	0	2.9074134592910195E-12	1.339199307004435E-10	2.53231	2.25814	12.276476860046387	11.915505409240723	12.35468578338623	15.519975662231445	14.996749877929688	13.867298126220703
CG34196	2R	18109985	18110494	+	CG34196	FBgn0085225	No description available	No description	+	gene	Name match	0	1.2443262676242739E-5	1.388045056955889E-4	4.6809	2.24678	0.011056868359446526	3.321928024291992	2.794353723526001	6.466537952423096	8.729297637939453	6.423959255218506
norpA	X	4322626	4365408	+	norpA	FBgn0262738	Enables GTPase activator activity and phosphatidylinositol-4,5-bisphosphate phospholipase C activity. Involved in several processes, including detection of chemical stimulus involved in sensory perception of bitter taste; entrainment of circadian clock by photoperiod; and negative regulation of compound eye retinal cell programmed cell death. Located in rhabdomere. Part of inaD signaling complex.…	no receptor potential A [Source:FlyBase;Acc:FBgn0262738]	+	gene	Name match	0	4.064222899603743E-15	3.2710439175007155E-13	2.44633	2.24551	10.851309776306152	11.45275592803955	11.276824951171875	13.412177085876465	13.6042	12.908414840698242
dpr19	2L	10376168	10379905	+	dpr19	FBgn0032233	Involved in synapse organization. Predicted to be located in plasma membrane. Predicted to be active in neuron projection membrane.	defective proboscis extension response 19 [Source:FlyBase;Acc:FBgn0032233]	+	gene	Name match	0	1.2660769654893045E-10	4.3771759550281786E-9	2.57849	2.24508	9.226454734802246	9.405141830444336	9.228981971740723	12.775423049926758	12.278131484985352	11.006056785583496
beat-IIb	3R	17232253	17265049	-	beat-IIb	FBgn0038494	Enables cell adhesion receptor activity. Involved in synapse assembly. Is active in postsynaptic membrane. Is expressed in adult head.	beaten path IIb	-	gene	Name match	0	2.960193157264257E-8	5.892831040910096E-7	2.7549	2.24182	7.931243896484375	7.7944159507751465	8.18093	10.447173118591309	10.6963	10.939534187316895
CG34357	3R	4491943	4558067	-	CG34357	FBgn0085386	Predicted to enable guanylate cyclase activity and peptide receptor activity. Predicted to be involved in cGMP biosynthetic process; cGMP-mediated signaling; and receptor guanylyl cyclase signaling pathway. Predicted to be active in plasma membrane. Is expressed in adult head. Human ortholog(s) of this gene implicated in Leber congenital amaurosis 1; choroidal sclerosis; cone-rod dystrophy 6; con…	Guanylate cyclase 2d	-	gene	Name match	0	7.393721634940675E-9	1.7080866143714957E-7	2.68859	2.24133	8.261092185974121	9.529430389404297	9.079755783081055	10.356660842895508	11.281310081481934	12.23254108428955
CG30158	2R	6891760	6922613	+	CG30158	FBgn0050158	Predicted to enable GDP binding activity; GTP binding activity; and GTPase activity. Predicted to be active in plasma membrane. Is expressed in adult head.	No description	+	gene	Name match	0	1.7655392425819372E-10	5.9127791551816244E-9	2.56921	2.23461	8.781445503234863	9.301495552062988	8.69723	12.010446548461914	11.949527740478516	11.112903594970703
Acp53C14c	2R	16750776	16751495	-	Acp53C14c	FBgn0053530	Involved in insemination. Located in extracellular space. Is expressed in adult head.	Accessory gland protein 53C14c [Source:FlyBase;Acc:FBgn0053530]	-	gene	Name match	0	2.8010526875732467E-6	3.571699926396832E-5	7.27217	2.23121	1.163059949874878	2	0.057388097047805786	6.282113552093506	7.945026874542236	6.786529541015625
CR44898	2L	1380083	1381326	-	CR44898	FBgn0266203	No description available	long non-coding RNA:CR44898	-	gene	Name match	0	5.910793632324385E-8	1.100554413824284E-6	2.76065	2.22937	5.163059711456299	6.303780555725098	5.338674068450928	8.672348022460938	9.003920555114746	8.47459
nAChRalpha5	2L	14040170	14094401	+	nAChRalpha5	FBgn0028875	Enables acetylcholine binding activity. Contributes to acetylcholine-gated monoatomic cation-selective channel activity. Involved in monoatomic cation transport. Located in membrane. Part of acetylcholine-gated channel complex. Is expressed in DN1p neurons; adult head; and lamina monopolar neuron L4. Human ortholog(s) of this gene implicated in chronic obstructive pulmonary disease; esophagus squ…	nicotinic Acetylcholine Receptor alpha5 [Source:FlyBase;Acc:FBgn0028875]	+	gene	Name match	0	6.541476219377045E-18	8.82215307751455E-16	2.37987	2.22404	9.247868537902832	9.836050033569336	9.348942756652832	11.060290336608887	11.671130180358887	12.210307121276855
CG34404	3R	15363786	15367665	-	CG34404	FBgn0085433	Predicted to be involved in establishment of protein localization. Predicted to be located in cytoplasm and nucleus. Human ortholog(s) of this gene implicated in colorectal cancer. Orthologous to human MCC (MCC regulator of WNT signaling pathway).	No description	-	gene	Name match	0	2.776372465262966E-10	8.861896994005747E-9	2.55046	2.21607	9.413358688354492	9.290019035339355	9.013522148132324	12.594446182250977	12.247589111328125	10.816277503967285
CadN2	2L	17786971	17875247	-	CadN2	FBgn0262018	Predicted to enable beta-catenin binding activity; cadherin binding activity; and calcium ion binding activity. Involved in axon extension involved in axon guidance and compound eye morphogenesis. Predicted to be located in plasma membrane. Predicted to be part of catenin complex. Is expressed in adult head. Orthologous to human CDH24 (cadherin 24).	Cadherin-N2 [Source:FlyBase;Acc:FBgn0262018]	-	gene	Name match	0	1.1918301368041284E-7	2.0674040115409298E-6	2.76165	2.20609	9.418088912963867	10.553628921508789	9.888871192932129	10.456888198852539	11.602285385131836	12.505348205566406
side	3R	27375088	27437482	-	side	FBgn0016061	sidestep (side) encodes a transmembrane protein of the immunoglobulin superfamily that is expressed in a defined spatiotemporal pattern in glial cells, sensory neurons and muscles. It functions as an attractive guidance cue to guide motor axons to their target regions. [Date last reviewed: 2019-03-14]	sidestep [Source:FlyBase;Acc:FBgn0016061]	-	gene	Name match	0	1.4109217537795066E-13	8.727891673276922E-12	2.42371	2.2055	8.770390510559082	10.057991981506348	9.773540496826172	11.62088394165039	12.133532524108887	12.2173
comt	X	13259021	13262488	+	comt	FBgn0000346	comatose (comt) encodes the N-ethylmaleimide-Sensitive Factor 1 protein. It is required for maintenance of neurotransmitter release through disassembly or rearrangement of plasma membrane SNARE complexes following synaptic vesicle fusion. [Date last reviewed: 2019-03-07]	comatose [Source:FlyBase;Acc:FBgn0000346]	+	gene	Name match	0	2.6266921970830026E-10	8.43810799011635E-9	2.52986	2.20352	11.118709564208984	11.078150749206543	11.085140228271484	14.51675033569336	14.207643508911133	12.485941886901855
Dbx	3L	1921307	1933602	+	Dbx	FBgn0261723	Predicted to enable DNA binding activity and DNA-binding transcription factor activity, RNA polymerase II-specific. Involved in axon guidance and neuron fate commitment. Is expressed in NB3-2 lineage neurons and segmentally-repeated neuroblast. Orthologous to human DBX1 (developing brain homeobox 1).	Dbx	+	gene	Name match	0	7.347601786023006E-5	6.630114512518048E-4	5.45066	2.20347	5.2923431396484375	6.044394016265869	4.732953071594238	7.95197	7.871026039123535	9.00892
Nlg4	3R	20204809	20245473	+	Nlg4	FBgn0083975	Predicted to enable neurexin family protein binding activity and signaling receptor activity. Involved in GABAergic synaptic transmission and sleep. Predicted to be active in cell surface and postsynaptic membrane. Is expressed in adult head; l-LNv neurons; larval brain; larval ventral nerve cord; and spermatozoon. Used to study autism spectrum disorder. Human ortholog(s) of this gene implicated …	Neuroligin 4 [Source:FlyBase;Acc:FBgn0083975]	+	gene	Name match	0	2.6629138347514236E-13	1.5632871733228804E-11	2.41557	2.19488	8.297486305236816	8.672425270080566	8.685124397277832	11.644988059997559	11.213061332702637	12.291777610778809
ninaC	2L	7377702	7384344	+	ninaC	FBgn0002938	neither inactivation nor afterpotential C	neither inactivation nor afterpotential C [Source:FlyBase;Acc:FBgn0002938]	+	gene	Name match	0	9.885209806270723E-8	1.7628884734222083E-6	2.72157	2.19402	5.835485458374023	6.820178985595703	5.49479	9.68893	9.347990989685059	8.930495262145996
Syngr	2R	13841761	13846255	-	Syngr	FBgn0033876	Involved in synaptic vesicle transport. Predicted to be located in membrane. Predicted to be active in neuromuscular junction and synaptic vesicle membrane. Is expressed in adult head; embryonic/larval neuromuscular junction; and larval central nervous system. Orthologous to several human genes including SYNGR1 (synaptogyrin 1) and SYNGR3 (synaptogyrin 3).	Synaptogyrin [Source:FlyBase;Acc:FBgn0033876]	-	gene	Name match	0	4.398658770554675E-9	1.0603530853359189E-7	2.57705	2.18673	10.178474426269531	10.684748649597168	10.231759071350098	14.019182205200195	13.215347290039062	11.779275894165039
CG31814	2L	13676860	13717320	-	CG31814	FBgn0051814	Predicted to be involved in establishment of synaptic specificity at neuromuscular junction. Predicted to be located in neuron projection membrane. Predicted to be active in neuron projection. Human ortholog(s) of this gene implicated in hypertension; ovarian cancer; and primary open angle glaucoma. Orthologous to several human genes including IGLON5 (IgLON family member 5); LSAMP (limbic system …	Dpr-interacting protein kappa	-	gene	Name match	0	4.790341012750332E-9	1.1492211626773496E-7	2.57729	2.18578	8.601851463317871	8.982994079589844	8.752422332763672	11.103452682495117	11.202204704284668	11.455808639526367
Ten-m	3L	22293044	22407863	-	Ten-m	FBgn0004449	Tenascin major (Ten-m) encodes a type II dimeric transmembrane protein whose extracellular domain mediates interactions with itself and with its paralogous protein encoded by Ten-a. It also interacts intracellularly with cytoskeleton regulatory proteins. Ten-m product regulates synaptic partner matching and axon guidance in the embryonic nervous system, as well as synaptic organization in olfacto…	Tenascin major [Source:FlyBase;Acc:FBgn0004449]	-	gene	Name match	0	7.851079947837972E-14	5.177562371894151E-12	2.38818	2.18272	9.87731	10.755722045898438	10.813017845153809	12.822916030883789	13.185341835021973	13.214242935180664
hbs	2R	15011396	15042134	+	hbs	FBgn0029082		hibris [Source:FlyBase;Acc:FBgn0029082]	+	gene	Name match	0	7.451056660556787E-9	1.7186798118018487E-7	2.58124	2.18042	8.860027313232422	9.64746	9.348942756652832	10.387466430664062	10.645465850830078	11.100420951843262
Evi5	X	11430523	11454386	-	Evi5	FBgn0262740	Enables GTPase activator activity and small GTPase binding activity. Involved in regulation of cell migration and regulation of protein localization. Located in Golgi apparatus and vesicle. Colocalizes with recycling endosome. Is expressed in several structures, including adult head; central brain primordium; ganglia; gland; and pole plasm. Orthologous to human EVI5 (ecotropic viral integration s…	Ecotropic viral integration site 5 [Source:FlyBase;Acc:FBgn0262740]	-	gene	Name match	0	9.472726791169464E-18	1.212023255874441E-15	2.32545	2.17817	10.73006534576416	11.046442031860352	11.229676246643066	12.39158821105957	12.483840942382812	12.325113296508789
sca	2R	12780541	12802010	+	sca	FBgn0003326	scabrous (sca) encodes a secreted glycoprotein with partial homology to fibrinogen and its relatives. It is a transcriptional target of proneural bHLH proteins and a useful marker for proneural regions and cells. It contributes to neural patterning and interacts with the Notch pathway. [Date last reviewed: 2019-03-14]	scabrous [Source:FlyBase;Acc:FBgn0003326]	+	gene	Name match	0	9.898862840529432E-10	2.7698311200197168E-8	2.52024	2.17814	8.201979637145996	8.066089630126953	7.627243518829346	10.80186939239502	10.651618957519531	10.287457466125488
CR42861	X	13744928	13745476	+	CR42861	FBgn0262108	No description available	long non-coding RNA:CR42861	+	gene	Name match	0	2.134004100816031E-13	1.2881468461345413E-11	2.38715	2.17509	9.033424377441406	8.774786949157715	9.104208946228027	12.115004539489746	11.7768	11.022218704223633
Wnt10	2L	7363379	7377528	+	Wnt10	FBgn0031903	Predicted to enable cytokine activity and frizzled binding activity. Predicted to be involved in canonical Wnt signaling pathway; cell fate commitment; and neuron differentiation. Predicted to be located in extracellular region. Predicted to be active in extracellular space. Is expressed in several structures, including foregut primordium; ganglia; head mesoderm; hindgut proper primordium; and mi…	Wnt oncogene analog 10 [Source:FlyBase;Acc:FBgn0031903]	+	gene	Name match	0	3.737636870937422E-5	3.654632600955665E-4	4.02512	2.16915	6.117256164550781	5.70044	6.0673723220825195	7.881575584411621	8.535323143005371	9.362558364868164
Scgbeta	3R	12421236	12422429	-	Scgbeta	FBgn0038042	Predicted to be a structural constituent of muscle. Predicted to be involved in muscle organ development. Predicted to be located in membrane. Predicted to be part of sarcoglycan complex. Predicted to be active in sarcolemma. Is expressed in several structures, including embryonic/larval midgut; embryonic/larval midgut primordium; ganglia; labral sensory complex primordium; and larval central ner…	Sarcoglycan beta [Source:FlyBase;Acc:FBgn0038042]	-	gene	Name match	0	1.1143048261885724E-8	2.471280424742872E-7	2.57627	2.16818	8.14605	8.426264762878418	7.984178066253662	11.635929107666016	11.43830394744873	9.64635
CG12484	2R	20424338	20478951	+	CG12484	FBgn0086604	Is expressed in adult head; lineage NB3-1 primary motor neurons; and pCC neuron.	sidestep VIII	+	gene	Name match	0	1.0570231086696005E-15	9.53231024387706E-14	2.33311	2.16465	12.000687599182129	11.85408878326416	11.433392524719238	12.403569221496582	13.091835021972656	13.167137145996094
CG12950	3R	9734012	9739979	-	CG12950	FBgn0037736	Enables cell adhesion receptor activity. Involved in synapse assembly. Is active in presynaptic membrane. Is expressed in several structures, including adult head; embryonic/larval midgut; embryonic/larval tracheal dorsal trunk; ganglia; and larval central nervous system.	sidestep VII	-	gene	Name match	0	9.625966690407495E-10	2.7188816531520388E-8	2.4868	2.15817	6.792416095733643	7.942514419555664	6.794353485107422	10.355362892150879	10.318906784057617	9.651250839233398
tow	3L	6942856	6949313	+	tow	FBgn0035719	Involved in establishment of planar polarity; imaginal disc-derived wing hair organization; and negative regulation of smoothened signaling pathway. Located in nucleus. Is expressed in several structures, including adult head; ganglia; larval nervous system; and wing disc. Orthologous to human C1orf21 (chromosome 1 open reading frame 21).	target of wingless [Source:FlyBase;Acc:FBgn0035719]	+	gene	Name match	0	1.7509211858168783E-9	4.688960686394239E-8	2.50013	2.15657	7.863499641418457	8.607330322265625	8.752422332763672	11.782200813293457	11.472068786621094	10.421093940734863
Tbh	X	7995697	8027394	+	Tbh	FBgn0010329	Tyramine β hydroxylase (Tbh) encodes a monooxygenase and the key limiting enzyme in octopamine synthesis. It regulates egg laying, positive associative olfactory learning and memory, aggression, flight initiation and maintenance, locomotor activity and attraction to ethanol containing food sources. [Date last reviewed: 2019-03-14]	Tyramine beta hydroxylase [Source:FlyBase;Acc:FBgn0010329]	+	gene	Name match	0	1.7472987110522809E-6	2.3106944354367442E-5	2.8907	2.15582	7.218342304229736	8.991521835327148	7.693207263946533	10.280747413635254	10.656521797180176	10.5235
Nep3	X	19961297	19969323	+	Nep3	FBgn0031081	Predicted to enable metalloendopeptidase activity. Predicted to be involved in peptide hormone processing. Predicted to be located in membrane. Predicted to be active in plasma membrane. Is expressed in adult brain; adult head; and spermatozoon. Human ortholog(s) of this gene implicated in Alzheimer's disease; congestive heart failure; coronary artery disease; essential hypertension; and hyperten…	Neprilysin 3 [Source:FlyBase;Acc:FBgn0031081]	+	gene	Name match	0	1.7151478015620114E-9	4.6179430057691206E-8	2.49327	2.15259	7.835485458374023	8.409391403198242	8.338674545288086	11.589763641357422	11.260528564453125	9.946525573730469
Cyp6a17	2R	14873953	14875739	+	Cyp6a17	FBgn0015714	Cytochrome P450-6a17 (Cyp6a17) encodes a member of the cytochrome P450 (CYP) family of proteins involved in the oxidation of diverse organic substrates. Cyp6a17 expression in the mushroom bodies of the brain is regulated by cAMP-dependent protein kinase (PKA) and is required for temperature preference behavior. [Date last reviewed: 2019-03-07]	Cytochrome P450-6a17 [Source:FlyBase;Acc:FBgn0015714]	+	gene	Name match	0	8.994437195042337E-9	2.0431976111012773E-7	2.5326	2.14778	6.732915878295898	7.199672698974609	7.763979911804199	9.083209991455078	9.592724800109863	10.189830780029297
ninaE	3R	19886255	19888206	-	ninaE	FBgn0002940	neither inactivation nor afterpotential E (ninaE) encodes a protein that plays a major role in light detection and vision. It is the rhodopsin expressed in the largest class of photoreceptors in the adult retina. The stimulation by light of the product of ninaE induces G-protein signaling activation, the opening of the channels encoded by trp and trpl and photoreceptor cell membrane depolarizatio…	neither inactivation nor afterpotential E [Source:FlyBase;Acc:FBgn0002940]	-	gene	Name match	0	2.513564290040904E-8	5.043975193075312E-7	2.57045	2.14729	9.471399307250977	9.5812	8.433392524719238	12.960740089416504	12.065120697021484	11.007012367248535
CG6184	3R	19652369	19657866	-	CG6184	FBgn0038725	Is expressed in adult head. Orthologous to human FAM234A (family with sequence similarity 234 member A) and FAM234B (family with sequence similarity 234 member B).	No description	-	gene	Name match	0	3.7247829709485814E-8	7.325155593207455E-7	2.57848	2.14281	7.5381	7.7615509033203125	8.374298095703125	11.600212097167969	10.836877822875977	9.82389
CG32187	3L	17804916	17806365	-	CG32187	FBgn0052187	No description available	No description	-	gene	Name match	0	6.158949190648855E-7	9.039164069690742E-6	2.73546	2.13829	5.9444193840026855	7.209453582763672	6.275480270385742	10.220712661743164	9.561697959899902	8.4801
cas	3R	5712975	5716805	-	cas	FBgn0004878	castor (cas) encodes a transcription factor expressed in the latest stage of embryonic neuroblast lineages. It represses the prior redundant genes, pdm2 nub, and precedes the expression of grh. [Date last reviewed: 2018-09-13]	castor [Source:FlyBase;Acc:FBgn0004878]	-	gene	Name match	0	9.983547499814449E-8	1.7745643390298937E-6	2.61129	2.13738	5.717648983001709	6.714245319366455	6.253785133361816	8.341007232666016	9.298664093017578	9.858190536499023
CG31740	2L	18008953	18009694	+	CG31740	FBgn0051740	No description available	No description	+	gene	Name match	0	6.0467602452263236E-5	5.587654304690659E-4	5.75464	2.13686	0.16305996477603912	3	2.2093911170959473	5.367002487182617	6.701100826263428	8.147119522094727
Dscam3	3R	17473935	17505667	-	Dscam3	FBgn0261046	Enables identical protein binding activity. Predicted to be involved in homophilic cell adhesion via plasma membrane adhesion molecules and nervous system development. Predicted to be active in axon and plasma membrane. Is expressed in adult head and spermatozoon. Orthologous to human DSCAM (DS cell adhesion molecule) and DSCAML1 (DS cell adhesion molecule like 1).	Down syndrome cell adhesion molecule 3 [Source:FlyBase;Acc:FBgn0261046]	-	gene	Name match	0	1.5367445094227605E-9	4.1525385796603587E-8	2.45406	2.13024	6.8212714195251465	8.633	8.379316329956055	9.899497032165527	10.34495735168457	11.175450325012207
CR17025	3R	13455511	13466106	-	CR17025	FBgn0040554	No description available	antisense RNA:CR17025	-	gene	Name match	0	3.905749983489609E-17	4.429475788437533E-15	2.26965	2.12725	8.039576530456543	8.092757225036621	8.198076248168945	10.753419876098633	10.750089645385742	10.547341346740723
CG9016	2L	5922876	5923653	-	CG9016	FBgn0031751	No description available	No description	-	gene	Name match	0	7.657853711862117E-5	6.885169423185289E-4	5.98027	2.12576	3.6224915981292725	4	4.4573187828063965	6.612759113311768	7.053086280822754	6.750460147857666
CG42392	2R	16765361	16766000	-	CG42392	FBgn0259738	No description available	No description	-	gene	Name match	0	8.773197723854764E-10	2.5016145599465744E-8	2.43365	2.12452	8.179868698120117	8.189825057983398	8.676996231079102	11.783650398254395	11.250835418701172	10.209891319274902
CR45918	2R	9310329	9313237	-	CR45918	FBgn0267578	Predicted to be involved in miRNA-mediated post-transcriptional gene silencing. Predicted to be part of RISC complex.	long non-coding RNA:CR45918	-	gene	Name match	0	3.98580004912219E-6	4.910899224341847E-5	2.91529	2.12446	5.117256164550781	4.857980728149414	6.116281509399414	8.941622734069824	8.94101	7.457906723022461
Ten-a	X	12043698	12335214	+	Ten-a	FBgn0267001	Enables protein heterodimerization activity and protein homodimerization activity. Involved in several processes, including nervous system development; regulation of cell-cell adhesion; and synapse organization. Located in several cellular components, including cytoskeleton of presynaptic active zone; neuromuscular junction; and presynaptic membrane. Is expressed in several structures, including …	Tenascin accessory [Source:FlyBase;Acc:FBgn0267001]	+	gene	Name match	0	1.4952858829603288E-12	7.436687377015971E-11	2.33191	2.11967	12.097119331359863	12.655083656311035	12.298179626464844	13.940649032592773	14.24616813659668	14.439352035522461
CG13954	2R	9309296	9389467	-	CG13954	FBgn0033405	No description available	No description	-	gene	Name match	0	6.477243329368332E-14	4.348176332880094E-12	2.29769	2.11487	11.977642059326172	12.11926555633545	11.480270385742188	12.945725440979004	13.094096183776855	13.093913078308105
TM4SF	2R	23878197	23880860	+	TM4SF	FBgn0020372	Predicted to be located in membrane. Predicted to be active in plasma membrane. Is expressed in adult head; amnioserosa; embryonic/larval crystal cell; procrystal cell; and yolk nucleus.	Transmembrane 4 superfamily [Source:FlyBase;Acc:FBgn0020372]	+	gene	Name match	0	1.173372399243533E-9	3.2348776102253396E-8	2.42428	2.11418	12.040726661682129	12.402746200561523	12.238678932189941	15.694426536560059	15.082815170288086	13.640820503234863
CG45263	3R	8364328	8477617	-	CG45263	FBgn0266801	Predicted to enable cell adhesion molecule binding activity. Predicted to be involved in cell-cell adhesion. Predicted to be active in cell-cell junction and plasma membrane. Is expressed in several structures, including amnioserosa anlage; amnioserosa primordium; dorsal ectoderm; epithelium; and sensory nervous system primordium.	No description	-	gene	Name match	0	5.0511993893165297E-11	1.9046966226454742E-9	2.36671	2.11378	9.942779541015625	11.010528564453125	10.65750789642334	12.39475154876709	12.855918884277344	13.123738288879395
RhoGEF3	3L	277437	305292	+	RhoGEF3	FBgn0264707	Predicted to enable guanyl-nucleotide exchange factor activity. Involved in actin cytoskeleton organization; melanotic encapsulation of foreign target; and wound healing. Predicted to be active in cytosol. Is expressed in several structures, including anlage in statu nascendi; ganglia; gut section; head epidermis primordium; and organism subdivision. Human ortholog(s) of this gene implicated in d…	Rho guanine nucleotide exchange factor 3 [Source:FlyBase;Acc:FBgn0264707]	+	gene	Name match	0	4.7000320302359455E-11	1.7857736400728186E-9	2.3652	2.11336	9.377378463745117	9.573647499084473	9.679033279418945	12.590866088867188	12.444694519042969	11.395047187805176
spab	2R	8963164	8968184	-	spab	FBgn0033358	No description available	space blanket [Source:FlyBase;Acc:FBgn0033358]	-	gene	Name match	0	8.052885441811597E-11	2.90486013021507E-9	2.37106	2.11176	11.876016616821289	11.929997444152832	11.82915210723877	15.166098594665527	14.76463794708252	13.44014835357666
ocn	3R	30037003	30037730	-	ocn	FBgn0041102	Predicted to enable protein histidine phosphatase activity. Located in nucleus. Is expressed in adult head and spermatozoon. Orthologous to human PHPT1 (phosphohistidine phosphatase 1).	ocnus [Source:FlyBase;Acc:FBgn0041102]	-	gene	Name match	0	4.251227801432833E-5	4.084780521225184E-4	4.64284	2.11065	2.48499	3.8073549270629883	0.057388097047805786	5.761281490325928	8.221357345581055	7.993574142456055
CG4467	3R	23227727	23248903	-	CG4467	FBgn0039064	Predicted to enable zinc ion binding activity. Is expressed in adult head. Human ortholog(s) of this gene implicated in cervix carcinoma and type 2 diabetes mellitus. Orthologous to human ERAP1 (endoplasmic reticulum aminopeptidase 1); ERAP2 (endoplasmic reticulum aminopeptidase 2); and LNPEP (leucyl and cystinyl aminopeptidase).	No description	-	gene	Name match	0	1.1229130689530131E-12	5.7176902101829796E-11	2.30926	2.10488	9.525003433227539	9.751543998718262	10.12527084350586	12.762506484985352	12.456339836120605	11.948019027709961
Cbp53E	2R	16973927	16996057	+	Cbp53E	FBgn0004580	Calbindin 53E (Cbp53E) encodes a 6 EF-hand domain-containing protein that regulates neuronal development. [Date last reviewed: 2019-03-07]	Calbindin 53E [Source:FlyBase;Acc:FBgn0004580]	+	gene	Name match	0	6.042313998477766E-6	7.133552571758628E-5	2.95299	2.10458	12.534292221069336	12.48934555053711	13.043664932250977	16.44286346435547	15.870992660522461	14.307669639587402
DIP-alpha	X	3507245	3571649	-	DIP-alpha	FBgn0052791	Involved in synapse organization. Located in neuron projection membrane. Is expressed in adult optic lobe neurons; ganglia; larval ventral midline glial cell; medulla; and ventral midline of embryo. Human ortholog(s) of this gene implicated in hypertension; ovarian cancer; and primary open angle glaucoma. Orthologous to several human genes including IGLON5 (IgLON family member 5); LSAMP (limbic s…	Dpr-interacting protein alpha [Source:FlyBase;Acc:FBgn0052791]	-	gene	Name match	0	2.222727113476708E-9	5.707413919253668E-8	2.41804	2.10191	12.652155876159668	12.824560165405273	14.548196792602539	15.28343677520752	14.998802185058594	18.01778793334961
jeb	2R	12085194	12119340	-	jeb	FBgn0086677	Enables receptor ligand activity and transmembrane receptor protein tyrosine kinase activator activity. Involved in several processes, including muscle cell fate specification; negative regulation of neuromuscular synaptic transmission; and nervous system development. Located in several cellular components, including cell surface; synaptic vesicle; and type I terminal bouton. Is expressed in seve…	jelly belly [Source:FlyBase;Acc:FBgn0086677]	-	gene	Name match	0	3.0958620541275683E-13	1.7688952733130314E-11	2.29333	2.10168	10.285887718200684	10.758223533630371	10.754355430603027	13.39916706085205	13.142735481262207	12.921146392822266
CG32204	3L	18922419	18946038	-	CG32204	FBgn0052204	Is expressed in several structures, including embryonic central brain; embryonic central brain neurons; embryonic lateral cord; ganglia; and glial cell.	No description	-	gene	Name match	0	5.483827614227721E-9	1.3051335656655283E-7	2.44081	2.10143	7.662905693054199	8.636624336242676	7.838747501373291	10.548332214355469	10.536652565002441	10.648802757263184
LManV	2L	8772946	8776263	-	LManV	FBgn0032068	Predicted to enable alpha-mannosidase activity. Predicted to be involved in mannose metabolic process. Predicted to be active in lysosome. Is expressed in adult head; embryonic hindgut; embryonic midgut chamber; embryonic/larval midgut; and spermatozoon. Human ortholog(s) of this gene implicated in alpha-mannosidosis. Orthologous to human MAN2B1 (mannosidase alpha class 2B member 1).	Lysosomal alpha-mannosidase V [Source:FlyBase;Acc:FBgn0032068]	-	gene	Name match	0	1.4766432059332146E-6	1.991472890949808E-5	2.7213	2.09872	6.606003761291504	6.375039100646973	5.379316329956055	9.541500091552734	9.679586410522461	8.140166282653809
CG31468	3R	23699328	23700354	-	CG31468	FBgn0047351	No description available	No description	-	gene	Name match	0	8.792924199951813E-5	7.779555162414908E-4	4.924	2.09738	0.011056868359446526	3.321928024291992	1.2093912363052368	6.612759113311768	7.372036933898926	7.389194011688232
AstA	3R	24760530	24765071	-	AstA	FBgn0015591	Enables neuropeptide receptor binding activity. Involved in neuropeptide signaling pathway. Located in extracellular space. Is expressed in several structures, including adult neuromere; allatostatin A neuron; ganglia; gut section; and synaptic neuropil domain.	Allatostatin A [Source:FlyBase;Acc:FBgn0015591]	-	gene	Name match	0	4.4269963836995885E-6	5.39236243639607E-5	4.95399	2.0873	5.970414638519287	7.285402297973633	5.49479	11.600212097167969	11.425436019897461	10.177998542785645
CG34353	3R	27767966	27905843	-	CG34353	FBgn0085382	Predicted to enable axon guidance receptor activity. Involved in gravitaxis. Predicted to be active in axon; neuronal cell body; and plasma membrane. Is expressed in adult head.	No description	-	gene	Name match	0	2.511814922723232E-10	8.121354255763436E-9	2.35116	2.08549	10.160239219665527	11.074141502380371	10.728044509887695	12.002176284790039	12.936485290527344	13.50838851928711
chp	3R	31204180	31210730	-	chp	FBgn0267435	Involved in homophilic cell adhesion via plasma membrane adhesion molecules; microvillus organization; and rhabdomere development. Located in plasma membrane and rhabdomere microvillus. Is expressed in several structures, including Bolwig nerve; Bolwig organ; adult head; photoreceptor neurons; and synaptic neuropil domain.	chaoptin [Source:FlyBase;Acc:FBgn0267435]	-	gene	Name match	0	6.014838618284557E-6	7.106719567673281E-5	2.84342	2.0844	4.622491359710693	5.584962368011475	4.9098310470581055	8.663984298706055	8.418957710266113	7.750460147857666
CG3982	3L	9415755	9417388	-	CG3982	FBgn0035988	No description available	No description	-	gene	Name match	0	7.486042886739597E-5	6.742844125255942E-4	4.63445	2.08101	0.011056868359446526	3.4594316482543945	2.5313191413879395	5.729572772979736	7.529989242553711	7.7775959968566895
GABA-B-R2	3R	21770333	21775840	-	GABA-B-R2	FBgn0027575	Enables G protein-coupled GABA receptor activity and protein heterodimerization activity. Involved in several processes, including cellular response to mechanical stimulus; gamma-aminobutyric acid signaling pathway; and negative regulation of secretion by cell. Located in plasma membrane. Part of G protein-coupled receptor heterodimeric complex. Is expressed in several structures, including ellip…	metabotropic GABA-B receptor subtype 2 [Source:FlyBase;Acc:FBgn0027575]	-	gene	Name match	0	1.1104402952710757E-9	3.0726969413308325E-8	2.37191	2.08092	8.890979766845703	9.499845504760742	8.970942497253418	12.478510856628418	11.794137001037598	11.031641960144043
beat-IIIb	2L	16973091	16993984	+	beat-IIIb	FBgn0053179	Predicted to be involved in heterophilic cell-cell adhesion via plasma membrane cell adhesion molecules and motor neuron axon guidance.	beaten path IIIb	+	gene	Name match	0	6.903282806502986E-11	2.5205402209849126E-9	2.31689	2.07554	8.796055793762207	9.310612678527832	9.026374816894531	11.928153991699219	11.774538040161133	11.269250869750977
CG12057	X	9191657	9192548	+	CG12057	FBgn0030098	No description available	No description	+	gene	Name match	0	3.50110640283674E-5	3.4390788641758263E-4	3.50865	2.07193	5.654912948608398	3.5849626064300537	3.0167460441589355	9.02888	8.007762908935547	7.2668585777282715
CG14372	3R	13450590	13464184	+	CG14372	FBgn0038156	Enables cell adhesion receptor activity. Involved in synapse assembly. Is active in presynaptic membrane. Is expressed in adult head; hypodermal muscle cell of A1-7; and somatic muscle primordium.	sidestep IV	+	gene	Name match	0	2.516558094995281E-14	1.847096043824936E-12	2.2319	2.06851	8.406233787536621	8.357551574707031	8.69723	11.048291206359863	11.155346870422363	10.962379455566406
CG13921	3L	1746907	1752390	+	CG13921	FBgn0035267	Is expressed in organism.	No description	+	gene	Name match	0	2.2882706146587495E-11	9.13477626873771E-10	2.29108	2.06758	7.995950222015381	8.233619689941406	7.93731	10.886076927185059	10.292377471923828	9.968279838562012
Hr51	2R	15331325	15339384	+	Hr51	FBgn0034012	Enables chromatin binding activity and heme binding activity. Involved in several processes, including imaginal disc-derived wing expansion; locomotor rhythm; and nervous system development. Located in nucleus. Is expressed in several structures, including LNv neurons; embryonic/larval midgut; ganglia; gland; and nephrocyte. Human ortholog(s) of this gene implicated in enhanced S-cone syndrome an…	Hormone receptor 51 [Source:FlyBase;Acc:FBgn0034012]	+	gene	Name match	0	1.6564339603064582E-5	1.7839435895439237E-4	3.00611	2.06736	6.069951057434082	6.894817352294922	6.116281509399414	9.083209991455078	8.686793327331543	9.70877
CG3222	3L	9598988	9600341	+	CG3222	FBgn0036014	Orthologous to human MORN5 (MORN repeat containing 5).	No description	+	gene	Name match	0	8.852257451508194E-5	7.813578704372048E-4	3.83472	2.06718	7.3329854011535645	6.3575520515441895	6.5669426918029785	9.459306716918945	10.13089370727539	8.830384254455566
CG33543	2L	1997102	2006313	-	CG33543	FBgn0053543	Involved in imaginal disc development and negative regulation of epidermal growth factor receptor signaling pathway. Predicted to be active in neuron projection. Is expressed in adult head.	epithelial limiter of Fas2 function	-	gene	Name match	0	9.035001191648462E-9	2.049302594286928E-7	2.39739	2.06545	9.105574607849121	9.842350006103516	9.409063339233398	12.804486274719238	12.109598159790039	11.107566833496094
Fer3	3R	11693410	11694311	-	Fer3	FBgn0037937	Predicted to enable DNA-binding transcription factor activity, RNA polymerase II-specific and RNA polymerase II transcription regulatory region sequence-specific DNA binding activity. Predicted to be involved in developmental process; negative regulation of DNA-templated transcription; and regulation of transcription by RNA polymerase II. Predicted to be located in nucleus. Is expressed in embryo…	48 related 3	-	gene	Name match	0	6.029446376487613E-5	5.575096583925188E-4	4.09988	2.06249	0.011056868359446526	4.087462902069092	2.2093911170959473	7.999270915985107	7.519262313842773	6.732081890106201
gprs	2R	16641243	16651125	+	gprs	FBgn0024232	Is expressed in larval central nervous system and ventral midline of embryo.	gprs	+	gene	Name match	0	1.3925340169862466E-7	2.366201442782767E-6	2.48722	2.06148	7.261092185974121	7.055282115936279	8.231759071350098	10.990099906921387	10.489347457885742	9.930495262145996
Hsp70Bb	3R	12505793	12508139	+	Hsp70Bb	FBgn0013278	Heat-shock-protein-70Bb (Hsp70Bb) encodes a protein involved in response to hypoxia heat shock and . [Date last reviewed: 2019-08-01]	Heat-shock-protein-70Bb [Source:FlyBase;Acc:FBgn0013278]	+	gene	Name match	0	6.709185984554722E-11	2.455660563782658E-9	2.29623	2.06098	14.059391975402832	13.88874340057373	13.58375072479248	16.99172019958496	16.75841522216797	15.412013053894043
CG32506	X	20449331	20467065	+	CG32506	FBgn0052506	Predicted to enable GTPase activator activity. Involved in protein secretion. Located in endoplasmic reticulum exit site. Orthologous to human SGSM1 (small G protein signaling modulator 1) and SGSM2 (small G protein signaling modulator 2).	trabuco	+	gene	Name match	0	4.4450260361372784E-8	8.541982197129983E-7	2.43934	2.06096	7.322931289672852	7.857980728149414	7.997293472290039	10.660836219787598	10.756954193115234	10.035393714904785
inaD	2R	22855688	22858794	-	inaD	FBgn0001263	inactivation no afterpotential D (inaD) encodes a scaffolding protein that functions in the localization of the signaling proteins encoded by trp, inaC, and norpA to the rhabdomere. It also functions in the fast light-induced signaling of photoreceptors. [Date last reviewed: 2019-03-07]	inactivation no afterpotential D [Source:FlyBase;Acc:FBgn0001263]	-	gene	Name match	0	4.670009275287157E-6	5.660731767420657E-5	2.74559	2.06069	8.62658	8.599912643432617	8.18093	10.017438888549805	9.906444549560547	9.263663291931152
dmrt99B	3R	29692591	29697025	+	dmrt99B	FBgn0039683	Predicted to enable DNA-binding transcription activator activity, RNA polymerase II-specific and RNA polymerase II cis-regulatory region sequence-specific DNA binding activity. Predicted to be involved in regulation of transcription by RNA polymerase II and sex differentiation. Predicted to be active in nucleus. Is expressed in several structures, including central brain primordium; embryonic bra…	doublesex-Mab related 99B [Source:FlyBase;Acc:FBgn0039683]	+	gene	Name match	0	3.91316061723046E-5	3.8038971251808107E-4	4.18421	2.05685	2.7480223178863525	6.228818893432617	5.0167460441589355	8.24334	8.647930145263672	8.70407
CR44922	3R	4375084	4377600	+	CR44922	FBgn0266227	No description available	long non-coding RNA:CR44922	+	gene	Name match	0	1.1881331829499686E-7	2.06338222596969E-6	2.46586	2.05346	8.045702934265137	6.285402297973633	8.06737	10.944215774536133	10.343437194824219	10.081490516662598
CG32432	3L	20844332	20885188	-	CG32432	FBgn0052432	Predicted to be active in plasma membrane. Is expressed in adult head and embryonic central brain.	No description	-	gene	Name match	0	5.655207360177883E-7	8.373734090127982E-6	2.52755	2.04438	8.439184188842773	9.517668724060059	8.77925	11.539216041564941	11.349505424499512	11.320892333984375
drl	2L	19190342	19208621	+	drl	FBgn0015380	derailed (drl) encodes an atypical receptor tyrosine kinase with the product of Wnt5 as a ligand. It controls axon guidance events during neural development. [Date last reviewed: 2019-03-07]	derailed	+	gene	Name match	0	3.701857830690214E-12	1.6742239539180304E-10	2.22882	2.03603	8.271584510803223	9.052568435668945	8.476178169250488	11.133295059204102	10.99620532989502	11.302327156066895
CG33639	X	18210812	18226076	-	CG33639	FBgn0053639	Predicted to enable neuropeptide receptor activity. Predicted to be involved in G protein-coupled receptor signaling pathway. Predicted to be located in membrane. Is expressed in adult head.	No description	-	gene	Name match	0	2.4825130822137E-6	3.203725646017119E-5	2.6158	2.03512	5.9444193840026855	7.409390926361084	7.5313191413879395	8.877964973449707	9.597831726074219	9.616604804992676
CG18599	3R	18267789	18271172	+	CG18599	FBgn0038592	Predicted to enable DNA-binding transcription factor activity, RNA polymerase II-specific and RNA polymerase II cis-regulatory region sequence-specific DNA binding activity. Predicted to be involved in central nervous system development; neuron differentiation; and regulation of transcription by RNA polymerase II. Predicted to be active in nucleus. Is expressed in several structures, including cu…	No description	+	gene	Name match	0	1.117341234930791E-4	9.607466054148972E-4	5.93059	2.03472	3.970414876937866	0	1.2093912363052368	5.992607593536377	6.84549	6.872943878173828
Gbeta5	X	8150731	8152275	-	Gbeta5	FBgn0030011	Predicted to enable signaling receptor complex adaptor activity. Predicted to be involved in G protein-coupled dopamine receptor signaling pathway. Predicted to be located in plasma membrane. Predicted to be part of heterotrimeric G-protein complex. Predicted to be active in cytoplasm. Is expressed in several structures, including embryonic central brain neurons; embryonic head sensory system; em…	G protein beta subunit 5	-	gene	Name match	0	2.1065880151383E-9	5.4749346389826314E-8	2.31174	2.03229	10.447305679321289	10.63299560546875	10.370522499084473	13.770196914672852	13.375386238098145	11.912245750427246
CG14015	2L	5536850	5539196	-	CG14015	FBgn0031716	Predicted to enable glycoprotein endo-alpha-1,2-mannosidase activity. Predicted to be active in Golgi membrane. Is expressed in adult head. Human ortholog(s) of this gene implicated in anxiety disorder; cocaine dependence; and panic disorder. Orthologous to several human genes including MANEA (mannosidase endo-alpha).	No description	-	gene	Name match	0	6.32497858532588E-8	1.1675083442241885E-6	2.40334	2.03228	9.578801155090332	9.111135482788086	8.74467	12.610312461853027	11.942519187927246	10.619107246398926
CG42492	X	5625676	5648487	-	CG42492	FBgn0259994	Enables proton channel activity and sour taste receptor activity. Involved in detection of chemical stimulus involved in sensory perception of sour taste and proton transmembrane transport. Is active in plasma membrane. Is expressed in adult head. Orthologous to human OTOP1 (otopetrin 1); OTOP2 (otopetrin 2); and OTOP3 (otopetrin 3).	Otopetrin-like a	-	gene	Name match	0	2.2294981832926553E-11	8.92395379814559E-10	2.24042	2.03056	9.680728912353516	9.529430389404297	9.445405960083008	12.089468002319336	11.856718063354492	11.480790138244629
CG13054	3L	16255852	16257191	-	CG13054	FBgn0036584	No description available	No description	-	gene	Name match	0	1.1036211617465597E-5	1.2375437654554844E-4	2.76439	2.02722	4.069950580596924	5.321928024291992	4.531319618225098	7.638598918914795	8.208061218261719	7.53414
CG31988	2L	21201493	21202802	-	CG31988	FBgn0051988	Predicted to enable transcription coregulator activity. Predicted to be active in Z disc and nucleus.	No description	-	gene	Name match	0	8.758984768064693E-5	7.757291314192116E-4	3.98418	2.02595	0.011056868359446526	3.5849626064300537	4.0167460441589355	6.881575584411621	7.383910655975342	7.795408248901367
FucTA	3L	15147137	15154395	+	FucTA	FBgn0036485	Enables glycoprotein 3-alpha-L-fucosyltransferase activity. Involved in N-glycan processing; nervous system development; and protein N-linked glycosylation via asparagine. Located in Golgi medial cisterna. Is expressed in adult head; embryonic brain; embryonic/larval garland cell; larval nervous system; and larval ventral nerve cord. Used to study candidiasis. Orthologous to several human genes i…	alpha1,3-fucosyltransferase A	+	gene	Name match	0	1.286956035073672E-7	2.213557536379085E-6	2.41787	2.02564	7.282001495361328	7.9772796630859375	7.660602569580078	10.632182121276855	10.31115436553955	9.928479194641113
HGTX	3L	14583222	14599540	-	HGTX	FBgn0040318	Enables DNA-binding transcription factor activity, RNA polymerase II-specific and DNA-binding transcription factor binding activity. Involved in negative regulation of gene expression; nervous system development; and regulation of transcription by RNA polymerase II. Located in nucleus. Is expressed in several structures, including anlage in statu nascendi; gut section; head epidermis primordium; …	HGTX	-	gene	Name match	0	1.8136031576432288E-4	0.0014628	4.60256	2.02502	5.890980243682861	8.005624771118164	6.964278697967529	6.8670759201049805	9.335816383361816	10.097731590270996
CG9368	3L	19601633	19604120	+	CG9368	FBgn0036890	Is expressed in adult head; embryonic brain; larval nervous system; and larval ventral nerve cord.	No description	+	gene	Name match	0	1.7852216926961262E-10	5.9520646189525905E-9	2.25878	2.02471	9.261091232299805	9.475733757019043	9.423709869384766	12.617910385131836	12.083895683288574	11.115564346313477
Hs3st-B	X	19248639	19252045	+	Hs3st-B	FBgn0031005	Enables [heparan sulfate]-glucosamine 3-sulfotransferase activity. Involved in heparan sulfate proteoglycan biosynthetic process. Predicted to be located in membrane. Human ortholog(s) of this gene implicated in colon cancer; hereditary angioedema; lung cancer; lung non-small cell carcinoma; and pancreatic cancer. Orthologous to several human genes including HS3ST2 (heparan sulfate-glucosamine 3-…	Heparan sulfate 3-O sulfotransferase-B [Source:FlyBase;Acc:FBgn0031005]	+	gene	Name match	0	3.056481318708393E-6	3.8655369280604646E-5	2.60879	2.02232	7.0457024574279785	5.9772796630859375	5.116281986236572	9.807575225830078	9.153613090515137	8.611586570739746
CG3739	3R	19393360	19395188	+	CG3739	FBgn0038702	Enables serine hydrolase activity. Predicted to be involved in proteolysis.	No description	+	gene	Name match	0	2.225184434792027E-4	0.00175137	5.20948	2.02088	0.011056868359446526	2.5849626064300537	1.2093912363052368	6.663984298706055	6.896117210388184	6.147119522094727
CR9284	2R	21803402	21804338	+	CR9284	FBgn0046297	No description available	long non-coding RNA:CR9284	+	gene	Name match	0	6.526089418912306E-5	5.967962788417935E-4	3.67291	2.02045	4.163059711456299	4.857980728149414	3.2093913555145264	5.559647560119629	8.582456588745117	8.868743896484375
CG12860	2R	14665641	14666817	-	CG12860	FBgn0033954	Is expressed in spermatozoon.	No description	-	gene	Name match	0	6.505969213321805E-5	5.953200743533671E-4	3.44074	2.01946	3.48499	4.754887580871582	3.5313193798065186	6.019079208374023	7.953019142150879	8.565620422363281
CG16888	2L	13812700	13813256	-	CG16888	FBgn0032533	No description available	No description	-	gene	Name match	0	1.163288252428174E-4	9.917098795995116E-4	3.76904	2.01726	3.3329849243164062	4.954195976257324	2.5313191413879395	6.95197	6.960968017578125	7.5656208992004395
CG1909	4	583108	589348	+	CG1909	FBgn0039911	Predicted to enable acetylcholine receptor binding activity and zinc ion binding activity. Predicted to be involved in cholinergic synaptic transmission and positive regulation of neuromuscular synaptic transmission. Predicted to be active in neuromuscular junction and plasma membrane. Is expressed in adult head. Human ortholog(s) of this gene implicated in congenital myasthenic syndrome 11 and f…	No description	+	gene	Name match	0	2.0630031016821704E-9	5.418097615006445E-8	2.28658	2.01578	9.783279418945312	10.095396995544434	10.282194137573242	13.272862434387207	12.674458503723145	11.668869972229004
CG5281	3R	11435850	11437523	+	CG5281	FBgn0037902	Predicted to enable antiporter activity and nucleotide-sugar transmembrane transporter activity. Predicted to be involved in nucleotide-sugar transmembrane transport. Predicted to be active in membrane. Orthologous to human SLC35G1 (solute carrier family 35 member G1).	No description	+	gene	Name match	0	1.0516252046954833E-7	1.8608545815368416E-6	2.39361	2.01577	8.542438507080078	8.566054344177246	9.06737	12.15844440460205	11.56561279296875	10.070561408996582
NPF	3R	16609220	16611325	+	NPF	FBgn0027109	Enables neuropeptide F receptor binding activity and neuropeptide hormone activity. Involved in several processes, including larval feeding behavior; larval foraging behavior; and locomotor rhythm. Located in extracellular region. Is expressed in several structures, including LN period neurons; NPF neuron; epithelial cell; midgut; and protocerebrum. Used to study alcohol use disorder.	neuropeptide F [Source:FlyBase;Acc:FBgn0027109]	+	gene	Name match	0	2.022555266442596E-14	1.5214900736873482E-12	2.16203	2.01387	10.218341827392578	10.266786575317383	10.131232261657715	13.03983211517334	12.660187721252441	12.137986183166504
kek2	2L	11581937	11626883	+	kek2	FBgn0015400	Predicted to be located in plasma membrane. Is expressed in several structures, including head; larval peripheral nervous system; larval ventral nerve cord; presumptive embryonic/larval peripheral nervous system; and ventral midline of embryo. Orthologous to human ISLR (immunoglobulin superfamily containing leucine rich repeat).	kekkon-2 [Source:FlyBase;Acc:FBgn0015400]	+	gene	Name match	0	5.36958498498219E-12	2.357263551022726E-10	2.19888	2.01069	8.282001495361328	10.209453582763672	8.593094825744629	11.049094200134277	11.947029113769531	11.920385360717773
swi2	2R	17690275	17695353	-	swi2	FBgn0034262	Predicted to be involved in intracellular signal transduction; pupariation; and response to ecdysone. Predicted to be active in plasma membrane.	swi2	-	gene	Name match	0	5.987882634173047E-9	1.411631558312365E-7	2.29899	2.00975	7.081923007965088	7.159871578216553	7.428559303283691	9.904830932617188	10.05679988861084	9.578536987304688
LManVI	2L	8777661	8781252	-	LManVI	FBgn0032069	Predicted to enable alpha-mannosidase activity. Predicted to be involved in mannose metabolic process. Predicted to be active in lysosome. Is expressed in adult head; embryonic/larval midgut; embryonic/larval posterior spiracle; and posterior spiracle primordium. Human ortholog(s) of this gene implicated in alpha-mannosidosis. Orthologous to human MAN2B1 (mannosidase alpha class 2B member 1).	Lysosomal alpha-mannosidase VI [Source:FlyBase;Acc:FBgn0032069]	-	gene	Name match	0	1.6285002857330255E-6	2.1786103388876654E-5	2.52148	2.00715	7.081923007965088	6.523561954498291	6.317915439605713	9.856104850769043	9.745494842529297	8.221467018127441
CG17571	2L	20255988	20257192	-	CG17571	FBgn0259998	Enables serine hydrolase activity. Predicted to be involved in proteolysis. Human ortholog(s) of this gene implicated in amelogenesis imperfecta type 2A1 and prostate cancer. Orthologous to several human genes including KLK12 (kallikrein related peptidase 12); KLK4 (kallikrein related peptidase 4); and KLK9 (kallikrein related peptidase 9).	No description	-	gene	Name match	0	7.301387813640758E-5	6.59636571072042E-4	6.25106	2.00327	0.011056868359446526	1	2.2093911170959473	5.407644748687744	7.729298114776611	5.970241546630859
CG42750	2L	18159811	18275770	-	CG42750	FBgn0261804	Predicted to enable dipeptidase activity. Predicted to be involved in proteolysis. Is expressed in adult head. Orthologous to human DPEP2 (dipeptidase 2).	No description	-	gene	Name match	0	5.648648215839103E-10	1.7014137654314254E-8	2.2438	2.00212	11.091578483581543	11.5435	11.31856918334961	12.39000415802002	12.871553421020508	13.127918243408203
ChAT	3R	18705501	18732344	+	ChAT	FBgn0000303	Choline acetyltransferase (ChAT) encodes a protein that catalyzes the biosynthesis of the neurotransmitter acetylcholine. It is considered to be a specific marker for cholinergic neurons. [Date last reviewed: 2019-03-07]	Choline acetyltransferase [Source:FlyBase;Acc:FBgn0000303]	+	gene	Name match	0	4.165075836309873E-12	1.8447095240237132E-10	2.18411	2.00105	11.60029125213623	11.835261344909668	11.827317237854004	14.44481086730957	14.171492576599121	13.218581199645996
CG1504	X	20302015	20330372	-	CG1504	FBgn0031100	No description available	No description	-	gene	Name match	0	5.0165297579951584E-5	4.7350217937491834E-4	3.11297	2.0003	6.748022556304932	6.80735	7.128254413604736	9.33575	9.237808227539062	9.531488418579102
Pxn	3L	2601455	2630064	-	Pxn	FBgn0011828	Peroxidasin	Peroxidasin [Source:FlyBase;Acc:FBgn0011828]	-	gene	Name match	0	7.519401767908107E-10	2.1922804904761506E-8	2.24474	1.99949	10.154581069946289	10.30263900756836	10.306106567382812	12.26769733428955	12.069262504577637	11.492439270019531
unc-5	2R	15340472	15368300	+	unc-5	FBgn0034013	Predicted to enable netrin receptor activity involved in chemorepulsion. Involved in neurogenesis; positive regulation of cell migration; and salivary gland boundary specification. Predicted to be located in membrane. Is expressed in several structures, including PNS glial cell; dorsal vessel primordium; embryonic/larval dorsal vessel; larval internal muscle motor neurons; and nerve. Orthologous …	unc-5	+	gene	Name match	0	6.564588943547278E-7	9.511176358500961E-6	2.43299	1.99271	7.185427665710449	8.640244483947754	8.01029	10.197721481323242	10.293951034545898	10.947521209716797
kn	2R	14772650	14807061	-	kn	FBgn0001319	knot (kn) encodes a transcription factor required for somatic and alary muscle specification and embryonic head segmentation. In larvae, it is required for wing disc patterning and plays a key role in the lymph gland, both under normal conditions and under immune stress. [Date last reviewed: 2019-03-14]	knot [Source:FlyBase;Acc:FBgn0001319]	-	gene	Name match	0	2.2319599501940957E-9	5.7213082271800886E-8	2.25072	1.99136	7.686622142791748	8.88264	8.457318305969238	10.03700065612793	10.801901817321777	11.305438041687012
CG1552	X	11052171	11053556	-	CG1552	FBgn0030258	Predicted to be located in extracellular space. Is expressed in adult head.	No description	-	gene	Name match	0	9.827107714954764E-5	8.548042387701571E-4	3.24638	1.99082	3.3329849243164062	4.247927665710449	4.0167460441589355	7.108084201812744	6.828212738037109	7.423959255218506
RhoGAP93B	3R	21083043	21097827	-	RhoGAP93B	FBgn0038853	Enables GTPase activator activity. Involved in axon midline choice point recognition. Located in cytoplasm. Is expressed in adult fat body; adult head; and leg. Orthologous to human ARHGAP39 (Rho GTPase activating protein 39).	Rho GTPase activating protein at 93B [Source:FlyBase;Acc:FBgn0038853]	-	gene	Name match	0	2.2088262330299813E-9	5.691244098215975E-8	2.24245	1.98507	10.349174499511719	10.05120849609375	10.018355369567871	13.066252708435059	12.71996021270752	11.840606689453125
CG8177	3L	9763544	9786466	+	CG8177	FBgn0036043	Predicted to enable transmembrane transporter activity. Involved in intracellular pH reduction. Predicted to be located in membrane. Predicted to be active in plasma membrane. Is expressed in several structures, including adult brain; adult head; embryonic/larval midgut; ganglia; and larval midgut enterocyte. Human ortholog(s) of this gene implicated in congenital hemolytic anemia; hereditary sph…	Anion exchanger 2	+	gene	Name match	0	5.146014170342994E-11	1.9300605558214556E-9	2.18818	1.98503	10.259775161743164	10.29920768737793	10.173731803894043	13.030306816101074	12.750089645385742	12.199478149414062
TyrR	3R	17750129	17763188	-	TyrR	FBgn0038542	Enables tyramine receptor activity. Involved in cellular response to amine stimulus; positive regulation of phospholipase C-activating G protein-coupled receptor signaling pathway; and tyramine signaling pathway. Located in plasma membrane. Is expressed in several structures, including anterior-posterior subdivision of organism; ganglia; gut section; mushroom body; and synaptic neuropil domain.	Tyramine receptor [Source:FlyBase;Acc:FBgn0038542]	-	gene	Name match	0	1.2961430151392506E-8	2.824346552188217E-7	2.27691	1.98453	6.185427665710449	7.321928024291992	7.2862067222595215	8.96564	9.317359924316406	10.044732093811035
dpr11	3R	6529169	6593330	-	dpr11	FBgn0053202	Involved in establishment of synaptic specificity at neuromuscular junction; photoreceptor cell axon guidance; and regulation of neuromuscular junction development. Located in neuron projection membrane. Is expressed in cell body rind of adult medulla; larval ventral nerve cord; medulla layer; and photoreceptor cell R7.	defective proboscis extension response 11 [Source:FlyBase;Acc:FBgn0053202]	-	gene	Name match	0	1.3074344451524667E-7	2.239392870251322E-6	2.33931	1.97982	9.1489	9.839203834533691	9.45257	11.788947105407715	11.898188591003418	11.970731735229492
CG15894	X	6309212	6329828	+	CG15894	FBgn0029864	Is expressed in adult head.	No description	+	gene	Name match	0	1.0479340728508646E-9	2.9213357066737444E-8	2.21803	1.97725	8.610142707824707	8.679479598999023	8.433392524719238	11.137831687927246	10.95202350616455	10.674295425415039
CG31030	3R	30164692	30166419	-	CG31030	FBgn0051030	Enables ATPase regulator activity. Involved in synaptic vesicle lumen acidification. Located in presynaptic membrane. Part of proton-transporting V-type ATPase complex. Is expressed in adult head; central brain primordium; embryonic antennal sense organ; ganglia; and ventral nerve cord primordium.	VhaAC45-related protein	-	gene	Name match	0	1.0908697278821933E-9	3.029743922411399E-8	2.21715	1.97602	11.193037033081055	10.895575523376465	11.271437644958496	14.283394813537598	13.742471694946289	12.603394508361816
CG12038	3L	993983	995703	+	CG12038	FBgn0035179	Is expressed in several structures, including adult head; central brain primordium; embryonic central brain neurons; ganglia; and larval nervous system. Orthologous to several human genes including DIPK1C (divergent protein kinase domain 1C).	allnighter	+	gene	Name match	0	9.693661695564515E-8	1.7377781205141218E-6	2.31884	1.97389	8.8284	8.65464	9.073577880859375	12.251042366027832	11.318906784057617	10.303105354309082
CR45333	2L	17902778	17903073	-	CR45333	FBgn0266872	No description available	long non-coding RNA:CR45333	-	gene	Name match	0	1.4668586663901806E-4	0.00121454	3.55278	1.9722	2.970414876937866	3.1699249744415283	4.116281986236572	7.407644748687744	7.672342300415039	6.329322814941406
rn	3R	7272617	7309629	-	rn	FBgn0267337	Enables DNA-binding transcription factor activity, RNA polymerase II-specific and RNA polymerase II transcription regulatory region sequence-specific DNA binding activity. Involved in several processes, including chaeta development; imaginal disc-derived leg morphogenesis; and negative regulation of transcription by RNA polymerase II. Located in nucleus. Is expressed in several structures, includ…	rotund [Source:FlyBase;Acc:FBgn0267337]	-	gene	Name match	0	2.072037874611965E-9	5.422798210474866E-8	2.21534	1.96759	8.853057861328125	9.052568435668945	8.930490493774414	11.049897193908691	11.380210876464844	11.546685218811035
amon	3R	26697697	26714159	-	amon	FBgn0023179	Enables peptidase activity. Involved in several processes, including R8 cell fate specification; hatching behavior; and larval wandering behavior. Located in extracellular region. Is expressed in several structures, including adult head; ganglia; gut section; larval CNS neuron; and presumptive embryonic/larval system. Human ortholog(s) of this gene implicated in myocardial infarction and type 2 d…	amontillado [Source:FlyBase;Acc:FBgn0023179]	-	gene	Name match	0	2.2520216802490722E-8	4.574323497763544E-7	2.26551	1.96728	10.470260620117188	10.653740882873535	10.790592193603516	13.689574241638184	13.302968978881836	12.095935821533203
CadN	2L	17647053	17778340	-	CadN	FBgn0015609	Cadherin-N	Cadherin-N [Source:FlyBase;Acc:FBgn0015609]	-	gene	Name match	0	3.76090294229082E-15	3.076542113514963E-13	2.09498	1.96651	10.179868698120117	11.053926467895508	10.264674186706543	12.169934272766113	12.61241340637207	13.078765869140625
CG14797	X	1681566	1684891	+	CG14797	FBgn0029587	No description available	No description	+	gene	Name match	0	8.919121796679974E-7	1.2525258171081077E-5	2.39278	1.96409	6.42985	6.339849948883057	6.231759071350098	9.693046569824219	9.35706	8.383317947387695
CNMaR	3L	9644109	9659433	+	CNMaR	FBgn0053696	Enables neuropeptide receptor activity. Involved in neuropeptide signaling pathway. Predicted to be located in membrane. Is expressed in adult Dh44 neuron of pars intercerebralis and adult brain.	CNMamide Receptor [Source:FlyBase;Acc:FBgn0053696]	+	gene	Name match	0	3.128505704808049E-5	3.111875557806343E-4	2.75447	1.95948	5.332984924316406	7.7944159507751465	6.275480270385742	9.126462936401367	8.756954193115234	8.893762588500977
CG13288	3L	5907381	5917540	+	CG13288	FBgn0035648	Predicted to be located in membrane.	No description	+	gene	Name match	0	9.884382598102093E-5	8.59286927152425E-4	3.17268	1.95856	5.748022556304932	6.149747371673584	4.0167460441589355	8.651348114013672	8.69635	8.4856
Pde9	X	12785563	12897327	-	Pde9	FBgn0259171	Predicted to enable 3',5'-cyclic-AMP phosphodiesterase activity and 3',5'-cyclic-GMP phosphodiesterase activity. Predicted to be involved in cGMP catabolic process and negative regulation of cAMP/PKA signal transduction. Is expressed in adult head and spermatozoon. Human ortholog(s) of this gene implicated in congestive heart failure. Orthologous to human PDE9A (phosphodiesterase 9A).	Phosphodiesterase 9 [Source:FlyBase;Acc:FBgn0259171]	-	gene	Name match	0	1.1513489814318767E-13	7.328629890446248E-12	2.10035	1.95607	10.426329612731934	10.818582534790039	10.823180198669434	12.144609451293945	12.754955291748047	13.292953491210938
fd102C	4	836986	844529	-	fd102C	FBgn0039937	Predicted to enable DNA-binding transcription factor activity, RNA polymerase II-specific and RNA polymerase II cis-regulatory region sequence-specific DNA binding activity. Predicted to be involved in anatomical structure morphogenesis; cell differentiation; and regulation of transcription by RNA polymerase II. Is expressed in several structures, including anlage in statu nascendi; antennal anla…	forkhead domain 102C [Source:FlyBase;Acc:FBgn0039937]	-	gene	Name match	0	4.3753254431067035E-5	4.1905706166289747E-4	2.80365	1.95462	4.332984924316406	5.49185	4.79435	8.156582832336426	7.729298114776611	8.208230972290039
CG31226	3R	18851305	18851798	-	CG31226	FBgn0051226	No description available	No description	-	gene	Name match	0	1.8783276027534157E-4	0.00150851	4.16638	1.95412	2.970414876937866	4.4594316482543945	1.2093912363052368	6.595272064208984	7.453173637390137	7.938532829284668
CG13408	3R	22080382	22083473	+	CG13408	FBgn0038929	No description available	No description	+	gene	Name match	0	6.569509878318058E-7	9.511176358500961E-6	2.34942	1.94773	7.382228851318359	8.082149505615234	7.756285667419434	11.131779670715332	10.55383586883545	9.380370140075684
CR46029	3R	16473229	16480850	-	CR46029	FBgn0267693	No description available	antisense RNA:CR46029	-	gene	Name match	0	8.620504559075925E-6	9.90398766589351E-5	2.52606	1.94698	5.2923431396484375	6.42626	4.209391117095947	8.471339225769043	8.317359924316406	8.616604804992676
CG9445	2R	6838074	6839055	-	CG9445	FBgn0040674	Involved in mesoderm development.	No description	-	gene	Name match	0	1.6251333079253527E-7	2.724327487158007E-6	2.2896	1.94617	7.410987854003906	6.523561954498291	7.3892998695373535	10.1416	9.889884948730469	9.30777
MFS3	2L	1143201	1147395	+	MFS3	FBgn0031307	Enables D-glucose transmembrane transporter activity and trehalose transmembrane transporter activity. Involved in D-glucose transmembrane transport. Located in plasma membrane. Is expressed in several structures, including embryonic/larval midgut primordium; glial cell; gut section; larval somatic muscle cell; and tracheal primordium.	Major Facilitator Superfamily Transporter 3	+	gene	Name match	0	1.125462367781438E-4	9.655113099142909E-4	3.3136	1.94617	4.748022556304932	4.523561954498291	5.668822765350342	8.226404190063477	8.642997741699219	9.201566696166992
Sema1a	2L	8542147	8672041	+	Sema1a	FBgn0011259	Semaphorin 1a (Sema1a) encodes a transmembrane protein belonging to the semaphorin protein family. It is a repulsive axon guidance cue, signaling through direct interactions with the receptor encoded by PlexA, and also functions as a receptor to regulate dendrite targeting and axon guidance. Secreted semaphorins encoded by Sema2a and Sema2b can act as the product of Sema1a ligands. [Date last rev…	Semaphorin 1a [Source:FlyBase;Acc:FBgn0011259]	+	gene	Name match	0	3.258124022312292E-13	1.840532760921665E-11	2.0863	1.93973	10.226454734802246	10.810571670532227	10.742720603942871	12.402313232421875	12.94727897644043	13.200522422790527
CG32206	3L	19340321	19412912	-	CG32206	FBgn0052206	Predicted to be active in plasma membrane. Is expressed in adult head and spermatozoon.	No description	-	gene	Name match	0	4.672090714308297E-9	1.1226516249962515E-7	2.18902	1.93951	8.884159088134766	10.140830039978027	9.088973999023438	11.229241371154785	11.57405948638916	11.983898162841797
CG15651	2R	20983838	20986500	-	CG15651	FBgn0034567	Predicted to be involved in protein O-linked glycosylation via mannose. Predicted to be located in rough endoplasmic reticulum. Predicted to be active in Golgi apparatus. Is expressed in adult head; embryonic brain; larval nervous system; and larval ventral nerve cord. Human ortholog(s) of this gene implicated in dilated cardiomyopathy and muscular dystrophy (multiple). Orthologous to human FKRP …	No description	-	gene	Name match	0	1.7665814766587573E-7	2.9029333745711483E-6	2.28041	1.93873	9.177080154418945	8.629356384277344	9.189531326293945	12.028882026672363	11.522623062133789	10.176300048828125
CG4587	2L	15644183	15718272	-	CG4587	FBgn0028863	Predicted to enable voltage-gated calcium channel activity. Involved in regulation of dendrite development. Predicted to be part of voltage-gated calcium channel complex. Is expressed in adult head and spermatozoon. Human ortholog(s) of this gene implicated in developmental and epileptic encephalopathy 110. Orthologous to several human genes including CACNA2D3 (calcium voltage-gated channel auxil…	stolid	-	gene	Name match	0	5.7866344604917686E-8	1.0801236385304946E-6	2.24487	1.93865	11.8051	11.915132522583008	11.513172149658203	12.176197052001953	11.99620532989502	12.065064430236816
Cpr49Ag	2R	12407793	12408523	+	Cpr49Ag	FBgn0033730	Predicted to be a structural constituent of chitin-based larval cuticle. Predicted to be involved in chitin-based cuticle development. Predicted to be active in chitin-based extracellular matrix. Is expressed in adult head and eye.	Cuticular protein 49Ag [Source:FlyBase;Acc:FBgn0033730]	+	gene	Name match	0	1.986618881346658E-4	0.00158527	3.77325	1.93301	1.163059949874878	3.700439691543579	3.794353723526001	7.3874664306640625	7.194640159606934	6.423959255218506
CG14234	X	19735570	19740456	+	CG14234	FBgn0031065	Predicted to be active in plasma membrane. Orthologous to human TMEM198 (transmembrane protein 198).	No description	+	gene	Name match	0	3.3116136819444364E-6	4.158964293310419E-5	2.41524	1.93291	6.117256164550781	7.348727703094482	6.809304237365723	10.213567733764648	9.398616790771484	8.641436576843262
CR31451	3R	23983503	23985065	+	CR31451	FBgn0051451	Enables molecular condensate scaffold activity. Involved in protein-RNA complex assembly. Is active in cytoplasmic ribonucleoprotein granule. Is expressed in adult central nervous system; adult head; and head.	mimi	+	gene	Name match	0	9.743478246448944E-10	2.7365828714209783E-8	2.15212	1.93142	8.84254	8.85487	10.098134994506836	12.13745403289795	11.92434024810791	11.660391807556152
CG18208	3R	18799280	18849224	-	CG18208	FBgn0038653	Enables octopamine receptor activity. Involved in adenylate cyclase-inhibiting G protein-coupled receptor signaling pathway. Predicted to be located in membrane. Predicted to be active in plasma membrane. Is expressed in adult central nervous system; adult octopaminergic neurons; antennal lobe; and organism subdivision. Human ortholog(s) of this gene implicated in several diseases, including alco…	alpha2-adrenergic-like octopamine receptor	-	gene	Name match	0	2.743006017637273E-13	1.6040157049812542E-11	2.0742	1.93104	9.157413482666016	9.964341163635254	9.374298095703125	10.886975288391113	11.640525817871094	12.367776870727539
slou	3R	21548661	21557182	-	slou	FBgn0002941	slouch (slou) encodes a homeodomain transcription factor that is involved in the specification of a subset of somatic muscle progenitors and muscle founder cells. [Date last reviewed: 2019-03-14]	slouch [Source:FlyBase;Acc:FBgn0002941]	-	gene	Name match	0	9.776272054295987E-5	8.508767350576818E-4	3.00506	1.93075	2.7480223178863525	5.087462902069092	5.990750789642334	8.341007232666016	8.572114944458008	8.54471
salr	2L	11358873	11373636	+	salr	FBgn0000287	spalt-related (salr) encodes a zinc finger transcriptional repressor that, together with the product of salm, mediates most dpp functions during development of the central part of the wing. It is repressed by the product of Ubx during haltere development. [Date last reviewed: 2019-03-14]	spalt-related [Source:FlyBase;Acc:FBgn0000287]	+	gene	Name match	0	2.5740318765343773E-9	6.520009776522784E-8	2.16173	1.92793	7.466840744018555	7.851748943328857	7.846015453338623	10.423833847045898	10.191266059875488	9.616604804992676
SKIP	3R	22133830	22296126	+	SKIP	FBgn0051163	Involved in sensory perception of smell. Is expressed in several structures, including central brain primordium; dorsal epidermis primordium; embryonic/larval midgut primordium; ganglia; and gut section. Human ortholog(s) of this gene implicated in dyschromatosis universalis hereditaria and immunodeficiency 102. Orthologous to several human genes including SASH1 (SAM and SH3 domain containing 1);…	Shal K[+] channel interacting protein [Source:FlyBase;Acc:FBgn0051163]	+	gene	Name match	0	1.9828476638394932E-8	4.0995701056090184E-7	2.19978	1.92713	9.768539428710938	11.129926681518555	10.630403518676758	9.982553482055664	12.641144752502441	13.615665435791016
CG45782	3L	25236940	25670980	-	CG45782	FBgn0267429	Predicted to enable sucrose:proton symporter activity. Involved in visual perception. Located in synaptic vesicle. Is expressed in adult head and photoreceptor neurons. Orthologous to several human genes including SLC45A1 (solute carrier family 45 member 1).	loss of visual transmission	-	gene	Name match	0	2.6716646971181035E-5	2.707841631490737E-4	2.61108	1.92352	11.181955337524414	12.193832397460938	11.960516929626465	10.957108497619629	13.76193904876709	14.736194610595703
CG43707	2L	3757256	3769525	+	CG43707	FBgn0263846	Located in Z disc. Is expressed in adult head.	No description	+	gene	Name match	0	7.363647114289051E-8	1.3463484265230363E-6	2.22678	1.92323	7.093797206878662	8.909893035888672	8.348942756652832	10.854269027709961	10.42758846282959	11.007012367248535
DAAM	X	1289713	1322362	-	DAAM	FBgn0025641	Predicted to enable actin binding activity and small GTPase binding activity. Involved in several processes, including actin filament organization; axonogenesis; and positive regulation of cellular component organization. Located in several cellular components, including axonal growth cone; presynaptic active zone; and sarcomere. Is expressed in several structures, including brain; gut section; h…	Dishevelled Associated Activator of Morphogenesis	-	gene	Name match	0	1.7519397488285904E-8	3.6680472703665146E-7	2.18944	1.92186	9.201979637145996	8.804130554199219	8.192384719848633	11.354063034057617	11.260528564453125	10.849691390991211
CG30411	2R	23415939	23417238	+	CG30411	FBgn0050411	No description available	No description	+	gene	Name match	0	6.672108199268223E-9	1.5557860422177328E-7	2.16545	1.91876	8.261092185974121	7.442943572998047	7.558119297027588	10.33838176727295	10.744344711303711	9.89995
nwk	3L	9137860	9145693	+	nwk	FBgn0263456	Enables phosphatidylinositol-3,4-bisphosphate binding activity and phosphatidylinositol-4,5-bisphosphate binding activity. Involved in several processes, including negative regulation of synaptic assembly at neuromuscular junction; neuromuscular synaptic transmission; and regulation of actin filament organization. Located in neuromuscular junction and recycling endosome. Is expressed in several s…	nervous wreck [Source:FlyBase;Acc:FBgn0263456]	+	gene	Name match	0	1.9822989472118024E-8	4.0995701056090184E-7	2.17874	1.91291	9.561803817749023	10.083478927612305	9.597408294677734	12.81514835357666	12.410274505615234	11.152312278747559
CG17344	2L	19102044	19102909	+	CG17344	FBgn0032755	No description available	No description	+	gene	Name match	0	1.9887917733285576E-4	0.00158531	5.81541	1.91265	0.16305996477603912	-0.152003	2.2093911170959473	6.019079208374023	6.097029685974121	6.954473972320557
CG43731	2L	19102044	19102909	+	CG43731	FBgn0263982	No description available	No description	+	gene	Name match	0	1.9887917733285576E-4	0.00158531	5.81541	1.91265	0.16305996477603912	-0.152003	2.2093911170959473	6.019079208374023	6.097029685974121	6.954473972320557
CG15630	2L	4734592	4794044	-	CG15630	FBgn0031627	Involved in imaginal disc development; male courtship behavior, veined wing generated song production; and negative regulation of epidermal growth factor receptor signaling pathway. Predicted to be active in neuron projection. Is expressed in adult head and eye disc posterior to the morphogenetic furrow.	factor of interpulse interval	-	gene	Name match	0	7.370619528046518E-7	1.0508580999157857E-5	2.28809	1.91128	8.686622619628906	9.533329963684082	9.275480270385742	10.583125114440918	11.11584186553955	11.69460678100586
Mst84Db	3R	7365160	7365627	-	Mst84Db	FBgn0004173	Involved in sperm axoneme assembly.	Male-specific RNA 84Db [Source:FlyBase;Acc:FBgn0004173]	-	gene	Name match	0	1.645365118747577E-4	0.00134744	4.1998	1.91005	0.011056868359446526	4.523561954498291	0.057388097047805786	6.979186534881592	7.5927252769470215	7.954473972320557
Rim	3R	17872748	17916578	-	Rim	FBgn0053547	Predicted to be a structural constituent of presynaptic active zone. Involved in clustering of voltage-gated calcium channels; neuromuscular synaptic transmission; and regulation of synaptic plasticity. Located in cytoskeleton of presynaptic active zone. Is expressed in adult head. Used to study autism spectrum disorder and schizophrenia. Orthologous to several human genes including RIMS1 (regula…	Rab3 interacting molecule [Source:FlyBase;Acc:FBgn0053547]	-	gene	Name match	0	4.3453803245550524E-14	3.025597350783671E-12	2.03778	1.90969	10.5586	10.885696411132812	11.061140060424805	13.149673461914062	13.276143074035645	12.952987670898438
5-HT2A	3R	4612870	4633304	+	5-HT2A	FBgn0087012	Enables G protein-coupled serotonin receptor activity. Involved in germ-band extension; positive regulation of feeding behavior; and serotonin receptor signaling pathway. Located in plasma membrane. Is expressed in several structures, including adult protocerebrum; dorsal ectoderm; dorsal ectoderm anlage; ganglia; and large field neurons. Used to study generalized anxiety disorder. Human ortholog…	5-hydroxytryptamine (serotonin) receptor 2A [Source:FlyBase;Acc:FBgn0087012]	+	gene	Name match	0	5.0748485591611825E-6	6.106952059781179E-5	2.39489	1.90885	6.589324474334717	6.768184661865234	7.466778755187988	9.174357414245605	9.521951675415039	9.488338470458984
CG13579	2R	24455292	24490656	+	CG13579	FBgn0035010	Predicted to enable corazonin receptor activity. Predicted to be involved in neuropeptide signaling pathway. Predicted to be located in membrane. Predicted to be active in plasma membrane. Is expressed in adult head.	No description	+	gene	Name match	0	3.30448358454305E-7	5.131523266754812E-6	2.24451	1.90584	7.638792991638184	8.392316818237305	7.8314433097839355	8.903055191040039	9.953019142150879	10.736699104309082
CG1695	X	20433950	20445599	+	CG1695	FBgn0031116	Predicted to enable GTPase activator activity. Orthologous to human SGSM1 (small G protein signaling modulator 1) and SGSM2 (small G protein signaling modulator 2).	No description	+	gene	Name match	0	1.8765989651114978E-8	3.90176182918367E-7	2.1665	1.90553	8.52938	9.250298500061035	9.85325	12.028067588806152	12.0757	11.054010391235352
CG32225	3L	20304310	20306283	-	CG32225	FBgn0052225	Predicted to be involved in establishment of protein localization to organelle. Predicted to be located in membrane. Predicted to be active in late endosome membrane; lysosomal membrane; and plasma membrane. Is expressed in adult head. Orthologous to human LAMP5 (lysosomal associated membrane protein family member 5).	No description	-	gene	Name match	0	6.44786041448242E-7	9.38041466724826E-6	2.27188	1.90478	9.873866081237793	10.220378875732422	10.534696578979492	13.478808403015137	13.028003692626953	11.192353248596191
CG33958	2R	18184382	18192851	-	CG33958	FBgn0053958	Predicted to enable guanylate cyclase activity and peptide receptor activity. Predicted to be involved in cGMP biosynthetic process and receptor guanylyl cyclase signaling pathway. Predicted to be active in plasma membrane. Human ortholog(s) of this gene implicated in congenital diarrhea 6. Orthologous to human GUCY2C (guanylate cyclase 2C).	No description	-	gene	Name match	0	1.902666554087773E-4	0.00152642	3.21618	1.90443	5.163059711456299	6.507794380187988	6.601708889007568	7.680663108825684	8.743191719055176	9.441033363342285
CG42340	X	6423123	6524323	-	CG42340	FBgn0259242	Predicted to enable outward rectifier potassium channel activity and potassium ion leak channel activity. Predicted to be involved in potassium ion transmembrane transport. Predicted to be located in membrane. Predicted to be active in plasma membrane. Is expressed in organism. Human ortholog(s) of this gene implicated in migraine. Orthologous to human KCNK18 (potassium two pore domain channel su…	No description	-	gene	Name match	0	1.7674022245728338E-8	3.6900991062793764E-7	2.16262	1.90405	8.937847137451172	10.008428573608398	9.566943168640137	10.962233543395996	11.862564086914062	12.127918243408203
CG8027	2R	9204410	9207124	-	CG8027	FBgn0033392	Predicted to enable UDP-N-acetylglucosamine-lysosomal-enzyme N-acetylglucosaminephosphotransferase activity. Predicted to be involved in N-glycan processing to lysosome. Predicted to be active in Golgi apparatus. Is expressed in organism. Human ortholog(s) of this gene implicated in mucolipidosis II alpha/beta and mucolipidosis III alpha/beta. Orthologous to human GNPTAB (N-acetylglucosamine-1-ph…	N-acetylglucosamine-1-phosphate transferase subunits alpha and beta	-	gene	Name match	0	2.888590477923003E-9	7.207033547729225E-8	2.12814	1.90321	7.250523090362549	7.876517295837402	7.079755783081055	10.2615	9.936988830566406	9.619107246398926
CG42313	2L	14907489	14972300	-	CG42313	FBgn0259213	Is expressed in adult head; larval central nervous system; and larval muscle system.	sidestep II	-	gene	Name match	0	7.659622980327185E-8	1.3881907534596394E-6	2.19497	1.90234	9.391878128051758	10.548822402954102	9.799978256225586	11.209980964660645	11.9319	12.348677635192871
CG5549	2R	23820354	23839864	+	CG5549	FBgn0034911	Enables glycine:sodium symporter activity and neurotransmitter:sodium symporter activity. Involved in glycine import across plasma membrane; neurotransmitter transport; and regulation of circadian rhythm. Predicted to be located in membrane. Predicted to be active in plasma membrane. Is expressed in adult abdomen; adult head; and adult thorax. Human ortholog(s) of this gene implicated in hyperekp…	Glycine transporter	+	gene	Name match	0	4.415499915921828E-6	5.38273889105767E-5	2.37216	1.90219	7.3725128173828125	8.174925804138184	7.104208946228027	10.342318534851074	10.097029685974121	9.764092445373535
CG32547	X	18443027	18479487	-	CG32547	FBgn0052547	Predicted to enable neuropeptide receptor activity. Predicted to be involved in neuropeptide signaling pathway. Predicted to be located in membrane. Predicted to be active in plasma membrane.	No description	-	gene	Name match	0	2.0148405610598275E-8	4.1431545128034486E-7	2.16151	1.90186	7.322931289672852	8.370687484741211	8.05488	9.597469329833984	10.301796913146973	10.665847778320312
Arr2	3L	8647261	8648936	-	Arr2	FBgn0000121	Arrestin 2 (Arr2) encodes a protein involved in rhodopsin inactivation that contributes to photoreceptor maintenance and smell and sound perception. [Date last reviewed: 2019-03-07]	Arrestin 2 [Source:FlyBase;Acc:FBgn0000121]	-	gene	Name match	0	7.920905886749097E-8	1.430349357178784E-6	2.18967	1.89822	9.75552	9.154818534851074	8.462057113647461	12.343955993652344	11.790237426757812	10.935523986816406
robo3	2L	1256417	1296596	+	robo3	FBgn0041097	Involved in gonad development and nervous system development. Located in axon and plasma membrane. Is expressed in several structures, including antennal lobe glomerulus; embryonic/larval optic lobe; inner proliferation zone; medulla anlage; and photoreceptor neurons. Human ortholog(s) of this gene implicated in combined or isolated pituitary hormone deficiency 8; congenital nystagmus (multiple);…	roundabout 3 [Source:FlyBase;Acc:FBgn0041097]	+	gene	Name match	0	5.918018852746343E-10	1.767333657198833E-8	2.0921	1.89302	8.646875381469727	8.985841751098633	9.073577880859375	11.030509948730469	11.187882423400879	11.367032051086426
Nlg3	3R	7570281	7639434	-	Nlg3	FBgn0083963	Predicted to enable neurexin family protein binding activity and signaling receptor activity. Involved in neuromuscular junction development and synaptic vesicle endocytosis. Predicted to be active in cell surface and postsynaptic membrane. Is expressed in adult head. Used to study autism spectrum disorder. Human ortholog(s) of this gene implicated in autistic disorder. Orthologous to several hum…	Neuroligin 3 [Source:FlyBase;Acc:FBgn0083963]	-	gene	Name match	0	1.486699652275547E-11	6.182192535675313E-10	2.0485	1.88834	9.505134582519531	10.244363784790039	9.81672	11.833909034729004	12.282896041870117	12.515793800354004
CG11221	2L	6742502	6756133	+	CG11221	FBgn0031855	Predicted to enable protein serine/threonine kinase activity. Involved in memory and positive regulation of gene expression. Is expressed in adult brain; adult mushroom body; and organism. Orthologous to several human genes including SBK1 (SH3 domain binding kinase 1).	meng-po	+	gene	Name match	0	2.553134379468247E-7	4.0573695514467545E-6	2.20572	1.88694	6.777769565582275	8.36632	8.157758712768555	10.197721481323242	10.278132438659668	10.361064910888672
CG1358	2R	7595265	7620711	-	CG1358	FBgn0033196	Enables histamine transmembrane transporter activity. Involved in histamine uptake. Located in plasma membrane. Is expressed in adult brain; adult fat body; and adult head. Human ortholog(s) of this gene implicated in neurodevelopmental disorder with microcephaly, absent speech, and hypotonia and proliferative vasculopathy and hydranencephaly-hydrocephaly syndrome. Orthologous to several human ge…	Histamine transporter	-	gene	Name match	0	6.042248514859239E-7	8.876590072759427E-6	2.23617	1.88605	9.513998985290527	10.2538	9.641932487487793	12.66477108001709	12.409186363220215	10.996463775634766
CG15236	2R	6828356	6838360	+	CG15236	FBgn0033108	Predicted to be active in cytosol. Is expressed in several structures, including embryonic posterior midline glial cell; ganglia; larval midline neurons; larval nervous system; and ventral midline of embryo.	No description	+	gene	Name match	0	2.81533238562226E-12	1.3116166486248915E-10	2.03296	1.8859	14.367019653320312	13.89869499206543	13.872504234313965	13.874910354614258	14.067997932434082	13.78708553314209
Gyc89Db	3R	16477110	16481070	+	Gyc89Db	FBgn0038436	Enables enzyme binding activity; guanylate cyclase activity; and protein heterodimerization activity. Involved in several processes, including nitric oxide-cGMP-mediated signaling; response to hyperoxia; and response to hypoxia. Part of guanylate cyclase complex, soluble. Is expressed in several structures, including anterior wing margin; brain; external sensory organ; labellum; and tarsal segmen…	Guanylyl cyclase at 89Db [Source:FlyBase;Acc:FBgn0038436]	+	gene	Name match	0	1.827648375183344E-4	0.00147241	4.05931	1.88475	2.48499	5.209453105926514	1.2093912363052368	7.807575702667236	7.247589588165283	7.6754984855651855
lov	2R	25085780	25139627	-	lov	FBgn0266129	Predicted to enable DNA binding activity. Involved in several processes, including larval feeding behavior; larval walking behavior; and negative gravitaxis. Predicted to be active in nucleus. Is expressed in several structures, including anlage in statu nascendi; epithelium; head epidermis primordium; sensory nervous system primordium; and unpaired neurons.	jim lovell [Source:FlyBase;Acc:FBgn0266129]	-	gene	Name match	0	1.4454765562277316E-7	2.447826318530133E-6	2.1827	1.88398	8.448461532592773	10.416797637939453	9.264674186706543	10.273893356323242	11.178540229797363	12.190671920776367
CG42342	3R	16502770	16571363	+	CG42342	FBgn0259244	Predicted to be an extracellular matrix structural constituent conferring tensile strength. Predicted to be active in basement membrane. Is expressed in several structures, including adult brain cell body rind; anlage in statu nascendi; epidermis; ganglia; and head epidermis primordium. Human ortholog(s) of this gene implicated in congenital myasthenic syndrome 19. Orthologous to human COL13A1 (c…	No description	+	gene	Name match	0	9.992223937160816E-9	2.2459998660906422E-7	2.12024	1.88273	9.808717727661133	10.856425285339355	10.165040969848633	12.228533744812012	12.306093215942383	12.623787879943848
CG15082	2R	18830331	18833241	+	CG15082	FBgn0034397	No description available	No description	+	gene	Name match	0	3.4169490390922874E-5	3.367460740264505E-4	2.54216	1.88155	7.484988212585449	6.686500549316406	5.635655879974365	10.184626579284668	9.710561752319336	8.813
Pde1c	2L	11814156	11928572	-	Pde1c	FBgn0264815	Enables 3',5'-cyclic-AMP phosphodiesterase activity and calmodulin-activated 3',5'-cyclic-GMP phosphodiesterase activity. Involved in cAMP metabolic process; cGMP metabolic process; and male mating behavior. Located in extracellular space. Is expressed in several structures, including adult head; embryonic/larval crystal cell; embryonic/larval lymph gland; procrystal cell; and ventral midline of …	Phosphodiesterase 1c [Source:FlyBase;Acc:FBgn0264815]	-	gene	Name match	0	8.278216445667397E-10	2.3695010398228078E-8	2.077	1.87884	14.460477828979492	14.811976432800293	14.236260414123535	14.598429679870605	14.748008728027344	14.84742546081543
dsf	2L	5925937	5939261	+	dsf	FBgn0015381	dissatisfaction (dsf) encodes a nuclear receptor that regulates hemocyte proliferation, courtship behavior and neural differentiation. [Date last reviewed: 2019-03-07]	dissatisfaction	+	gene	Name match	0	2.056769299088046E-4	0.00163255	3.03694	1.87693	5.68662	6.918863296508789	6.296853542327881	7.335751533508301	7.311154365539551	9.406681060791016
otk2	2R	12023146	12025272	-	otk2	FBgn0267728	Enables Wnt-protein binding activity; protein heterodimerization activity; and protein homodimerization activity. Involved in imaginal disc-derived female genitalia morphogenesis; imaginal disc-derived male genitalia morphogenesis; and internal genitalia morphogenesis. Predicted to be located in membrane. Predicted to be active in axon and plasma membrane. Is expressed in several structures, incl…	off-track2 [Source:FlyBase;Acc:FBgn0267728]	-	gene	Name match	0	1.9264797447249293E-4	0.00154221	3.0091	1.87446	2.163059949874878	4.954195976257324	4.853247165679932	7.559648036956787	7.582456588745117	6.970241546630859
CG11997	3R	9177517	9179098	+	CG11997	FBgn0037662	No description available	No description	+	gene	Name match	0	5.929666222073138E-4	0.00408312	4.83659	1.8722	0.16305996477603912	2	2.794353723526001	6.214999675750732	6.125598907470703	5.970241546630859
TkR99D	3R	29950796	29969447	-	TkR99D	FBgn0004622	Tachykinin-like receptor at 99D	Tachykinin-like receptor at 99D [Source:FlyBase;Acc:FBgn0004622]	-	gene	Name match	0	1.8284581892658025E-4	0.00147241	2.94464	1.86881	6.229148864746094	7.339849948883057	6.49479	8.191916465759277	9.218045234680176	10.046591758728027
Plc21C	2L	305935	355566	+	Plc21C	FBgn0004611	Phospholipase C at 21C (Plc21C) encodes a phospholipase C beta involved in olfaction and flight. It functions downstream of G-protein-coupled receptors coupled to Gq. [Date last reviewed: 2018-09-06]	Phospholipase C at 21C [Source:FlyBase;Acc:FBgn0004611]	+	gene	Name match	0	1.1231335306227663E-10	3.92184906772286E-9	2.04098	1.86861	10.255817413330078	10.788718223571777	10.38056755065918	12.80043888092041	12.946778297424316	12.451953887939453
CR44334	3R	7312338	7312858	-	CR44334	FBgn0265422	No description available	long non-coding RNA:CR44334	-	gene	Name match	0	1.6762124141678214E-4	0.00136672	2.94392	1.86859	4.622491359710693	5.426264762878418	4.209391117095947	8.452038764953613	8.602920532226562	6.254034042358398
dpr2	2L	10917015	10964153	-	dpr2	FBgn0261871	Involved in synapse organization. Predicted to be located in plasma membrane. Predicted to be active in neuron projection membrane.	defective proboscis extension response 2 [Source:FlyBase;Acc:FBgn0261871]	-	gene	Name match	0	2.583339551165409E-7	4.096672910236521E-6	2.17595	1.86859	9.844298362731934	10.31628131866455	9.880047798156738	11.367646217346191	11.779603958129883	11.913776397705078
inaF-B	X	11724668	11732770	-	inaF-B	FBgn0259918	Enables calcium channel regulator activity. Involved in regulation of membrane potential in photoreceptor cell and response to light stimulus. Located in rhabdomere membrane. Part of inaD signaling complex. Is expressed in adult head.	inaF-B	-	gene	Name match	0	1.3760981243393644E-9	3.7454888968113664E-8	2.06299	1.86423	6.748022556304932	7.686500549316406	7.32833	9.676511764526367	9.689187049865723	10.003186225891113
S-Lap2	3L	8619888	8622091	+	S-Lap2	FBgn0052351	Predicted to enable manganese ion binding activity. Predicted to be involved in proteolysis. Located in major mitochondrial derivative. Is expressed in adult head; spermatogonium; spermatozoon; and testis. Orthologous to human LAP3 (leucine aminopeptidase 3).	Sperm-Leucylaminopeptidase 2 [Source:FlyBase;Acc:FBgn0052351]	+	gene	Name match	0	2.539448905736208E-4	0.00197278	3.3366	1.86398	6.207453727722168	4.954195976257324	4.116281986236572	7.303808689117432	8.347990989685059	7.65613
CG7058	X	18806694	18812002	+	CG7058	FBgn0030961	Predicted to enable ubiquitin protein ligase binding activity. Predicted to be involved in proteasome-mediated ubiquitin-dependent protein catabolic process and regulation of proteolysis. Predicted to be active in cytoplasm and nucleus. Is expressed in embryonic brain and larval ventral nerve cord.	No description	+	gene	Name match	0	1.4387720148079097E-4	0.00119459	2.87253	1.863	6.207453727722168	3.321928024291992	6.338674545288086	9.745514869689941	8.810725212097168	7.759562969207764
sced	2R	6657326	6660624	+	sced	FBgn0013732	scrambled (sced) encodes a protein that localizes to the mitotic furrows and centrosomes. It is involved in actin reorganization during cell cycle and the assembly of pseudocleavage furrows in syncytial embryos. [Date last reviewed: 2019-09-19]	scrambled [Source:FlyBase;Acc:FBgn0013732]	+	gene	Name match	0	1.4329832538351184E-6	1.9360793885425664E-5	2.22151	1.85802	5.5206122398376465	6.375039100646973	6.635656356811523	9.098806381225586	8.729297637939453	8.47459
Rab3	2R	10721335	10729203	-	Rab3	FBgn0005586	Rab3 (Rab3) encodes a member of a large family of Ras-like small GTPases. Localized primarily at the synapse, Rab3 product is involved in mechanisms that control synaptic development and function, including the regulation of active zone protein composition at the neuromuscular junction. [Date last reviewed: 2018-09-13]	Rab3	-	gene	Name match	0	6.68090365252283E-8	1.228662426910887E-6	2.12156	1.85701	11.39307975769043	11.846273422241211	11.896328926086426	14.80424976348877	14.192110061645508	12.925954818725586
CG13248	3L	20407103	20410566	-	CG13248	FBgn0036984	Predicted to enable amino acid transmembrane transporter activity. Predicted to be involved in amino acid transmembrane transport. Predicted to be located in membrane. Predicted to be active in plasma membrane. Is expressed in several structures, including adult head; brain; embryonic central brain neurons; larval central nervous system; and larval nervous system. Orthologous to human SLC7A4 (sol…	No description	-	gene	Name match	0	1.272897520721017E-7	2.1953082978143357E-6	2.13089	1.85278	8.357816696166992	9.147204399108887	9.05488	11.986331939697266	11.399348258972168	10.489706993103027
CR45469	2R	22874578	22875172	-	CR45469	FBgn0267025	No description available	antisense RNA:CR45469	-	gene	Name match	0	5.481558764586225E-5	5.109522608108819E-4	2.52395	1.85156	5.2923431396484375	6.507794380187988	5.0673723220825195	9.064268112182617	8.841190338134766	7.646352291107178
dpr6	3L	9974651	10139360	+	dpr6	FBgn0040823	Involved in synapse organization. Located in neuron projection membrane. Is expressed in larval ventral nerve cord; medulla; and organism.	defective proboscis extension response 6 [Source:FlyBase;Acc:FBgn0040823]	+	gene	Name match	0	3.013204619151111E-8	5.990394811306032E-7	2.09476	1.85101	10.750837326049805	11.84431266784668	11.11101245880127	11.477914810180664	12.984312057495117	13.772126197814941
CG33296	2L	7713998	7716645	-	CG33296	FBgn0053296	Predicted to enable glycine:sodium symporter activity and neurotransmitter:sodium symporter activity. Predicted to be involved in amino acid transport; neurotransmitter transport; and sodium ion transmembrane transport. Predicted to be located in membrane. Predicted to be active in plasma membrane. Is expressed in adult head. Orthologous to human SLC6A7 (solute carrier family 6 member 7).	No description	-	gene	Name match	0	2.0808889530599117E-5	2.1692832524422556E-4	7.0319	1.84782	7.678759574890137	8.491852760314941	8.338674545288086	10.579793930053711	10.260528564453125	10.728609085083008
cmpy	3L	20712838	20719200	-	cmpy	FBgn0037015	Enables BMP binding activity. Involved in negative regulation of BMP signaling pathway; neuromuscular junction development; and positive regulation of BMP signaling pathway. Located in dense core granule and extracellular space. Is expressed in RP neuron; embryonic brain; larval EL neuron; larval nervous system; and larval ventral nerve cord.	crimpy [Source:FlyBase;Acc:FBgn0037015]	-	gene	Name match	0	2.1914178205406643E-7	3.5236869280197425E-6	2.13752	1.84744	9.307718276977539	9.273796081542969	9.21221	12.358281135559082	11.916698455810547	10.54471206665039
Awh	3L	3846206	3861692	+	Awh	FBgn0013751	Arrowhead (Awh) encodes a LIM-homeodomain transcription factor that plays important roles in wing and abdominal development. [Date last reviewed: 2018-09-13]	Arrowhead [Source:FlyBase;Acc:FBgn0013751]	+	gene	Name match	0	3.890535299433395E-5	3.786821325775236E-4	2.44906	1.84546	6.589324474334717	7.672425270080566	7.175175189971924	9.108084678649902	9.607991218566895	10.08692455291748
CG17470	2L	20642306	20643244	-	CG17470	FBgn0032869	Involved in mesoderm development.	No description	-	gene	Name match	0	2.5857353466562927E-4	0.00200458	5.81351	1.84266	0.011056868359446526	2	1.2093912363052368	5.045074462890625	6.701100826263428	6.400875568389893
X11Lbeta	X	10627737	10710947	+	X11Lbeta	FBgn0052677	Involved in protein localization to membrane. Predicted to be active in cytoplasm; dendritic spine; and plasma membrane. Is expressed in larval brain; larval central nervous system; and larval ventral nerve cord. Orthologous to human APBA2 (amyloid beta precursor protein binding family A member 2) and APBA3 (amyloid beta precursor protein binding family A member 3).	X11Lbeta	+	gene	Name match	0	3.4401625992330764E-9	8.47026839778664E-8	2.04453	1.84141	9.817695617675781	10.78790283203125	10.435803413391113	12.349181175231934	12.837148666381836	12.597062110900879
trp	3R	29914521	29920289	-	trp	FBgn0003861	transient receptor potential (trp) encodes a non-selective plasma membrane cation channel with high Ca[2+] permeability. It is highly eye-enriched and contributes to the electrical response to light in photoreceptors. [Date last reviewed: 2019-03-14]	transient receptor potential [Source:FlyBase;Acc:FBgn0003861]	-	gene	Name match	0	1.976031308004167E-5	2.0744171342812479E-4	2.36246	1.84028	5.863499641418457	7.348727703094482	6.838747501373291	10.210699081420898	9.320452690124512	8.906110763549805
CG4596	3R	10873038	10875582	+	CG4596	FBgn0037849	Is expressed in embryonic brain; larval nervous system; larval ventral nerve cord; and ventral midline of embryo. Orthologous to human TMEM169 (transmembrane protein 169).	No description	+	gene	Name match	0	1.1702042002070812E-7	2.0417198811628623E-6	2.10777	1.83937	7.646875381469727	8	7.763979911804199	10.65662670135498	10.634325981140137	9.368520736694336
Dcp-1	2R	23551313	23553547	+	Dcp-1	FBgn0010501	Death caspase-1 (Dcp-1) encodes an effector caspase that cleaves specific proteins during apoptosis. It typically acts downstream of the initiator caspase encoded by Dronc. It is also involved in non-apoptotic processes such as autophagy. [Date last reviewed: 2019-03-07]	Death caspase-1 [Source:FlyBase;Acc:FBgn0010501]	+	gene	Name match	0	2.0353321451693773E-4	0.00161725	2.88232	1.83926	4.484988212585449	6.507794380187988	4.732953071594238	8.568636894226074	8.592724800109863	8.247579574584961
cpx	3R	4280221	4304604	+	cpx	FBgn0041605	Predicted to enable SNARE binding activity. Involved in chemical synaptic transmission; negative regulation of neurotransmitter secretion; and synaptic assembly at neuromuscular junction. Located in several cellular components, including neuromuscular junction; presynaptic active zone; and type I terminal bouton. Is expressed in several structures, including adult head; larval central nervous sys…	complexin [Source:FlyBase;Acc:FBgn0041605]	+	gene	Name match	0	6.314536893370359E-9	1.477009732298029E-7	2.0498	1.83868	13.812091827392578	13.937649726867676	14.283197402954102	16.93372344970703	16.3807	15.339933395385742
Myo28B1	2L	7666047	7689459	+	Myo28B1	FBgn0040299	Enables microfilament motor activity. Predicted to be involved in actin filament organization and sensory organ development. Part of myosin complex. Is expressed in adult head. Orthologous to human MYO7B (myosin VIIB).	Myosin 28B1 [Source:FlyBase;Acc:FBgn0040299]	+	gene	Name match	0	1.4182887389324605E-4	0.00117889	2.70841	1.83689	7.52938	8.353147506713867	7.93731	8.599663734436035	9.736262321472168	10.833620071411133
CG33993	3L	5933036	5950658	-	CG33993	FBgn0053993	Enables receptor tyrosine kinase binding activity. Involved in negative regulation of epidermal growth factor receptor signaling pathway. Is active in apical cortex. Is expressed in several structures, including Malpighian tubule main body primordium; Malpighian tubule primordium; anterior endoderm; embryonic/larval midgut primordium; and gut section.	EGFR adaptor protein	-	gene	Name match	0	2.168419014196843E-4	0.0017148	2.81724	1.83654	6.352884292602539	7.055282115936279	6.338674545288086	7.830176830291748	8.845490455627441	9.9102
smog	2L	4852864	4876792	+	smog	FBgn0051660	Enables G protein-coupled receptor activity. Involved in several processes, including gastrulation; mesectoderm development; and positive regulation of antibacterial peptide biosynthetic process. Is active in plasma membrane. Is expressed in adult head; embryonic brain; larval ventral nerve cord; and organism. Human ortholog(s) of this gene implicated in congenital stationary night blindness 1E. …	smog	+	gene	Name match	0	1.6923204157470728E-11	6.979073430279925E-10	1.97444	1.82951	9.340479850769043	9.927777290344238	9.480854034423828	11.979608535766602	11.946027755737305	11.75501823425293
CG33306	2L	13842888	13843742	-	CG33306	FBgn0053306	Is expressed in adult head.	No description	-	gene	Name match	0	3.170813724864274E-4	0.00238888	2.93334	1.82104	2.970414876937866	4	4.531319618225098	6.541500568389893	7.247589588165283	7.365542888641357
RunxA	X	20590252	20623773	-	RunxA	FBgn0083981	Predicted to enable DNA-binding transcription factor activity, RNA polymerase II-specific and RNA polymerase II cis-regulatory region sequence-specific DNA binding activity. Involved in dendrite morphogenesis. Predicted to be located in nucleus. Is expressed in circular intestinal visceral muscle fiber and trunk visceral muscle primordium. Human ortholog(s) of this gene implicated in several dise…	Runt related A [Source:FlyBase;Acc:FBgn0083981]	-	gene	Name match	0	3.043235628865659E-4	0.00230903	3.02511	1.81877	7.401464462280273	7.266786575317383	6.9508585929870605	7.979186534881592	9.66992	9.75502
TrxT	X	5310581	5311888	-	TrxT	FBgn0029752	Predicted to enable protein-disulfide reductase activity. Involved in protein folding. Located in Y chromosome. Is expressed in organism; primary spermatocyte; spermatocyte; and testis. Orthologous to several human genes including TXN (thioredoxin).	Thioredoxin T [Source:FlyBase;Acc:FBgn0029752]	-	gene	Name match	0	3.734015626832843E-5	3.653477760963142E-4	2.37651	1.81805	5.748022556304932	5.930737018585205	5.49479	7.44717	8.887802124023438	8.843284606933594
Nckx30C	2L	9711512	9746495	-	Nckx30C	FBgn0028704	Enables calcium, potassium:sodium antiporter activity. Involved in calcium ion transmembrane transport; compound eye development; and sodium ion transport. Located in membrane. Is expressed in several structures, including adult optic lobe; brain; head; imaginal disc; and synaptic neuropil domain. Human ortholog(s) of this gene implicated in congenital stationary night blindness 1D. Orthologous t…	Nckx30C	-	gene	Name match	0	4.3067438504351685E-9	1.0432355423972695E-7	2.01544	1.81804	12.772007942199707	12.78933048248291	12.857973098754883	14.928154945373535	14.686044692993164	14.148635864257812
CG7024	X	4705309	4707504	+	CG7024	FBgn0029722	Predicted to enable pyruvate dehydrogenase (acetyl-transferring) activity. Predicted to be involved in pyruvate decarboxylation to acetyl-CoA. Predicted to be located in mitochondrion. Predicted to be part of pyruvate dehydrogenase complex. Is expressed in adult head and spermatozoon. Human ortholog(s) of this gene implicated in pyruvate decarboxylase deficiency and spermatogenic failure 70. Orth…	Pyruvate dehydrogenase E1 alpha subunit 2	+	gene	Name match	0	3.4931712434627116E-4	0.00259132	3.1947	1.81534	3.163059949874878	5.247927665710449	2.794353723526001	8.422595024108887	7.691577911376953	6.254034042358398
CG31848	2L	13264996	13265876	-	CG31848	FBgn0051848	No description available	No description	-	gene	Name match	0	4.618287493940443E-4	0.00330951	4.63108	1.81444	0.011056868359446526	3.5849626064300537	0.057388097047805786	5.910145282745361	6.681992530822754	7.160924911499023
S-Lap1	3L	8617235	8619474	+	S-Lap1	FBgn0035915	Predicted to enable manganese ion binding activity. Predicted to be involved in proteolysis. Located in major mitochondrial derivative. Is expressed in adult head; spermatogonium; spermatozoon; and testis. Orthologous to human LAP3 (leucine aminopeptidase 3).	Sperm-Leucylaminopeptidase 1 [Source:FlyBase;Acc:FBgn0035915]	+	gene	Name match	0	3.1227717408910394E-4	0.00235624	3.48144	1.81325	3.7480223178863525	6.044394016265869	1.7943536043167114	6.881575584411621	9.208061218261719	8.395047187805176
inaF-D	X	11724668	11729099	-	inaF-D	FBgn0260812	Predicted to enable channel regulator activity. Predicted to be involved in regulation of membrane potential. Predicted to be located in membrane. Is expressed in eye and head. Orthologous to human INAFM1 (InaF motif containing 1) and INAFM2 (InaF motif containing 2).	inaF-D	-	gene	Name match	0	4.4711785385231906E-9	1.0761019808569472E-7	2.00775	1.8125	6.748022556304932	7.686500549316406	7.32833	9.630037307739258	9.615565299987793	9.918354988098145
Gpb5	2L	23311700	23312464	+	Gpb5	FBgn0063368	Enables protein heterodimerization activity. Contributes to G protein-coupled receptor binding activity and hormone activity. Involved in G protein-coupled receptor signaling pathway. Predicted to be located in extracellular region. Predicted to be active in cytoplasm and extracellular space. Is expressed in adult GPA2/GPB5 neuron of the ventral nerve cord and larval GPA2/GPB5 neuron of the ventr…	Glycoprotein hormone beta 5 [Source:FlyBase;Acc:FBgn0063368]	+	gene	Name match	0	3.112166382379655E-7	4.878442723565968E-6	2.09148	1.81213	9.087872505187988	8.731319427490234	8.522274017333984	11.50684642791748	10.966900825500488	9.944531440734863
CG14042	2L	5037709	5040818	+	CG14042	FBgn0260451	Is expressed in several structures, including central brain primordium; embryonic central brain neurons; ganglia; glial cell; and sensory nervous system primordium.	No description	+	gene	Name match	0	1.5283768917129237E-8	3.2453618814543006E-7	2.02573	1.81169	9.676787376403809	9.668885231018066	9.742720603942871	12.434322357177734	12.260126113891602	10.972200393676758
SP555	2L	5037709	5040818	+	SP555	FBgn0260470	Predicted to be involved in proteasome-mediated ubiquitin-dependent protein catabolic process. Predicted to be part of SCF ubiquitin ligase complex. Is expressed in several structures, including central brain primordium; embryonic central brain neurons; ganglia; glial cell; and sensory nervous system primordium.	SP555	+	gene	Name match	0	1.5283768917129237E-8	3.2453618814543006E-7	2.02573	1.81169	9.676787376403809	9.668885231018066	9.742720603942871	12.434322357177734	12.260126113891602	10.972200393676758
bib	2L	9984645	9995538	+	bib	FBgn0000180	big brain (bib) encodes a non-selective cation channel in the aquaporin family. Its function is required for optimal Notch signaling to restrain neurogenesis. [Date last reviewed: 2018-09-06]	big brain	+	gene	Name match	0	2.0064554701093584E-4	0.00159789	2.68015	1.80873	4.250522613525391	6.321928024291992	6.584430694580078	7.5231218338012695	7.968873023986816	9.147119522094727
CG34367	2L	10347851	10353905	-	CG34367	FBgn0085396	Predicted to enable DNA-binding transcription factor activity, RNA polymerase II-specific and sequence-specific double-stranded DNA binding activity. Predicted to be involved in regulation of transcription by RNA polymerase II. Predicted to be active in nucleus. Human ortholog(s) of this gene implicated in Leri-Weill dyschondrosteosis; SHOX-related short stature; and lung cancer. Orthologous to s…	No description	-	gene	Name match	0	4.2440748075023293E-4	0.00306778	3.48876	1.80548	4.163059711456299	6.266786575317383	4.668822765350342	8.0515	7.719959735870361	7.864531993865967
CG11317	3R	31090712	31097321	-	CG11317	FBgn0039816	Is expressed in embryonic brain; larval ventral nerve cord; and lateral cord neurons.	No description	-	gene	Name match	0	7.404143786970963E-8	1.3500613249561866E-6	2.04504	1.80467	10.125955581665039	10.641148567199707	10.466778755187988	13.381580352783203	12.937492370605469	11.761828422546387
CG3699	X	946662	947500	-	CG3699	FBgn0040349	Predicted to enable D-threo-aldose 1-dehydrogenase activity. Predicted to be involved in L-fucose catabolic process. Is expressed in Malpighian tubule primordium; adult head; adult heart; epithelium; and gut section. Orthologous to human HSD17B14 (hydroxysteroid 17-beta dehydrogenase 14).	No description	-	gene	Name match	0	1.840068245342885E-12	8.914505938983908E-11	1.92922	1.80466	9.688580513000488	9.36632	8.933904647827148	11.91983699798584	11.651004791259766	11.559771537780762
CG31388	3R	11237815	11240114	+	CG31388	FBgn0051388	Predicted to enable DNA-binding transcription factor activity and RNA polymerase II cis-regulatory region sequence-specific DNA binding activity. Predicted to be involved in regulation of transcription by RNA polymerase II. Predicted to be located in nucleus. Is expressed in organism.	No description	+	gene	Name match	0	5.501377700056764E-7	8.186444574675988E-6	2.0937	1.80307	7.911252975463867	8.65464	8.462057113647461	11.035381317138672	11.178540229797363	9.862421035766602
fend	X	9121973	9135099	-	fend	FBgn0030090	Involved in motor neuron axon guidance. Is expressed in several structures, including abdominal lateral pentascolopidial chordotonal organ lch5; embryonic epidermis; embryonic heart cardioblast; larval central nervous system; and presumptive embryonic/larval central nervous system.	forked end [Source:FlyBase;Acc:FBgn0030090]	-	gene	Name match	0	6.526039431076214E-11	2.4003639076397576E-9	1.95053	1.80247	9.325450897216797	9.202123641967773	9.670870780944824	11.960526466369629	11.892484664916992	11.19487190246582
CCHa2-R	2R	6050949	6068680	+	CCHa2-R	FBgn0033058	Enables neuropeptide receptor activity. Involved in neuropeptide signaling pathway. Located in membrane. Is expressed in adult head; embryonic abdominal segment; larval central nervous system; larval insulin secreting cell of pars intercerebralis; and ventral midline of embryo. Orthologous to several human genes including BRS3 (bombesin receptor subtype 3) and GRPR (gastrin releasing peptide rece…	CCHamide-2 receptor [Source:FlyBase;Acc:FBgn0033058]	+	gene	Name match	0	7.190487281150126E-7	1.0310497600585222E-5	2.09927	1.80213	6.9444193840026855	7.813781261444092	7.438209533691406	9.073770523071289	9.579877853393555	10.329322814941406
CG17376	2L	6799946	6800894	-	CG17376	FBgn0042189	No description available	No description	-	gene	Name match	0	3.2175201340578496E-4	0.00241314	3.64652	1.7996	1.163059949874878	6.169925212860107	2.794353723526001	7.807575702667236	9.335816383361816	8.966316223144531
CG43740	X	10333652	10347794	+	CG43740	FBgn0263997	Located in nucleoplasm. Is expressed in adult brain cell body rind.	No description	+	gene	Name match	0	2.2503580839838833E-4	0.00176932	2.72732	1.79926	6.1403398513793945	7.417852401733398	7.447795867919922	9.186086654663086	9.665061950683594	10.063228607177734
CG34114	3R	10972381	11050175	+	CG34114	FBgn0083950	Is expressed in A1-7 ventral longitudinal muscle cell; abdominal intersegmental bidendritic neuron isbp; adult head; dorsal median cell; and larval central nervous system.	sidestep VI	+	gene	Name match	0	3.147513805146218E-9	7.788145950371472E-8	1.98228	1.79705	9.450772285461426	10.564148902893066	9.683096885681152	11.336409568786621	11.945527076721191	12.577249526977539
dpr13	2R	17975122	18007902	-	dpr13	FBgn0034286	Involved in synapse organization. Predicted to be located in plasma membrane. Predicted to be active in neuron projection membrane. Is expressed in dorsal sensory complex proper primordium; embryonic brain; larval ventral nerve cord; and ventral sensory complex primordium.	defective proboscis extension response 13	-	gene	Name match	0	6.297957355627659E-8	1.1639557442322257E-6	2.0284	1.79573	9.542438507080078	10.287712097167969	9.473833084106445	11.906604766845703	11.841729164123535	11.726290702819824
Rab26	3L	21318774	21335027	+	Rab26	FBgn0086913	Predicted to enable GTP binding activity and GTPase activity. Involved in symbiont entry into host cell. Located in recycling endosome and synapse. Is expressed in several structures, including Bolwig organ; adult head; brain; mushroom body; and synaptic neuropil domain. Orthologous to several human genes including RAB37 (RAB37, member RAS oncogene family).	Rab26	+	gene	Name match	0	3.312410683520284E-7	5.131523266754812E-6	2.06544	1.79439	9.165875434875488	9.29921	9.670870780944824	12.324850082397461	11.901289939880371	10.930495262145996
CR45223	3R	17646903	17653478	-	CR45223	FBgn0266750	No description available	long non-coding RNA:CR45223	-	gene	Name match	0	1.707981209619902E-5	1.8302419630344957E-4	2.2459	1.79438	5.332984924316406	6.942514419555664	6.275480270385742	8.309182167053223	8.38391	9.257250785827637
CG31178	3R	21873739	21874922	+	CG31178	FBgn0064912	Is expressed in adult head.	No description	+	gene	Name match	0	4.408337699715048E-4	0.00317418	5.23889	1.7921	2.163059949874878	2.5849626064300537	0.057388097047805786	4.630037307739258	5.66263	7.646352291107178
tut	3L	8209577	8210743	-	tut	FBgn0052364	Enables RNA binding activity. Involved in male germline stem cell symmetric division and negative regulation of translation. Located in cytoplasm. Is expressed in spermatogonium.	tumorous testis [Source:FlyBase;Acc:FBgn0052364]	-	gene	Name match	0	4.487927435548045E-5	4.287445917725563E-4	2.33518	1.79185	6.589324474334717	7.066089630126953	5.635655879974365	8.590866088867188	8.90438	9.964348793029785
CG12376	2R	8701835	8704502	+	CG12376	FBgn0033323	Predicted to enable calcium:sodium antiporter activity. Predicted to be involved in intracellular calcium ion homeostasis and monoatomic cation transport. Predicted to be active in membrane. Orthologous to human SLC8B1 (solute carrier family 8 member B1).	No description	+	gene	Name match	0	4.5555137330666184E-4	0.00326766	3.20303	1.79172	3.863499879837036	4.643856048583984	3.794353723526001	5.910145282745361	7.828212738037109	8.140166282653809
pch2	3R	8559540	8561764	-	pch2	FBgn0051453	Predicted to enable ATP binding activity and ATP hydrolysis activity. Involved in meiotic recombination checkpoint signaling. Predicted to be active in chromosome and nucleus. Is expressed in organism. Human ortholog(s) of this gene implicated in mosaic variegated aneuploidy syndrome 3. Orthologous to human TRIP13 (thyroid hormone receptor interactor 13).	pachytene checkpoint 2 [Source:FlyBase;Acc:FBgn0051453]	-	gene	Name match	0	1.0823761442679825E-7	1.910751279865508E-6	2.0324	1.79128	6.021040916442871	6.7279205322265625	6.824100971221924	8.885178565979004	9.167418479919434	9.094138145446777
Sap47	3R	15935100	15962124	+	Sap47	FBgn0013334	Synapse-associated protein 47kD (Sap47) encodes a conserved protein associated with synaptic vesicles. It is required for intact synaptic and behavioural plasticity. [Date last reviewed: 2019-03-14]	Synapse-associated protein 47kD [Source:FlyBase;Acc:FBgn0013334]	+	gene	Name match	0	1.4026942274369958E-8	3.025696173608594E-7	1.99365	1.78989	12.963959693908691	12.91718578338623	13.2765	15.967950820922852	15.618590354919434	14.401058197021484
Dop1R1	3R	14165379	14214810	-	Dop1R1	FBgn0011582	Dopamine 1-like receptor 1	Dopamine 1-like receptor 1 [Source:FlyBase;Acc:FBgn0011582]	-	gene	Name match	0	1.315485409492112E-8	2.8581735023180954E-7	1.99188	1.78938	8.117256164550781	9.216745376586914	8.648183822631836	10.378549575805664	10.978693962097168	11.250810623168945
Gycalpha99B	3R	29682503	29685758	+	Gycalpha99B	FBgn0013972	Guanylyl cyclase α-subunit at 99B (Gycα99B) encodes a guanylate cyclase involved in cyclic GMP biosynthesis and phototaxis mediated by rhodopsin. [Date last reviewed: 2019-03-07]	Guanylyl cyclase alpha-subunit at 99B [Source:FlyBase;Acc:FBgn0013972]	+	gene	Name match	0	1.3358785508899018E-6	1.813064591260627E-5	2.09336	1.78435	10.917947769165039	11.104598045349121	10.681066513061523	13.230658531188965	12.898188591003418	11.38992691040039
CG9279	3L	19538425	19544172	-	CG9279	FBgn0036882	Predicted to be involved in establishment of mitotic spindle orientation; intracellular protein transport; and nuclear migration. Predicted to be part of dynactin complex. Predicted to be active in axon; kinetochore; and spindle pole. Is expressed in several structures, including embryonic/larval midgut primordium; fat body/gonad primordium; foregut primordium; plasmatocyte primordium; and poster…	Dctn1-related	-	gene	Name match	0	7.218647510853771E-7	1.0340971130062826E-5	2.07149	1.78375	9.772238731384277	9.543031692504883	9.544780731201172	12.679107666015625	12.139235496520996	10.727450370788574
Syn1	3L	21745359	21770534	-	Syn1	FBgn0037130	Predicted to be a structural constituent of muscle. Involved in locomotion and regulation of synaptic assembly at neuromuscular junction. Predicted to be part of syntrophin complex. Is expressed in several structures, including embryonic anal pad; embryonic stomatogastric nervous system; embryonic/larval garland cell; ganglia; and gut section. Used to study muscular dystrophy. Human ortholog(s) o…	Syntrophin-like 1 [Source:FlyBase;Acc:FBgn0037130]	-	gene	Name match	0	5.809421850244689E-7	8.585097930335905E-6	2.06146	1.78162	9.52938	9.01681	9.228981971740723	11.764708518981934	11.553177833557129	11.148852348327637
Ent3	3L	12853646	12857428	+	Ent3	FBgn0036319	Predicted to enable monoamine transmembrane transporter activity and nucleoside transmembrane transporter activity. Predicted to be involved in nucleoside transmembrane transport. Predicted to be located in membrane. Predicted to be active in plasma membrane. Is expressed in adult head. Orthologous to human SLC29A4 (solute carrier family 29 member 4).	Equilibrative nucleoside transporter 3 [Source:FlyBase;Acc:FBgn0036319]	+	gene	Name match	0	2.8036919452745224E-9	7.030363491367098E-8	1.95657	1.7789	10.031883239746094	9.695228576660156	10.095088005065918	12.727818489074707	12.420039176940918	11.471818923950195
Drgx	2L	3662745	3692114	+	Drgx	FBgn0085369	Predicted to enable DNA-binding transcription factor activity, RNA polymerase II-specific and RNA polymerase II transcription regulatory region sequence-specific DNA binding activity. Predicted to be involved in neuron development and regulation of transcription by RNA polymerase II. Predicted to be active in nucleus. Is expressed in central brain primordium; embryonic brain; larval ventral nerve…	Dorsal root ganglia homeobox [Source:FlyBase;Acc:FBgn0085369]	+	gene	Name match	0	6.454602953454014E-6	7.584412378491834E-5	2.14426	1.7753	8.207453727722168	8.044394493103027	8.248310089111328	8.559648513793945	9.88153	10.762961387634277
CG34402	3R	12386249	12402902	+	CG34402	FBgn0085431	Enables channel activator activity. Involved in positive regulation of glutamatergic synaptic transmission and presynaptic modulation of chemical synaptic transmission. Located in presynaptic membrane. Is expressed in adult fat body.	Sol1	+	gene	Name match	0	9.192156539938878E-6	1.0512343578739092E-4	2.16414	1.77528	14.237787246704102	13.752276420593262	13.005633354187012	14.161604881286621	14.414984703063965	13.664334297180176
CG15533	3R	30428820	30431362	+	CG15533	FBgn0039768	Predicted to enable acid sphingomyelin phosphodiesterase activity. Predicted to be involved in ceramide biosynthetic process and sphingomyelin catabolic process. Predicted to be active in extracellular space and lysosome. Is expressed in adult head and organism.	No description	+	gene	Name match	0	4.213987849652767E-4	0.00305045	2.85285	1.77415	3.48499	4	4.60171	5.992607593536377	7.662627220153809	7.555203914642334
GILT3	3R	23677358	23678421	+	GILT3	FBgn0039098	Predicted to enable oxidoreductase activity, acting on a sulfur group of donors. Is expressed in several structures, including amnioserosa; cardiogenic mesoderm; head mesoderm; spermatozoon; and yolk nucleus. Orthologous to human IFI30 (IFI30 lysosomal thiol reductase).	Gamma-interferon-inducible lysosomal thiol reductase 3 [Source:FlyBase;Acc:FBgn0039098]	+	gene	Name match	0	4.403181083034724E-4	0.00317207	3.57104	1.77086	2.7480223178863525	-0.152003	5.338674068450928	8.387466430664062	8.241076469421387	7.732081890106201
Lgr3	3R	25665809	25677214	+	Lgr3	FBgn0039354	Enables G protein-coupled receptor activity and insulin-like growth factor binding activity. Involved in adenylate cyclase-activating G protein-coupled receptor signaling pathway; negative regulation of developmental growth; and negative regulation of pupariation. Predicted to be located in membrane. Predicted to be active in plasma membrane. Is expressed in several structures, including fat body…	Leucine-rich repeat-containing G protein- coupled receptor 3 [Source:FlyBase;Acc:FBgn0039354]	+	gene	Name match	0	5.372248124331236E-4	0.00378258	3.05961	1.77024	4.410987854003906	6.409390926361084	6.016746520996094	6.612759113311768	8.582456588745117	9.068731307983398
futsch	X	1409069	1453686	+	futsch	FBgn0259108	Enables kinase binding activity and microtubule binding activity. Involved in several processes, including cytoskeleton organization; neuron projection morphogenesis; and olfactory learning. Located in several cellular components, including dendrite; neuromuscular junction; and neuronal cell body. Part of microtubule associated complex. Is expressed in several structures, including chordotonal or…	futsch	+	gene	Name match	0	7.372850330256142E-9	1.7067588942154543E-7	1.95569	1.76919	11.586701393127441	12.022367477416992	12.113648414611816	14.636330604553223	14.417875289916992	13.253430366516113
CG31688	2L	20426199	20447905	+	CG31688	FBgn0263355	Is expressed in adult head.	No description	+	gene	Name match	0	4.739860726132861E-10	1.4540106008098519E-8	1.92393	1.76848	9.226454734802246	9.392316818237305	9.66266	11.855186462402344	11.572113990783691	11.331613540649414
CG17377	2L	6801358	6802840	-	CG17377	FBgn0031859	Is expressed in spermatozoon.	No description	-	gene	Name match	0	5.161747103556991E-4	0.00365408	3.87816	1.76607	0.011056868359446526	4.4594316482543945	2.794353723526001	5.595271587371826	7.8794379234313965	7.889622688293457
Six4	3L	20788886	20792777	-	Six4	FBgn0027364	Predicted to enable DNA-binding transcription factor activity, RNA polymerase II-specific and RNA polymerase II cis-regulatory region sequence-specific DNA binding activity. Involved in several processes, including fat body development; gonad development; and myoblast fusion. Predicted to be part of transcription regulator complex. Predicted to be active in nucleus. Is expressed in several struct…	Six4	-	gene	Name match	0	4.3579639168456197E-4	0.00314555	2.79384	1.76451	2.7480223178863525	4.906890869140625	4.853247165679932	7.7134528160095215	7.29866	7.65613
Aplip1	3L	1196317	1199339	+	Aplip1	FBgn0040281	Enables MAP-kinase scaffold activity; kinesin binding activity; and protein kinase binding activity. Involved in axonal transport; regulation of JNK cascade; and regulation of terminal button organization. Located in axon. Is expressed in several structures, including Malpighian tubule primordium; amnioserosa; amnioserosa primordium; ganglia; and sensory nervous system primordium. Human ortholog(…	APP-like protein interacting protein 1 [Source:FlyBase;Acc:FBgn0040281]	+	gene	Name match	0	1.646384362175013E-7	2.751930878730491E-6	1.9972	1.76086	11.215627670288086	10.958553314208984	11.379941940307617	14.099969863891602	13.619963645935059	12.288244247436523
CG14982	3L	3942710	3947278	+	CG14982	FBgn0035477	No description available	No description	+	gene	Name match	0	8.195675036404282E-7	1.1607308806560468E-5	2.03522	1.75891	7.983238697052002	8.495855331420898	7.867602825164795	11.095701217651367	10.716442108154297	9.586231231689453
sNPF	2L	20027915	20056373	+	sNPF	FBgn0032840	Enables neuropeptide hormone activity and neuropeptide receptor binding activity. Involved in several processes, including adult feeding behavior; determination of adult lifespan; and larval feeding behavior. Located in axon; extracellular space; and neuronal cell body. Is expressed in several structures, including adult antennal lobe glomerulus; ganglia; neuromere; neurosecretory neurons; and sy…	short neuropeptide F precursor [Source:FlyBase;Acc:FBgn0032840]	+	gene	Name match	0	2.0750078419951024E-6	2.7129142836201936E-5	2.0663	1.75848	9.656915664672852	10.240791320800781	10.062700271606445	12.892355918884277	12.16053295135498	11.501283645629883
CG32107	3L	12857282	12861305	-	CG32107	FBgn0052107	No description available	No description	-	gene	Name match	0	1.1181265290360898E-4	9.608699474483728E-4	2.36952	1.75806	6.3329854011535645	5.426264762878418	5.253785133361816	8.892354965209961	8.623098373413086	7.626588344573975
erm	2L	1950239	1970362	-	erm	FBgn0031375	Enables transcription cis-regulatory region binding activity. Involved in several processes, including axonogenesis; negative regulation of neuroblast proliferation; and regulation of gene expression. Located in axonal growth cone and neuronal cell body. Is expressed in several structures, including adult optic lobe; anlage in statu nascendi; antennal anlage; antennal primordium; and head epiderm…	earmuff [Source:FlyBase;Acc:FBgn0031375]	-	gene	Name match	0	2.658921766851563E-5	2.6967519079335034E-4	2.20097	1.75569	5.589324474334717	7.499845504760742	7.652335166931152	8.992607116699219	9.351018905639648	9.7843
grp	2L	16680054	16699926	+	grp	FBgn0261278	Enables protein kinase activity. Involved in DNA integrity checkpoint signaling; microtubule cytoskeleton organization; and regulation of syncytial blastoderm mitotic cell cycle. Located in nucleus. Is expressed in adult brain; adult mushroom body; oocyte; organism; and primordial germ cell. Human ortholog(s) of this gene implicated in pancreatic cancer. Orthologous to human CHEK1 (checkpoint kin…	grapes [Source:FlyBase;Acc:FBgn0261278]	+	gene	Name match	0	4.41619988578168E-7	6.718547865602886E-6	2.00983	1.75358	9.408613204956055	9.108524322509766	9.483186721801758	11.686351776123047	11.46300220489502	10.944531440734863
CR43724	2R	8028929	8029935	-	CR43724	FBgn0263970	No description available	long non-coding RNA:CR43724	-	gene	Name match	0	6.125037325546145E-4	0.00420027	3.48207	1.75333	3.163059949874878	1	4.79435	7.595272064208984	7.508455753326416	6.985838413238525
CR44205	2R	9766348	9767514	+	CR44205	FBgn0265103	No description available	antisense RNA:CR44205	+	gene	Name match	0	1.663222210481763E-4	0.00135908	2.43594	1.75279	6.207453727722168	4.169925212860107	5.338674068450928	8.456888198852539	8.497568130493164	7.830383777618408
Mal-A7	2R	8468646	8471663	-	Mal-A7	FBgn0033296	Predicted to enable alpha-1,4-glucosidase activity. Predicted to be involved in carbohydrate metabolic process. Is expressed in adult head. Human ortholog(s) of this gene implicated in cystinuria. Orthologous to human SLC3A1 (solute carrier family 3 member 1).	Maltase A7 [Source:FlyBase;Acc:FBgn0033296]	-	gene	Name match	0	5.413456237874925E-4	0.00380198	2.99863	1.75097	5.622491359710693	3.906890630722046	3.2093913555145264	7.769101142883301	8.623098373413086	6.821719169616699
Dop1R2	3R	29630304	29659984	-	Dop1R2	FBgn0266137	Enables dopamine neurotransmitter receptor activity, coupled via Gs and tyramine receptor activity. Involved in several processes, including adenylate cyclase-activating dopamine receptor signaling pathway; regulation of presynaptic cytosolic calcium ion concentration; and response to odorant. Predicted to be located in membrane. Predicted to be active in plasma membrane. Is expressed in adult mu…	Dopamine 1-like receptor 2 [Source:FlyBase;Acc:FBgn0266137]	-	gene	Name match	0	2.27358009396994E-6	2.947791108454112E-5	2.05467	1.75025	7.312807083129883	8.30834	8.30742	9.314535140991211	9.856184959411621	10.208230972290039
DIP-theta	2L	5626291	5658560	-	DIP-theta	FBgn0051646	Involved in synapse organization. Predicted to be located in plasma membrane. Predicted to be active in neuron projection. Is expressed in adult optic lobe columnar neurons. Human ortholog(s) of this gene implicated in hypertension; ovarian cancer; and primary open angle glaucoma. Orthologous to several human genes including IGLON5 (IgLON family member 5); LSAMP (limbic system associated membrane…	Dpr-interacting protein theta [Source:FlyBase;Acc:FBgn0051646]	-	gene	Name match	0	2.270941195092746E-7	3.639827582446742E-6	1.98661	1.74911	8.95096	9.618385314941406	9.107236862182617	11.456888198852539	11.488659858703613	11.41678524017334
GC2	3R	11971694	11972896	+	GC2	FBgn0037970	Enables high-affinity L-glutamate transmembrane transporter activity. Involved in L-glutamate transmembrane transport. Predicted to be located in mitochondrial inner membrane. Is expressed in adult head; organism; spermatozoon; and testis. Human ortholog(s) of this gene implicated in developmental and epileptic encephalopathy 3. Orthologous to human SLC25A18 (solute carrier family 25 member 18) a…	Glutamate Carrier 2	+	gene	Name match	0	1.730198273435235E-4	0.00140385	2.41909	1.74757	5.68662	6.768184661865234	6.881816387176514	8.874343872070312	8.887802124023438	8.606551170349121
Prosalpha6T	2L	13232039	13233058	+	Prosalpha6T	FBgn0032492	Involved in sperm individualization and spermatid nucleus elongation. Located in cytosol and male germ cell nucleus. Is expressed in male germline cell; spermatid cyst; and testis. Orthologous to human PSMA1 (proteasome 20S subunit alpha 1).	Proteasome alpha6 subunit, Testis-specific [Source:FlyBase;Acc:FBgn0032492]	+	gene	Name match	0	7.441409979946911E-4	0.00496204	4.94026	1.74742	2.163059949874878	-0.152003	2.2093911170959473	4.822681903839111	6.2860636711120605	7.214864253997803
robo2	2L	1380086	1420453	-	robo2	FBgn0002543	roundabout 2 (robo2) encodes a member of the Robo receptor family that responds to the ligand encoded by sli as a repulsive cue in axons, dendrites, muscles, trachea and heart development. It can also inhibit robo1 signaling, likely explaining why the product of robo2 can appear to be an attractive receptor in certain contexts. [Date last reviewed: 2019-03-21]	roundabout 2 [Source:FlyBase;Acc:FBgn0002543]	-	gene	Name match	0	4.930410524295326E-10	1.5027952215973528E-8	1.89176	1.74347	8.831944465637207	9.5157	8.701244354248047	10.869806289672852	10.967886924743652	11.519481658935547
inaF-C	X	11726390	11731765	-	inaF-C	FBgn0085350	Enables calcium channel regulator activity. Involved in response to light stimulus. Located in rhabdomere. Is expressed in adult head.	inaF-C	-	gene	Name match	0	8.429503068327904E-4	0.00551047	3.54413	1.74231	4.163059711456299	4.4594316482543945	2.794353723526001	7.144610404968262	6.945026874542236	7.090535640716553
CR43865	2L	9372102	9374004	+	CR43865	FBgn0264447	No description available	antisense RNA:CR43865	+	gene	Name match	0	7.32532178517431E-4	0.00489117	3.58408	1.74167	0.011056868359446526	2.8073549270629883	4.668822765350342	7.672347545623779	7.912605285644531	7.0465922355651855
CG1688	2R	9766364	9806875	-	CG1688	FBgn0027589	Predicted to enable outward rectifier potassium channel activity and potassium ion leak channel activity. Predicted to be involved in potassium ion transmembrane transport. Predicted to be located in membrane. Predicted to be active in plasma membrane. Orthologous to human KCNK7 (potassium two pore domain channel subfamily K member 7).	No description	-	gene	Name match	0	1.9943765437346883E-5	2.0907435100525618E-4	2.14815	1.7398	10.310264587402344	10.53721809387207	10.062700271606445	11.147612571716309	11.301013946533203	12.092338562011719
CG32625	X	13756164	13756826	-	CG32625	FBgn0052625	Is expressed in several structures, including anterior endoderm; anterior endoderm anlage; dorsal pharyngeal muscle cell; embryonic/larval midgut primordium; and gut section. Orthologous to human GTSF1 (gametocyte specific factor 1).	No description	-	gene	Name match	0	5.573579692281783E-4	0.00389266	2.94149	1.73942	4.970414638519287	3.8073549270629883	5.531319618225098	8.982553482055664	8.254073143005371	6.00127
CG6154	3R	26262662	26277050	+	CG6154	FBgn0039420	Predicted to enable dipeptidase activity. Predicted to be involved in proteolysis. Is expressed in adult head. Human ortholog(s) of this gene implicated in hepatoblastoma. Orthologous to several human genes including DPEP1 (dipeptidase 1).	No description	+	gene	Name match	0	1.5379691831185482E-6	2.0704495909740217E-5	2.01538	1.7341	7.572451114654541	8.29921	9.175175666809082	10.969886779785156	10.821680068969727	10.467658996582031
CG12320	3R	18251069	18252734	-	CG12320	FBgn0038590	Predicted to be involved in spliceosomal tri-snRNP complex assembly. Located in cytoplasm. Part of small nuclear ribonucleoprotein complex. Orthologous to human AAR2 (AAR2 splicing factor).	No description	-	gene	Name match	0	1.3751327969657723E-5	1.5114345296751708E-4	2.1113	1.73345	7.957475662231445	8.219168663024902	7.418844699859619	11.257309913635254	11.032489776611328	9.046591758728027
CG8093	2R	15214060	15215686	-	CG8093	FBgn0033999	Enables lipase activity. Involved in glucose homeostasis and response to lipid. Is active in extracellular space. Human ortholog(s) of this gene implicated in Wolman disease; autosomal recessive congenital ichthyosis 8; and cholesterol ester storage disease. Orthologous to several human genes including LIPK (lipase family member K).	vaha	-	gene	Name match	0	6.616773316636682E-4	0.00448001	3.86687	1.73335	4.163059711456299	3.4594316482543945	1.7943536043167114	6.979186534881592	7.323537826538086	5.938532829284668
beat-IIIc	2L	17187637	17260734	-	beat-IIIc	FBgn0032629	Involved in motor neuron axon guidance and synaptic target inhibition. Is expressed in several structures, including apoptotic amnioserosa; dorsal ectoderm; embryonic/larval midgut primordium; ganglia; and somatic trunk mesoderm derivative.	beaten path IIIc	-	gene	Name match	0	2.2588750425711623E-8	4.581991674967867E-7	1.91941	1.73156	9.1489	10.262094497680664	9.595252990722656	11.122653007507324	11.758094787597656	12.286276817321777
Scgalpha	2L	8303429	8305376	+	Scgalpha	FBgn0032013	Predicted to be a structural constituent of muscle. Predicted to be located in membrane. Predicted to be part of sarcoglycan complex. Is expressed in several structures, including dorsal sensory complex proper primordium; embryonic epidermis; ganglia; gut section; and larval muscle cell. Human ortholog(s) of this gene implicated in autosomal recessive limb-girdle muscular dystrophy type 2D; muscu…	Sarcoglycan alpha [Source:FlyBase;Acc:FBgn0032013]	+	gene	Name match	0	5.603759291261667E-6	6.689655128866434E-5	2.05832	1.73013	8.140339851379395	8.3837	8.01029	11.258005142211914	10.768322944641113	9.449494361877441
Dop2R	X	20004680	20062706	-	Dop2R	FBgn0053517	Enables dopamine neurotransmitter receptor activity, coupled via Gi/Go. Involved in G protein-coupled dopamine receptor signaling pathway and anesthesia-resistant memory. Predicted to be located in membrane. Predicted to be active in plasma membrane. Is expressed in adult deutocerebrum; anterior-posterior subdivision of organism; embryonic/larval anterior Malpighian tubule; ganglia; and gut secti…	Dopamine 2-like receptor [Source:FlyBase;Acc:FBgn0053517]	-	gene	Name match	0	2.1915207980782725E-5	2.2688150056637824E-4	2.13227	1.72853	7.589324474334717	8.870365142822266	9.137168884277344	10.45567798614502	11.171706199645996	11.297647476196289
dpr3	2L	2058790	2109878	-	dpr3	FBgn0053516	Involved in store-operated calcium entry and synapse organization. Predicted to be located in plasma membrane. Predicted to be active in neuron projection membrane.	defective proboscis extension response 3 [Source:FlyBase;Acc:FBgn0053516]	-	gene	Name match	0	2.148736371054838E-7	3.4624954423634335E-6	1.95187	1.72651	8.622491836547852	9.339850425720215	8.987467765808105	11.581459999084473	11.519262313842773	11.188146591186523
Shal	3L	19566851	19584568	-	Shal	FBgn0005564	Shaker cognate l (Shal) encodes a voltage-dependent A-type K[+] channel. It contributes to neuronal excitability, regulating synaptic plasticity, locomotion, learning, and lifespan. [Date last reviewed: 2019-03-14]	Shaker cognate l [Source:FlyBase;Acc:FBgn0005564]	-	gene	Name match	0	1.2040908359267632E-6	1.652176069910638E-5	1.99558	1.72648	9.212908744812012	9.629356384277344	9.466778755187988	12.241588592529297	11.916186332702637	10.9584
CG33340	3R	24363138	24364289	+	CG33340	FBgn0053340	Is expressed in adult head and spermatozoon.	No description	+	gene	Name match	0	4.8659442109055817E-4	0.00346377	4.23464	1.7242	0.011056868359446526	4.247927665710449	2.2093911170959473	4.407644748687744	7.828212738037109	7.555203914642334
CG34371	2R	23163012	23203973	-	CG34371	FBgn0085400	Is expressed in adult head.	sidestep V	-	gene	Name match	0	1.1022949220063083E-9	3.055806629959079E-8	1.87433	1.72412	9.069951057434082	9.312883377075195	9.215015411376953	10.888771057128906	11.60545825958252	11.590700149536133
Hsp23	3L	9381882	9382765	+	Hsp23	FBgn0001224	Heat shock protein 23 (Hsp23) encodes a protein involved in protein folding. It contributes to the response to cold, heat and hypoxia. [Date last reviewed: 2019-09-12]	Heat shock protein 23 [Source:FlyBase;Acc:FBgn0001224]	+	gene	Name match	0	1.0540288712945767E-6	1.4569541235687211E-5	1.98776	1.72395	11.065435409545898	10.266786575317383	10.21220588684082	13.576038360595703	12.923578262329102	11.837924003601074
Bx	X	18515428	18572809	+	Bx	FBgn0265598	Predicted to enable DNA-binding transcription factor binding activity and transcription coactivator activity. Involved in several processes, including gastric emptying; imaginal disc-derived appendage morphogenesis; and locomotor rhythm. Predicted to be active in nucleus. Is expressed in several structures, including brain; cuboidal/columnar epithelium; glial cell; imaginal disc; and neurosecreto…	Beadex [Source:FlyBase;Acc:FBgn0265598]	+	gene	Name match	0	1.5279237430831927E-8	3.2453618814543006E-7	1.90349	1.72376	12.110331535339355	12.312315940856934	12.144187927246094	13.741669654846191	13.556624412536621	13.028115272521973
mei-P26	X	9163255	9189309	+	mei-P26	FBgn0026206	Predicted to enable ubiquitin protein ligase activity and zinc ion binding activity. Involved in germ cell development; meiotic cell cycle; and spermatogenesis. Predicted to be located in cytoplasm. Predicted to be active in nucleoplasm. Is expressed in several structures, including germarium; germline cell; larval nervous system; ovary; and pole plasm. Human ortholog(s) of this gene implicated i…	meiotic P26 [Source:FlyBase;Acc:FBgn0026206]	+	gene	Name match	0	3.959261541395306E-15	3.203791669893069E-13	1.80468	1.72108	11.023370742797852	11.345959663391113	11.595252990722656	13.641264915466309	13.586316108703613	13.156193733215332
CG15368	X	9215785	9216540	+	CG15368	FBgn0030104	Predicted to enable zinc ion binding activity. Orthologous to human ZFAND5 (zinc finger AN1-type containing 5) and ZFAND6 (zinc finger AN1-type containing 6).	No description	+	gene	Name match	0	5.992845331093122E-7	8.8213273556903E-6	1.9631	1.71831	8.19097	8.179908752441406	6.990750789642334	9.763240814208984	10.129130363464355	10.486969947814941
inaF-A	X	11726390	11733895	-	inaF-A	FBgn0085351	Predicted to enable channel regulator activity. Involved in response to light stimulus. Predicted to be located in membrane.	inaF-A	-	gene	Name match	0	9.979967726394534E-4	0.0063332	3.31708	1.71599	4.163059711456299	4.4594316482543945	3.5313193798065186	7.3874664306640625	7.247589588165283	7.596426963806152
CG2016	3R	4956999	4961351	-	CG2016	FBgn0250839	Predicted to be involved in circadian rhythm. Predicted to be active in extracellular space. Is expressed in several structures, including embryonic head epidermis; embryonic hypopharynx; embryonic salivary gland duct; epithelium; and gut section.	Juvenile hormone binding protein 2	-	gene	Name match	0	1.458689985156525E-5	1.594656496308744E-4	2.08158	1.71565	10.218341827392578	9.259743690490723	9.231759071350098	12.753912925720215	12.282500267028809	10.923425674438477
CG43795	2R	23444137	23491997	+	CG43795	FBgn0264339	Predicted to enable G protein-coupled receptor activity. Predicted to be involved in G protein-coupled receptor signaling pathway. Predicted to be located in membrane. Is expressed in adult head and spermatozoon. Human ortholog(s) of this gene implicated in congenital stationary night blindness 1E. Orthologous to several human genes including GPR158 (G protein-coupled receptor 158).	No description	+	gene	Name match	0	3.4024033084278926E-6	4.2515839595580474E-5	2.0063	1.71184	10.731966018676758	10.987263679504395	10.552577018737793	10.755389213562012	11.3957	11.893245697021484
dpr21	2R	3066499	3191011	+	dpr21	FBgn0260995	Involved in synapse organization. Predicted to be active in neuron projection membrane.	defective proboscis extension response 21 [Source:FlyBase;Acc:FBgn0260995]	+	gene	Name match	0	7.290897769962612E-7	1.0414574717287906E-5	1.95678	1.7106	11.180564880371094	11.654635429382324	11.581711769104004	13.57701301574707	13.509134292602539	13.682693481445312
Incenp	2R	7278467	7281795	+	Incenp	FBgn0260991	Enables microtubule binding activity. Involved in several processes, including chromosome organization; metaphase chromosome alignment; and spindle assembly. Located in kinetochore; meiotic spindle midzone; and mitotic spindle midzone. Part of chromosome passenger complex. Colocalizes with condensed chromosome and midbody. Orthologous to human INCENP (inner centromere protein).	Inner centromere protein [Source:FlyBase;Acc:FBgn0260991]	+	gene	Name match	0	9.166143136098981E-4	0.00591708	3.54769	1.70999	2.163059949874878	3.5849626064300537	3.5313193798065186	5.367002487182617	6.475541591644287	7.821719169616699
CG3568	X	4542630	4544497	+	CG3568	FBgn0029710	Enables ADP-ribosylarginine hydrolase activity. Is expressed in spermatozoon.	No description	+	gene	Name match	0	3.996027589892037E-5	3.8718790165148675E-4	2.1385	1.70963	6.983238697052002	6.965784549713135	7.8314433097839355	10.610584259033203	9.95103	8.699344635009766
bma	3L	9908120	9967298	+	bma	FBgn0085385	Predicted to enable ATP binding activity. Is expressed in adult head.	black match [Source:FlyBase;Acc:FBgn0085385]	+	gene	Name match	0	9.300740039241973E-11	3.2915383751941363E-9	1.83478	1.70869	8.84254	10.143383026123047	9.354049682617188	10.924220085144043	11.411001205444336	12.116450309753418
Synj	2R	22080176	22085767	+	Synj	FBgn0034691	Predicted to enable inositol-1,4,5-trisphosphate 5-phosphatase activity and phosphatidylinositol phosphate phosphatase activity. Involved in several processes, including maintenance of presynaptic active zone structure; positive regulation of autophagosome assembly; and synaptic vesicle endocytosis. Located in type I terminal bouton; vacuole; and vesicle membrane. Is expressed in several structur…	Synaptojanin [Source:FlyBase;Acc:FBgn0034691]	+	gene	Name match	0	2.4968128897739916E-8	5.017085982217395E-7	1.88915	1.70831	10.23183822631836	10.406205177307129	10.437006950378418	12.985702514648438	12.913629531860352	11.625967025756836
CG31849	2L	13180398	13182596	-	CG31849	FBgn0051849	Predicted to enable glycosyltransferase activity. Predicted to be involved in N-acetylglucosamine metabolic process. Predicted to be located in membrane. Is expressed in organism. Orthologous to human MGAT3 (beta-1,4-mannosyl-glycoprotein 4-beta-N-acetylglucosaminyltransferase).	beta-1,4-mannosyl-glycoprotein 4-beta-N-acetylglucosaminyltransferase	-	gene	Name match	0	1.0277940418745857E-5	1.1603376333368942E-4	2.04623	1.70763	6.093797206878662	7.7879	6.7792463302612305	9.330476760864258	9.630593299865723	9.181389808654785
CG3610	3R	14845043	14846737	+	CG3610	FBgn0038266	Is expressed in adult heart and spermatozoon.	No description	+	gene	Name match	0	6.561030022567138E-5	5.996252875775099E-4	6.71089	1.70661	0.011056868359446526	2	0.057388097047805786	4.559647560119629	6.475541591644287	6.575962543487549
sno	X	13195499	13211674	-	sno	FBgn0265630	Predicted to enable chromatin DNA binding activity and histone binding activity. Involved in several processes, including positive regulation of Notch signaling pathway; positive regulation of transcription by RNA polymerase II; and wing disc development. Located in nucleus. Is expressed in several structures, including dorsal mesothoracic pleura primordium; epithelium; imaginal disc; mesectoderm…	strawberry notch [Source:FlyBase;Acc:FBgn0265630]	-	gene	Name match	0	1.247317249486457E-10	4.322300739545426E-9	1.83372	1.70617	8.729114532470703	9.076815605163574	8.685124397277832	11.189732551574707	11.057726860046387	10.778716087341309
mirr	3L	12693639	12710249	+	mirr	FBgn0014343	mirror (mirr) encodes an iroquois homeobox transcription factor involved in dorso-ventral axis formation during oogenesis and eye formation. It also contributes to embryonic segmentation, peripheral nervous system development and growth regulation. [Date last reviewed: 2019-03-14]	mirror [Source:FlyBase;Acc:FBgn0014343]	+	gene	Name match	0	5.546593939698141E-8	1.040507640936994E-6	1.8958	1.70475	8.480472564697266	8.906890869140625	8.264674186706543	9.663984298706055	10.79079532623291	10.808623313903809
CG8813	2L	2869652	2870649	+	CG8813	FBgn0031476	Is expressed in spermatozoon.	No description	+	gene	Name match	0	0.00117597	0.00724457	4.22441	1.70107	0.011056868359446526	3	2.2093911170959473	5.910145282745361	6.407369613647461	6.00127
Apc	3R	28832301	28844748	-	Apc	FBgn0015589	APC-like (Apc) encodes one of two Drosophila APC family proteins. It is a key negative regulator of Wingless signaling, as a critical component of the destruction complex that phosphorylates beta-catenin and thus targets it for ubiquitination and proteasomal destruction. It is the primary family member during CNS and eye development, and functions redundantly with the product of Apc2 in adult dev…	APC-like [Source:FlyBase;Acc:FBgn0015589]	-	gene	Name match	0	1.7137398344857502E-7	2.83790768662584E-6	1.90894	1.7001	7.9246110916137695	8.797661781311035	8.930490493774414	11.090249061584473	11.047497749328613	10.470434188842773
Oct-TyrR	3L	22035003	22065279	+	Oct-TyrR	FBgn0004514	Octopamine-Tyramine receptor (Oct-TyrR) encodes a Tyramine 1 class receptor. When heterologously expressed it shows agonist specific coupling, with tyramine being more potent than octopamine in the inhibition of adenylyl cyclase activity and octopamine being more potent than tyramine in the release of calcium from internal stores. [Date last reviewed: 2019-03-14]	Octopamine-Tyramine receptor [Source:FlyBase;Acc:FBgn0004514]	+	gene	Name match	0	1.6480524891449022E-6	2.198872243752703E-5	1.95945	1.69787	8.297486305236816	8.703903198242188	8.588769912719727	10.368290901184082	10.616823196411133	11.027880668640137
Rbp	3R	15374635	15402543	+	Rbp	FBgn0262483	Involved in cytoskeletal matrix organization at active zone; neuromuscular synaptic transmission; and presynaptic active zone organization. Located in cytoskeleton of presynaptic active zone. Is active in neuromuscular junction and presynaptic active zone cytoplasmic component. Is expressed in adult head and embryonic/larval neuromuscular junction. Human ortholog(s) of this gene implicated in dys…	RIM-binding protein [Source:FlyBase;Acc:FBgn0262483]	+	gene	Name match	0	4.2658751016203325E-14	2.9841192451113274E-12	1.78304	1.69602	9.992782592773438	10.250298500061035	10.575713157653809	12.363455772399902	12.36718463897705	12.573384284973145
Lk	3L	14560139	14560764	-	Lk	FBgn0028418	Enables diuretic hormone activity and neuropeptide hormone activity. Involved in several processes, including body fluid secretion; negative regulation of feeding behavior; and positive regulation of cytosolic calcium ion concentration. Predicted to be located in extracellular space. Is expressed in several structures, including Leucokinin neurons; ganglia; nerve; neurohemal organ; and organism s…	Leucokinin [Source:FlyBase;Acc:FBgn0028418]	-	gene	Name match	0	1.2243367382325232E-4	0.00103726	2.21107	1.6913	6.849560737609863	6.554588794708252	6.438209533691406	9.881575584411621	9.08253	7.741300106048584
fne	X	12917477	12950417	+	fne	FBgn0086675	Enables poly(U) RNA binding activity. Involved in male courtship behavior and regulation of mRNA processing. Located in cytoplasm. Is active in cytoplasmic ribonucleoprotein granule. Is expressed in adult brain cell body rind; adult head; and organism. Orthologous to several human genes including ELAVL2 (ELAV like RNA binding protein 2).	found in neurons [Source:FlyBase;Acc:FBgn0086675]	+	gene	Name match	0	2.071308680129391E-9	5.422798210474866E-8	1.83766	1.69116	11.447884559631348	11.773963928222656	12.156661987304688	14.407722473144531	14.070755958557129	13.358819961547852
CanB	X	5332499	5334449	+	CanB	FBgn0010014	Calcineurin B	Calcineurin B [Source:FlyBase;Acc:FBgn0010014]	+	gene	Name match	0	1.0233465985720613E-7	1.8151064296034747E-6	1.88573	1.69019	12.676047325134277	12.849991798400879	12.852795600891113	15.636296272277832	15.032842636108398	13.9387
CG10654	3L	12505374	12507840	-	CG10654	FBgn0036294	Predicted to enable DNA-binding transcription factor activity, RNA polymerase II-specific and RNA polymerase II transcription regulatory region sequence-specific DNA binding activity. Predicted to be involved in regulation of transcription by RNA polymerase II. Predicted to be active in nucleus. Is expressed in embryonic hindgut; embryonic proventriculus inner layer; larval muscle system; and lar…	No description	-	gene	Name match	0	2.462437009853602E-7	3.925738383259159E-6	1.90113	1.68976	9.370074272155762	9.312883377075195	9.317914962768555	11.988007545471191	11.595919609069824	10.606551170349121
CG13055	3L	16249560	16252355	-	CG13055	FBgn0036583	No description available	No description	-	gene	Name match	0	1.2389356561470777E-4	0.00104844	2.20654	1.68957	4.484988212585449	6.392317295074463	6.809304237365723	9.135564804077148	8.72464	8.507375717163086
CR44828	2R	24738777	24739377	-	CR44828	FBgn0266086	No description available	long non-coding RNA:CR44828	-	gene	Name match	0	6.047654896974564E-4	0.00415672	5.5684	1.68941	0.011056868359446526	2.321928024291992	0.057388097047805786	6.44717	6.181094169616699	5.353569984436035
brp	2R	9503765	9541565	+	brp	FBgn0259246	A structural constituent of presynaptic active zone. Involved in several processes, including cytoskeletal matrix organization at active zone; memory; and synaptic vesicle cycle. Located in several cellular components, including T-bar; presynaptic membrane; and synaptic vesicle, readily releasable pool. Is expressed in several structures, including Kenyon cell; adult brain; adult head; outer phot…	bruchpilot [Source:FlyBase;Acc:FBgn0259246]	+	gene	Name match	0	3.730986009031767E-8	7.325155593207455E-7	1.8675	1.68836	10.399073600769043	11.084808349609375	11.260600090026855	13.472387313842773	13.150792121887207	12.792084693908691
RpL10Ab	3L	11822851	11824211	+	RpL10Ab	FBgn0036213	A structural constituent of ribosome. Involved in negative regulation of TORC1 signaling. Located in cytosolic ribosome. Is expressed in adult head; adult heart; follicle cell; larval optic neuroblast; and nurse cell. Orthologous to human RPL10A (ribosomal protein L10a).	Ribosomal protein L10Ab [Source:FlyBase;Acc:FBgn0036213]	+	gene	Name match	0	4.606846459864755E-7	6.994370323809562E-6	1.91168	1.68793	15.496040344238281	15.302959442138672	14.950963973999023	17.82767677307129	18.009313583374023	16.219406127929688
CG13869	2R	20238495	20239429	-	CG13869	FBgn0034486	No description available	No description	-	gene	Name match	0	4.591225206240779E-6	5.56974409846589E-5	1.97662	1.68699	8.732915878295898	8.65464	8.558119773864746	11.444124221801758	11.06142807006836	9.668267250061035
LpR1	3R	25741348	25763105	-	LpR1	FBgn0066101	Enables lipoprotein particle receptor activity. Involved in several processes, including lipid homeostasis; mushroom body development; and transport across blood-brain barrier. Predicted to be active in plasma membrane. Is expressed in several structures, including adult head; embryonic/larval oenocyte; ganglia; larval nervous system; and nephrocyte. Human ortholog(s) of this gene implicated in s…	Lipophorin receptor 1 [Source:FlyBase;Acc:FBgn0066101]	-	gene	Name match	0	1.6129755309179927E-9	4.350674487341166E-8	1.82757	1.68514	11.10190486907959	11.207624435424805	11.01755142211914	13.51005744934082	13.528319358825684	12.594520568847656
Rdl	3L	9145838	9182149	-	Rdl	FBgn0004244	Resistant to dieldrin (Rdl) encodes a widely-expressed ligand-gated chloride channel which mediates the fast inhibitory effects of GABA. It has been shown to have roles in the circuits underlying visual processing, odor coding, learning and memory, sleep and courtship behavior. [Date last reviewed: 2019-03-14]	Resistant to dieldrin [Source:FlyBase;Acc:FBgn0004244]	-	gene	Name match	0	7.047346546635791E-17	7.644839114236222E-15	1.75036	1.68226	11.247868537902832	11.74819278717041	11.593635559082031	13.677420616149902	13.727988243103027	13.655219078063965
CG34351	2L	4694721	4722465	+	CG34351	FBgn0085380	Predicted to be involved in G protein-coupled receptor signaling pathway. Predicted to be active in neuron projection. Is expressed in adult head. Orthologous to human RGS7BP (regulator of G protein signaling 7 binding protein).	decima	+	gene	Name match	0	6.195189712343563E-7	9.065688573173247E-6	1.90897	1.68166	8.71765	9.370687484741211	9.485515594482422	11.692533493041992	11.341156005859375	11.291385650634766
hwt	X	12516634	12568452	-	hwt	FBgn0264542	Predicted to enable phosphotyrosine residue binding activity. Orthologous to several human genes including SHD (Src homology 2 domain containing transforming protein D).	heavyweight [Source:FlyBase;Acc:FBgn0264542]	-	gene	Name match	0	9.679741452828239E-10	2.728921444372645E-8	1.81454	1.67845	10.003837585449219	10.2574	10.019963264465332	12.02643871307373	11.975264549255371	11.99694538116455
CR45381	3L	22643881	22644470	+	CR45381	FBgn0266930	No description available	long non-coding RNA:CR45381	+	gene	Name match	0	8.555830572731793E-5	7.605747669003904E-4	6.63062	1.67465	0.011056868359446526	-0.152003	1.2093912363052368	5.595271587371826	5.912605285644531	7.01654
mAChR-A	2R	24378630	24390294	-	mAChR-A	FBgn0000037	muscarinic Acetylcholine Receptor, A-type	muscarinic Acetylcholine Receptor, A-type [Source:FlyBase;Acc:FBgn0000037]	-	gene	Name match	0	1.665529225647333E-7	2.77650019597786E-6	1.87058	1.67355	11.013246536254883	11.230621337890625	10.91761302947998	12.747246742248535	12.511842727661133	11.587510108947754
pgant2	2L	3404460	3426719	-	pgant2	FBgn0031530	Enables polypeptide N-acetylgalactosaminyltransferase activity. Involved in protein O-linked glycosylation via N-acetyl-galactosamine. Predicted to be located in Golgi membrane and Golgi stack. Predicted to be active in Golgi apparatus. Is expressed in several structures, including adult head; central brain primordium; clypeo-labral disc primordium; embryonic ventral epidermis; and epidermis. Hum…	polypeptide GalNAc transferase 2 [Source:FlyBase;Acc:FBgn0031530]	-	gene	Name match	0	2.0092427277518254E-8	4.137326641284744E-7	1.83594	1.67114	9.377378463745117	9.29921	9.409063339233398	11.4349	11.905414581298828	11.428247451782227
Hsp60B	2L	728362	730564	+	Hsp60B	FBgn0011244	Heat shock protein 60B	Heat shock protein 60B	+	gene	Name match	0	7.707170443609357E-4	0.00510506	2.61647	1.67109	3.7480223178863525	4.954195976257324	5.0673723220825195	6.045074462890625	7.662627220153809	8.31087
unc-104	2R	16751503	16772671	-	unc-104	FBgn0267002	Enables GTP-dependent protein binding activity. Involved in several processes, including anterograde synaptic vesicle transport; negative regulation of synaptic assembly at neuromuscular junction; and positive regulation of insulin secretion. Located in axon terminus and dendrite. Part of microtubule associated complex. Is expressed in adult head and larval central nervous system. Used to study n…	uncoordinated-104 [Source:FlyBase;Acc:FBgn0267002]	-	gene	Name match	0	1.9536193462954543E-7	3.186934236509842E-6	1.86961	1.67082	13.216986656188965	13.37000560760498	13.23591423034668	15.91590690612793	15.772845268249512	14.31434440612793
CR44978	2L	19600697	19605490	-	CR44978	FBgn0266313	No description available	long non-coding RNA:CR44978	-	gene	Name match	0	1.2375011283438653E-4	0.00104782	2.15636	1.66905	7.931243896484375	8.52356	8.333512306213379	10.44839096069336	10.186188697814941	9.88547
CG10151	2R	14753337	14756288	-	CG10151	FBgn0033960	Predicted to be involved in positive regulation of DNA-templated transcription. Predicted to be active in nuclear body. Is expressed in embryonic brain and larval ventral nerve cord.	No description	-	gene	Name match	0	1.189347585750511E-5	1.3296888209879398E-4	1.98339	1.66806	7.151744365692139	7.562242031097412	6.618782043457031	9.818920135498047	9.752381324768066	8.78207
dpr20	3L	852720	857248	-	dpr20	FBgn0035170	Involved in synapse organization. Predicted to be located in plasma membrane. Predicted to be active in neuron projection membrane. Is expressed in several structures, including antennal primordium; central brain primordium; ganglia; head epidermis primordium; and larval nervous system.	defective proboscis extension response 20 [Source:FlyBase;Acc:FBgn0035170]	-	gene	Name match	0	4.835521281165711E-7	7.282470050995471E-6	1.87871	1.66487	9.49622	9.527477264404297	9.582256317138672	12.314201354980469	11.817854881286621	10.736699104309082
GC	3L	1623179	1629301	-	GC	FBgn0035245	Enables gamma-glutamyl carboxylase activity. Predicted to be involved in vitamin K metabolic process. Human ortholog(s) of this gene implicated in combined deficiency of vitamin K-dependent clotting factors 1. Orthologous to human GGCX (gamma-glutamyl carboxylase).	gamma-glutamyl carboxylase [Source:FlyBase;Acc:FBgn0035245]	-	gene	Name match	0	8.342846740561072E-6	9.614504961064085E-5	1.96224	1.6648	11.654412269592285	11.571752548217773	11.769246101379395	14.001139640808105	13.642688751220703	12.548327445983887
CG12861	2R	14664246	14665356	-	CG12861	FBgn0033953	Is expressed in spermatozoon and testis.	No description	-	gene	Name match	0	7.08165520336479E-4	0.00474541	4.01699	1.66452	1.163059949874878	2	4.531319618225098	6.144610404968262	7.701100826263428	7.214864253997803
CG10132	2L	19518824	19525453	+	CG10132	FBgn0032798	Is expressed in several structures, including adult head; ganglia; larval muscle system; larval nervous system; and sensory nervous system primordium.	No description	+	gene	Name match	0	6.03790681452665E-7	8.876590072759427E-6	1.88276	1.66436	8.33799	8.577428817749023	9.304788589477539	11.166237831115723	10.761512756347656	10.405232429504395
CG13344	2R	13861997	13864156	+	CG13344	FBgn0033884	Predicted to enable ubiquitin protein ligase activity and zinc ion binding activity. Predicted to be involved in protein ubiquitination; rescue of stalled ribosome; and ubiquitin-dependent protein catabolic process. Predicted to be active in nucleus. Orthologous to human RNF25 (ring finger protein 25).	No description	+	gene	Name match	0	2.117269787049736E-6	2.7585318093770184E-5	1.9145	1.6643	9.008550643920898	8.603626251220703	8.783038139343262	11.758829116821289	11.102429389953613	10.085115432739258
ab	2L	11210678	11261080	+	ab	FBgn0264442	Predicted to enable DNA-binding transcription factor activity. Involved in several processes, including border follicle cell migration; negative regulation of transcription by RNA polymerase II; and nervous system development. Located in nucleus. Is expressed in several structures, including anterior-posterior subdivision of organism; epidermis; ganglia; imaginal disc; and precursor cell of the s…	abrupt [Source:FlyBase;Acc:FBgn0264442]	+	gene	Name match	0	3.910319534838891E-8	7.612156878167298E-7	1.83513	1.66416	9.027246475219727	9.487839698791504	9.549241065979004	11.078497886657715	11.405186653137207	11.734391212463379
CG10845	3R	24901116	24903048	+	CG10845	FBgn0039246	Predicted to enable microtubule binding activity. Predicted to be part of kinesin complex.	No description	+	gene	Name match	0	6.452072411775589E-4	0.00439034	4.77038	1.66392	3.163059949874878	2	2.2093911170959473	3.2377195358276367	6.311154365539551	7.750460147857666
CG13898	3L	803427	804051	-	CG13898	FBgn0035161	Predicted to enable calcium ion binding activity and enzyme regulator activity. Predicted to be involved in microtubule cytoskeleton organization. Predicted to be active in cytoplasm.	No description	-	gene	Name match	0	0.00111458	0.00694642	2.80356	1.66313	4.163059711456299	4.4594316482543945	2.2093911170959473	6.663984298706055	7.125598907470703	7.031641960144043
seq	2R	13176553	13190086	-	seq	FBgn0028991	Involved in negative regulation of transcription by RNA polymerase II; neuron development; and open tracheal system development. Located in nucleus. Is expressed in several structures, including anlage in statu nascendi; head epidermis primordium; inner photoreceptor cell; nervous system; and sensory nervous system primordium.	sequoia [Source:FlyBase;Acc:FBgn0028991]	-	gene	Name match	0	6.779471206641574E-9	1.57346804030567E-7	1.81197	1.66241	9.464555740356445	9.751543998718262	9.296854019165039	11.598566055297852	11.657745361328125	11.32779312133789
CG9259	2L	21089375	21090999	+	CG9259	FBgn0032913	Predicted to enable ecdysteroid 22-kinase activity. Is expressed in adult head.	No description	+	gene	Name match	0	0.00104276	0.00657823	2.7168	1.66189	3.863499879837036	4	4.116281986236572	6.761281967163086	6.208061218261719	7.317044734954834
SIFaR	3R	21276664	21293998	-	SIFaR	FBgn0038880	Enables neuropeptide receptor activity. Involved in mating behavior, sex discrimination and neuropeptide signaling pathway. Located in plasma membrane. Is expressed in adult brain and adult mushroom body. Orthologous to several human genes including NPFFR1 (neuropeptide FF receptor 1).	SIFamide receptor [Source:FlyBase;Acc:FBgn0038880]	-	gene	Name match	0	5.469698862725636E-6	6.534827844006941E-5	1.94042	1.66145	8.168684959411621	8.675956726074219	8.69723	9.684803009033203	10.216385841369629	12.976110458374023
Obp50c	2R	14371186	14373006	+	Obp50c	FBgn0050072	Predicted to enable odorant binding activity. Predicted to be involved in sensory perception of chemical stimulus. Predicted to be located in extracellular region.	Odorant-binding protein 50c [Source:FlyBase;Acc:FBgn0050072]	+	gene	Name match	0	7.710448699072003E-4	0.00510506	4.7119	1.66114	1.163059949874878	3.321928024291992	0.057388097047805786	5.144610404968262	6.125598907470703	7.704067230224609
Obp50b	2R	14371186	14373006	+	Obp50b	FBgn0050073	Predicted to enable odorant binding activity. Predicted to be involved in sensory perception of chemical stimulus. Predicted to be located in extracellular region.	Odorant-binding protein 50b [Source:FlyBase;Acc:FBgn0050073]	+	gene	Name match	0	7.710448699072003E-4	0.00510506	4.7119	1.66114	1.163059949874878	3.321928024291992	0.057388097047805786	5.144610404968262	6.125598907470703	7.704067230224609
MsR1	3L	2322693	2345799	+	MsR1	FBgn0035331	Enables myosuppressin receptor activity. Involved in adenylate cyclase-inhibiting G protein-coupled receptor signaling pathway; adult locomotory behavior; and neuropeptide signaling pathway. Located in plasma membrane. Is expressed in VUM4 interneuron; VUM6 interneuron; adult head; crop; and ventral midline of embryo.	Myosuppressin receptor 1 [Source:FlyBase;Acc:FBgn0035331]	+	gene	Name match	0	3.159917105222121E-5	3.141032939311117E-4	2.01988	1.65958	8.732915878295898	8.422064781188965	8.242814064025879	9.617097854614258	10.080707550048828	10.629074096679688
rdo	2L	18012380	18070246	+	rdo	FBgn0243486	Involved in epithelium regeneration; ocellus development; and regulation of stem cell division. Is expressed in several structures, including adult head; embryonic brain; embryonic ventral epidermis; epithelium; and eye.	reduced ocelli [Source:FlyBase;Acc:FBgn0243486]	+	gene	Name match	0	5.847978627571138E-6	6.953474075999111E-5	1.93965	1.65946	8.980043411254883	9.560332298278809	9.312679290771484	10.150609016418457	10.933963775634766	11.835773468017578
kek3	2L	15552723	15583978	+	kek3	FBgn0028370	Predicted to be located in plasma membrane.	kekkon-3 [Source:FlyBase;Acc:FBgn0028370]	+	gene	Name match	0	2.337385041073503E-8	4.715721502179804E-7	1.82127	1.65893	8.42985	9.32867	8.76781	10.957963943481445	11.13265323638916	11.213208198547363
ymp	3R	25591502	25609127	-	ymp	FBgn0261287	Predicted to be involved in mRNA splicing, via spliceosome. Part of catalytic step 2 spliceosome and precatalytic spliceosome. Is expressed in adult head.	yellow-emperor [Source:FlyBase;Acc:FBgn0261287]	-	gene	Name match	0	8.787771803326905E-4	0.00571224	2.59629	1.65729	10.168684959411621	10.819380760192871	10.759176254272461	11.756372451782227	12.133532524108887	12.289030075073242
CG14452	3L	22695953	22696435	+	CG14452	FBgn0037180	Is expressed in organism.	No description	+	gene	Name match	0	0.00149625	0.00888136	3.84787	1.65416	0.011056868359446526	3	3.0167460441589355	6.070610046386719	6.475541591644287	6.119104862213135
CG42541	X	3891497	3930578	-	CG42541	FBgn0260658	Predicted to enable GTP binding activity and calcium channel regulator activity. Predicted to be active in plasma membrane.	No description	-	gene	Name match	0	9.278210144625376E-11	3.291346084566271E-9	1.76115	1.64896	10.175683975219727	10.555547714233398	10.30742359161377	12.536927223205566	12.540305137634277	12.270842552185059
CG2127	2R	8368344	8370038	-	CG2127	FBgn0033286	Is expressed in spermatozoon.	No description	-	gene	Name match	0	5.465459544211626E-4	0.00382863	2.36573	1.6484	5.069950580596924	6.02237	4.531319618225098	6.776878833770752	8.187882423400879	8.606551170349121
Mp	3L	6998843	7053499	+	Mp	FBgn0260660	Predicted to enable carbohydrate binding activity. Predicted to be an extracellular matrix structural constituent conferring tensile strength. Involved in several processes, including motor neuron axon guidance; positive regulation of integrin-mediated signaling pathway; and striated muscle atrophy. Predicted to be part of collagen trimer. Predicted to be active in extracellular matrix. Is expres…	Multiplexin [Source:FlyBase;Acc:FBgn0260660]	+	gene	Name match	0	7.373371357921599E-10	2.1600659039222592E-8	1.77297	1.64724	10.383438110351562	10.53721809387207	10.39550495147705	12.267352104187012	12.598469734191895	12.606236457824707
MRE23	3R	28586048	28591386	+	MRE23	FBgn0262741		mRNA-like ncRNA in embryogenesis 23 [Source:FlyBase;Acc:FBgn0262741]	+	gene	Name match	0	9.748240117914975E-4	0.00621513	2.66812	1.64721	4.332984924316406	5.523561954498291	5.701244354248047	5.852429389953613	8.104225158691406	9.23458
stan	2R	10673345	10721138	+	stan	FBgn0024836	Predicted to enable cell adhesion molecule binding activity. Involved in several processes, including calcium-dependent cell-cell adhesion via plasma membrane cell adhesion molecules; neuron differentiation; and positive regulation of cell projection organization. Located in apical plasma membrane and cell-cell junction. Is expressed in several structures, including embryonic/larval tracheal sect…	starry night [Source:FlyBase;Acc:FBgn0024836]	+	gene	Name match	0	4.2520120757671975E-9	1.0316469456483901E-7	1.78616	1.64605	8.796055793762207	9.283088684082031	9.143081665039062	10.3593	10.954015731811523	11.730925559997559
CG11893	3R	25289889	25291366	+	CG11893	FBgn0039316	Predicted to enable ecdysteroid 22-kinase activity. Involved in cellular response to caffeine; detoxification; and xenobiotic metabolic process. Is expressed in adult head.	No description	+	gene	Name match	0	2.514452148716373E-7	4.0043992157734465E-6	1.83867	1.64604	6.983238697052002	8.044394493103027	8.029569625854492	9.906604766845703	10.137922286987305	10.287457466125488
CG42458	3L	7423827	7454717	+	CG42458	FBgn0259935	Predicted to enable RNA binding activity. Predicted to be involved in RNA stabilization. Predicted to be located in cytosol. Predicted to be active in nucleus. Is expressed in T4 neuron; T5 neuron; medulla tangential neuron Mt1; and transmedullary Y neuron TmY8. Human ortholog(s) of this gene implicated in autosomal dominant intellectual developmental disorder 74. Orthologous to several human gen…	No description	+	gene	Name match	0	1.8516892623665626E-6	2.440122261759825E-5	1.88011	1.64465	12.065057754516602	12.214015007019043	12.466190338134766	12.198807716369629	12.499614715576172	12.922919273376465
CG10252	3R	23695221	23696245	-	CG10252	FBgn0039104	Predicted to be active in cytoskeleton. Is expressed in adult head; spermatozoon; and testis. Orthologous to several human genes including CIMAP1A (ciliary microtubule associated protein 1A).	No description	-	gene	Name match	0	9.705849806778133E-4	0.00619337	4.00124	1.64379	2.163059949874878	4.807354927062988	2.2093911170959473	5.191915988922119	7.395688056945801	8.208230972290039
CG34168	2L	16134714	16135272	-	CG34168	FBgn0085197	No description available	No description	-	gene	Name match	0	9.589097462594509E-4	0.00613456	3.86168	1.64365	1.163059949874878	4.4594316482543945	0.057388097047805786	6.965640068054199	6.8794379234313965	7.847558498382568
Dhit	2R	17792870	17800677	+	Dhit	FBgn0028743	Enables G-protein alpha-subunit binding activity; GDP-dissociation inhibitor activity; and GTPase activator activity. Is expressed in adult head. Orthologous to several human genes including RGS17 (regulator of G protein signaling 17).	Double hit [Source:FlyBase;Acc:FBgn0028743]	+	gene	Name match	0	9.872388240239616E-9	2.222400752316389E-7	1.79024	1.6427	9.692490577697754	9.487839698791504	9.99893	12.267006874084473	11.974284172058105	11.308541297912598
Ilp5	3L	9823349	9823897	-	Ilp5	FBgn0044048	Enables insulin receptor binding activity and receptor ligand activity. Involved in several processes, including female mating behavior; insulin receptor signaling pathway; and negative regulation of entry into reproductive diapause. Located in extracellular space. Is expressed in several structures, including Malpighian tubule Type I cell; brain; embryonic/larval corpus cardiacum; embryonic/larv…	Insulin-like peptide 5 [Source:FlyBase;Acc:FBgn0044048]	-	gene	Name match	0	4.3890615586406057E-8	8.467042675874836E-7	8.29448	1.64265	1.7480225563049316	3.8073549270629883	0.20939119160175323	12.005904197692871	10.165700912475586	10.47872543334961
Camta	2R	9446046	9480076	+	Camta	FBgn0259234		Calmodulin-binding transcription activator [Source:FlyBase;Acc:FBgn0259234]	+	gene	Name match	0	7.821056158263673E-8	1.414024268342473E-6	1.81361	1.64124	8.502909660339355	9.144658088684082	9.593094825744629	11.157327651977539	11.207225799560547	11.41822338104248
Vmat	2R	13513132	13534251	-	Vmat	FBgn0260964	Enables monoamine transmembrane transporter activity. Involved in several processes, including aminergic neurotransmitter loading into synaptic vesicle; positive regulation of dopaminergic neuron differentiation; and response to rotenone. Located in neuromuscular junction and synaptic vesicle. Is expressed in several structures, including CNS perineurial glial cell; aminergic neurons; brain; medu…	Vesicular monoamine transporter [Source:FlyBase;Acc:FBgn0260964]	-	gene	Name match	0	8.986594366433565E-7	1.260818407899933E-5	1.85273	1.63795	12.743318557739258	12.86573314666748	12.732707977294922	15.212133407592773	14.756525993347168	13.566917419433594
Gsc	2L	583540	594685	-	Gsc	FBgn0010323	Goosecoid (Gsc) encodes a homeoprotein that shares DNA binding sequence specificity with the products of bcd and oc. It regulates cell fate in the brain and stomatogastric nervous system. [Date last reviewed: 2019-03-07]	Goosecoid [Source:FlyBase;Acc:FBgn0010323]	-	gene	Name match	0	0.00157402	0.00926952	3.27809	1.63633	6.448462009429932	5.672425270080566	6.338674545288086	6.761281967163086	7.945026874542236	8.877132415771484
soti	3R	14380663	14381699	-	soti	FBgn0038225	Involved in sperm individualization. Is expressed in elongation stage spermatid and primary spermatocyte.	scotti [Source:FlyBase;Acc:FBgn0038225]	-	gene	Name match	0	0.00130538	0.00791939	2.82997	1.63426	5.806916236877441	4.584962368011475	3.2093913555145264	5.663984298706055	7.023029327392578	8.377416610717773
CG32809	X	1673110	1692768	-	CG32809	FBgn0023531	Predicted to be active in cytoplasm. Is expressed in several structures, including adult head; embryonic central brain glial cell; embryonic central brain neurons; ganglia; and larval nervous system. Orthologous to human KIAA1217 (KIAA1217) and SRCIN1 (SRC kinase signaling inhibitor 1).	No description	-	gene	Name match	0	1.6940052205427492E-7	2.814568006215268E-6	1.81355	1.63267	10.294917106628418	10.41045093536377	10.641932487487793	12.334434509277344	12.058189392089844	11.438910484313965
CG31358	3R	12027736	12031757	-	CG31358	FBgn0051358	Predicted to enable ion channel inhibitor activity. Predicted to be located in membrane. Predicted to be active in plasma membrane.	No description	-	gene	Name match	0	7.912077708169818E-4	0.00522009	4.15683	1.62915	2.163059949874878	0	4.209391117095947	4.237719535827637	7.561697959899902	8.083304405212402
tor	2R	7705183	7709184	-	tor	FBgn0003733	torso (tor) encodes a receptor required for the specification of both terminal regions of the early embryo and for ecdysone synthesis in the prothoracic gland at pupariation. [Date last reviewed: 2019-03-14]	torso	-	gene	Name match	0	6.412738584913313E-4	0.00436755	2.33583	1.62864	5.748022556304932	5.169925212860107	5.635655879974365	7.070610046386719	7.92891	8.685084342956543
Rdh	3L	3825449	3828525	+	Rdh	FBgn0064227	No description available	Red herring [Source:FlyBase;Acc:FBgn0064227]	+	gene	Name match	0	6.445311555580702E-7	9.38041466724826E-6	1.83055	1.62774	8.690537452697754	8.957101821899414	8.856849670410156	11.33509349822998	11.104225158691406	10.31241226196289
CG44422	X	11219379	11302783	-	CG44422	FBgn0265595	Predicted to enable calcium ion binding activity. Predicted to be involved in regulation of signal transduction. Is expressed in adult head. Orthologous to human KCNIP3 (potassium voltage-gated channel interacting protein 3) and KCNIP4 (potassium voltage-gated channel interacting protein 4).	No description	-	gene	Name match	0	5.251032386688337E-10	1.5880395665135438E-8	1.74405	1.62605	9.865232467651367	10.703038215637207	10.228981971740723	11.825965881347656	12.33696174621582	12.547013282775879
Cyp6d2	2R	22652573	22654530	-	Cyp6d2	FBgn0034756	Predicted to enable several functions, including heme binding activity; iron ion binding activity; and monooxygenase activity. Involved in response to camptothecin. Is expressed in adult head; embryonic/larval tracheal section; and organism. Human ortholog(s) of this gene implicated in B-lymphoblastic leukemia/lymphoma; acute lymphoblastic leukemia; chronic myeloid leukemia; essential hypertensio…	Cytochrome P450 6d2	-	gene	Name match	0	9.422433213330805E-4	0.00605848	2.47362	1.62547	5.484988212585449	4.4594316482543945	4.209391117095947	6.924220085144043	7.681992530822754	8.435364723205566
CR42874	2L	1989450	1990894	+	CR42874	FBgn0262148	No description available	long non-coding RNA:CR42874	+	gene	Name match	0	0.00184291	0.010566233657300472	3.74056	1.62496	2.163059949874878	2	2.794353723526001	5.5231218338012695	6.038136005401611	6.575962543487549
CG10713	3L	13428839	13435229	-	CG10713	FBgn0036360	No description available	No description	-	gene	Name match	0	3.529877358232625E-5	3.4650665475055575E-4	1.96109	1.62428	7.5206122398376465	8.159872055053711	6.476178169250488	10.010858535766602	9.747794151306152	9.341497421264648
CG42331	3R	24772181	24784562	+	CG42331	FBgn0259233	Predicted to enable peroxidase activity. Predicted to be involved in response to oxidative stress. Is expressed in several structures, including embryonic anal pad; embryonic dorsal epidermis; embryonic esophagus; embryonic head epidermis; and embryonic hypopharynx.	No description	+	gene	Name match	0	0.00144349	0.0086298	3.12312	1.6231	6.163060188293457	7.179908752441406	6.838747501373291	6.466537952423096	8.97674	10.07603645324707
CG3548	2R	24599947	24602367	+	CG3548	FBgn0035033	No description available	No description	+	gene	Name match	0	1.0127573659701739E-6	1.4037942491995636E-5	1.83335	1.62297	9.165875434875488	8.56224	9.32833	11.811840057373047	11.295523643493652	10.506023406982422
cos	2R	7382176	7387115	-	cos	FBgn0000352	costa (cos) encodes a kinesin-like protein and a key component in the Hedgehog (Hh) pathway that is involved in pattern formation and growth control. It forms a complex with the product of fu to restrict the activity of the Hh pathway transcription factor encoded by ci. [Date last reviewed: 2019-03-07]	costa [Source:FlyBase;Acc:FBgn0000352]	-	gene	Name match	0	6.754524656571448E-5	6.149627733975649E-4	2.00098	1.62292	6.021040916442871	8.409391403198242	7.756285667419434	10.108084678649902	10.315811157226562	9.759562492370605
CG7708	3R	18680604	18686739	+	CG7708	FBgn0038641	Predicted to enable amino acid transmembrane transporter activity and choline:sodium symporter activity. Predicted to be involved in acetylcholine biosynthetic process; amino acid transmembrane transport; and choline transport. Predicted to be located in membrane. Predicted to be active in plasma membrane. Is expressed in adult head; embryonic head sensory system; ganglia; and sense organ. Human …	Choline transporter	+	gene	Name match	0	7.625075681971794E-8	1.3836047401127871E-6	1.7875	1.62227	11.161650657653809	11.100005149841309	11.103450775146484	13.754651069641113	13.452997207641602	12.338083267211914
RSG7	X	16838173	16844433	-	RSG7	FBgn0024941	Predicted to enable GTPase activator activity. Predicted to be involved in G protein-coupled receptor signaling pathway and regulation of G protein-coupled receptor signaling pathway. Predicted to be active in cytoplasm and neuron projection. Is expressed in adult head. Human ortholog(s) of this gene implicated in alcohol dependence. Orthologous to human RGS6 (regulator of G protein signaling 6) …	Regulator of G-protein signaling 7 [Source:FlyBase;Acc:FBgn0024941]	-	gene	Name match	0	1.926428083720566E-8	3.9998099055083003E-7	1.77038	1.62205	10.215627670288086	10.111135482788086	10.41518497467041	12.792308807373047	12.503022193908691	11.629073143005371
ACXD	3L	2237608	2243719	+	ACXD	FBgn0040507	Predicted to enable adenylate cyclase activity. Involved in olfactory behavior. Predicted to be located in membrane. Predicted to be active in plasma membrane. Is expressed in several structures, including adult head; embryonic Malpighian tubule; embryonic/larval midgut; germline cell; and gonad. Orthologous to human ADCY2 (adenylate cyclase 2) and ADCY7 (adenylate cyclase 7).	Adenylyl cyclase X D	+	gene	Name match	0	9.348415769636631E-4	0.00602176	2.42915	1.62172	3.863499879837036	5.247927665710449	5.253785133361816	6.7134528160095215	7.784090042114258	8.12616
CR44377	2R	16969395	16971695	+	CR44377	FBgn0265527	No description available	long non-coding RNA:CR44377	+	gene	Name match	0	6.546617951244116E-4	0.00444457	4.48093	1.62085	1.163059949874878	3.5849626064300537	3.794353723526001	3.045074701309204	6.945026874542236	8.23458
link	2R	13555949	13557342	+	link	FBgn0033855	Located in vesicle. Is expressed in several structures, including anlage in statu nascendi; antennal primordium; central brain anlage in statu nascendi; glial cell; and head epidermis primordium.	link	+	gene	Name match	0	0.0014999	0.00889954	3.11614	1.61809	5.117256164550781	5.3575520515441895	4.60171	6.282113552093506	5.810725688934326	8.457906723022461
Shaw	2L	3718185	3729145	+	Shaw	FBgn0003386	Shaker cognate w (Shaw) encodes a voltage-gated potassium channel (Kv3.1) that mediates a non-inactivating potassium current open at resting membrane potential. It is important for controlling excitability of motor neurons and clock neurons. It regulates circadian rhythms and is in a pathway with the product of qsm and Na[+] K[+] Ca[2+] Co-transporter. [Date last reviewed: 2019-03-14]	Shaker cognate w [Source:FlyBase;Acc:FBgn0003386]	+	gene	Name match	0	6.61130684420641E-7	9.562440936861094E-6	1.81692	1.61785	8.95096	8.643856048583984	9.143081665039062	11.463529586791992	11.027767181396484	10.996463775634766
CG7990	X	19196058	19201979	-	CG7990	FBgn0030997	Predicted to be involved in GPI anchor biosynthetic process. Predicted to be located in Golgi membrane. Predicted to be active in endoplasmic reticulum membrane. Is expressed in adult head. Human ortholog(s) of this gene implicated in hyperphosphatasia with impaired intellectual development syndrome 3. Orthologous to human PGAP2 (post-GPI attachment to proteins 2).	No description	-	gene	Name match	0	8.525621524313465E-7	1.2012985280307475E-5	1.82002	1.6164	10.336737632751465	10.776432991027832	10.858647346496582	13.355525016784668	12.954015731811523	11.725709915161133
HLH3B	X	2680199	2681723	-	HLH3B	FBgn0011276	Predicted to enable DNA-binding transcription factor activity, RNA polymerase II-specific and RNA polymerase II cis-regulatory region sequence-specific DNA binding activity. Predicted to be involved in regulation of transcription by RNA polymerase II. Is expressed in several structures, including embryonic brain; larval ventral midline neurons; midline primordium; and ventral midline of embryo. H…	Helix loop helix protein 3B [Source:FlyBase;Acc:FBgn0011276]	-	gene	Name match	0	0.00114542	0.00710017	2.54264	1.61624	3.163059949874878	6.409390926361084	4.668822765350342	8.372145652770996	8.015416145324707	7.906111240386963
CG15824	2L	877172	885141	-	CG15824	FBgn0031292	No description available	No description	-	gene	Name match	0	0.00110319	0.00688687	2.50564	1.61567	4.68662	5.80735	4.116281986236572	7.070610046386719	7.441858291625977	8.838996887207031
CG12605	3L	3954251	3964771	-	CG12605	FBgn0035481	Predicted to enable DNA-binding transcription repressor activity, RNA polymerase II-specific and RNA polymerase II cis-regulatory region sequence-specific DNA binding activity. Involved in R7 cell differentiation. Predicted to be located in nuclear body. Is expressed in central brain primordium; embryonic brain; larval ventral nerve cord; organism; and ventral nerve cord primordium. Orthologous t…	scrape	-	gene	Name match	0	1.4901099909536697E-8	3.191265420809941E-7	1.75636	1.61343	10.341724395751953	10.701306343078613	10.55590534210205	13.053302764892578	12.81155014038086	11.972689628601074
Obp44a	2R	8134170	8135315	-	Obp44a	FBgn0033268	Predicted to enable odorant binding activity. Predicted to be involved in sensory perception of smell. Located in extracellular region. Is expressed in several structures, including adult head; adult heart; embryonic central brain neurons; ganglia; and larval nervous system.	Odorant-binding protein 44a [Source:FlyBase;Acc:FBgn0033268]	-	gene	Name match	0	1.7537764506414533E-4	0.00142067	2.06451	1.61223	8.229148864746094	8.857980728149414	6.990750789642334	10.746504783630371	11.263745307922363	9.254034042358398
Hmx	3R	17558930	17569097	+	Hmx	FBgn0264005	Predicted to enable DNA-binding transcription factor activity, RNA polymerase II-specific and RNA polymerase II transcription regulatory region sequence-specific DNA binding activity. Predicted to be involved in negative regulation of DNA-templated transcription and regulation of transcription by RNA polymerase II. Predicted to be active in nucleus. Is expressed in several structures, including a…	H6-like-homeobox [Source:FlyBase;Acc:FBgn0264005]	+	gene	Name match	0	4.846811934839934E-4	0.00345344	2.20878	1.6122	5.5206122398376465	7.569855690002441	6.1401286125183105	8.120362281799316	9.000067710876465	9.54471
mAChR-B	3R	8059284	8087049	+	mAChR-B	FBgn0037546	Enables G protein-coupled acetylcholine receptor activity. Involved in G protein-coupled acetylcholine receptor signaling pathway. Predicted to be located in membrane. Predicted to be active in dendrite; plasma membrane; and synapse. Is expressed in adult head; organism; and spermatozoon.	muscarinic Acetylcholine Receptor, B-type [Source:FlyBase;Acc:FBgn0037546]	+	gene	Name match	0	2.8603779355762526E-5	2.8699636459350586E-4	1.92775	1.61173	9.102639198303223	8.82337	8.725090980529785	10.1832	10.68799114227295	11.538776397705078
nsr	2R	22650556	22653595	+	nsr	FBgn0034740	Predicted to enable mRNA binding activity. Involved in post-transcriptional regulation of gene expression; sperm axoneme assembly; and sperm individualization. Located in nuclear speck. Orthologous to human KHDRBS2 (KH RNA binding domain containing, signal transduction associated 2) and KHDRBS3 (KH RNA binding domain containing, signal transduction associated 3).	novel spermatogenesis regulator [Source:FlyBase;Acc:FBgn0034740]	+	gene	Name match	0	0.00116826	0.00720385	2.49022	1.61095	5.207454204559326	3.700439691543579	4.209391117095947	6.910145282745361	7.29866	7.741300106048584
CG17270	3R	20816445	20818929	-	CG17270	FBgn0038828	Predicted to enable protein-macromolecule adaptor activity. Predicted to be located in membrane. Predicted to be active in endoplasmic reticulum. Is expressed in adult head and organism.	No description	-	gene	Name match	0	1.2843420336139388E-5	1.4231384557206184E-4	1.88942	1.6107	9.168684959411621	9.159872055053711	8.76781	11.894144058227539	11.033432006835938	10.07603645324707
CG3253	2R	24114398	24116359	+	CG3253	FBgn0041706	Predicted to enable glucuronosyltransferase activity. Predicted to be involved in protein O-linked glycosylation via mannose. Predicted to be active in Golgi apparatus. Human ortholog(s) of this gene implicated in congenital muscular dystrophy-dystroglycanopathy type A13. Orthologous to human B4GAT1 (beta-1,4-glucuronyltransferase 1).	No description	+	gene	Name match	0	8.732348214834929E-5	7.744269096292555E-4	1.99502	1.61034	7.261092185974121	7.483816146850586	7.116281509399414	10.425071716308594	9.375014305114746	8.795408248901367
Mal-A3	2R	8455909	8457892	-	Mal-A3	FBgn0002571	Predicted to enable alpha-1,4-glucosidase activity. Predicted to be involved in carbohydrate metabolic process. Is expressed in embryonic midgut chamber; embryonic/larval midgut; and organism. Human ortholog(s) of this gene implicated in cystinuria. Orthologous to human SLC3A1 (solute carrier family 3 member 1).	Maltase A3 [Source:FlyBase;Acc:FBgn0002571]	-	gene	Name match	0	0.00154753	0.00914595	2.7946	1.60988	4.863499641418457	5.584962368011475	3.2093913555145264	7.7215352058410645	8.879438400268555	5.694606781005859
CG42504	3R	12028070	12031757	-	CG42504	FBgn0260230	No description available	No description	-	gene	Name match	0	9.12158633582294E-4	0.00589903	4.11958	1.60981	2.163059949874878	0	4.209391117095947	4.045074462890625	7.486596584320068	8.068731307983398
CG42505	3R	12028070	12031757	-	CG42505	FBgn0260231	No description available	No description	-	gene	Name match	0	9.12158633582294E-4	0.00589903	4.11958	1.60981	2.163059949874878	0	4.209391117095947	4.045074462890625	7.486596584320068	8.068731307983398
CG12253	2L	10987806	10989241	+	CG12253	FBgn0026148	Is expressed in organism. Orthologous to human HARBI1 (harbinger transposase derived 1).	No description	+	gene	Name match	0	8.18093612906523E-5	7.302839076146483E-4	1.98685	1.60875	6.5206122398376465	6.7944159507751465	7.36926	9.870715141296387	9.304922103881836	8.40088
Ric	2R	16107440	16110017	-	Ric	FBgn0265605	Enables calmodulin binding activity. Involved in several processes, including response to heat; response to osmotic stress; and response to oxidative stress. Predicted to be located in membrane. Predicted to be active in plasma membrane. Is expressed in organism and pole plasm. Human ortholog(s) of this gene implicated in Noonan syndrome; Noonan syndrome 8; RASopathy; and hepatocellular carcinoma…	Ras-related protein interacting with calmodulin [Source:FlyBase;Acc:FBgn0265605]	-	gene	Name match	0	2.386699691214744E-7	3.8131158817122923E-6	1.78501	1.60813	12.167280197143555	12.102959632873535	12.083603858947754	14.783287048339844	14.390363693237305	13.199478149414062
CG12546	3L	22693324	22693812	-	CG12546	FBgn0037178	No description available	No description	-	gene	Name match	0	9.63005586527288E-4	0.00615813	5.39382	1.60668	2.163059949874878	1	1.2093912363052368	5.697151184082031	6.007762432098389	5.804231643676758
Fcp3C	X	3173376	3174474	-	Fcp3C	FBgn0000644	Is expressed in follicle cell.	Follicle cell protein 3C [Source:FlyBase;Acc:FBgn0000644]	-	gene	Name match	0	7.562368409708142E-4	0.0050248	2.2977	1.60519	5.372513294219971	5.247927665710449	5.16359	6.612759113311768	8.208061218261719	8.30466
VhaM9.7-a	3L	4262705	4263464	+	VhaM9.7-a	FBgn0035521	Predicted to contribute to proton-transporting ATPase activity, rotational mechanism. Predicted to be involved in proton transmembrane transport. Predicted to be part of plasma membrane proton-transporting V-type ATPase complex and vacuolar proton-transporting V-type ATPase, V0 domain. Is expressed in adult head and ovariole. Orthologous to human ATP6V0E1 (ATPase H+ transporting V0 subunit e1) an…	Vacuolar H[+] ATPase M9.7 subunit a [Source:FlyBase;Acc:FBgn0035521]	+	gene	Name match	0	2.056244966297527E-6	2.6907329811365344E-5	1.82314	1.60494	12.790593147277832	12.9202	12.675211906433105	15.607861518859863	15.058653831481934	13.669776916503906
shakB	X	20761071	20927050	-	shakB	FBgn0085387	Enables gap junction channel activity and photoreceptor activity. Involved in several processes, including gap junction assembly; jump response; and phototransduction. Located in gap junction and plasma membrane. Is expressed in several structures, including ISN innervated muscle cell of A1-7; adult head; efferent neurons; ganglia; and midgut primordium.	shaking B [Source:FlyBase;Acc:FBgn0085387]	-	gene	Name match	0	4.6275091397651735E-11	1.7626923254354665E-9	1.70082	1.60237	10.034965515136719	10.897846221923828	10.615595817565918	11.47612476348877	12.3975	13.069189071655273
CG13148	2R	12686249	12688786	+	CG13148	FBgn0033767	No description available	No description	+	gene	Name match	0	7.605332939419895E-5	6.846171454526484E-4	5.20025	1.59734	5.9444193840026855	4.807354927062988	1.2093912363052368	10.952823638916016	10.295523643493652	9.292169570922852
CG14507	3R	29226204	29227725	-	CG14507	FBgn0039655	Predicted to enable calcium-dependent phospholipase A2 activity. Predicted to be involved in arachidonate secretion; lipid catabolic process; and phospholipid metabolic process. Human ortholog(s) of this gene implicated in cholecystolithiasis; colorectal cancer; familial benign fleck retina; gastroesophageal reflux disease; and human immunodeficiency virus infectious disease. Orthologous to sever…	No description	-	gene	Name match	0	0.00119661	0.00735353	2.44519	1.59724	5.5206122398376465	5.426264762878418	5.49479	6.697150707244873	7.945026874542236	8.4856
dj	3R	7059315	7060524	+	dj	FBgn0019828	Involved in sperm individualization. Located in several cellular components, including axoneme; mitochondrial derivative; and motile cilium. Is expressed in male germline cell; spermatid axoneme; and testis.	don juan [Source:FlyBase;Acc:FBgn0019828]	+	gene	Name match	0	0.00194402	0.011036	3.15932	1.59546	3.163059949874878	4.4594316482543945	2.5313191413879395	5.761281490325928	7.208061218261719	7.636504173278809
nmo	3L	7979046	8054147	+	nmo	FBgn0011817	nemo (nmo) encodes an atypical proline-directed serine/threonine kinase with roles in numerous developmental processes, including ommatidial rotation/planar cell polarity, retinal specification and neuronal function, and circadian clock speed. It regulates the activity of several signal transduction pathways, including BMP, Wnt, and Notch, and is implicated in fly models of neurodegenerative dise…	nemo [Source:FlyBase;Acc:FBgn0011817]	+	gene	Name match	0	2.318773157424653E-13	1.3774615996442474E-11	1.66965	1.59352	10.804208755493164	11.298062324523926	11.050168991088867	13.099581718444824	13.116731643676758	13.198014259338379
CG11638	X	1013984	1026703	-	CG11638	FBgn0040351	Predicted to enable calcium ion binding activity and enzyme regulator activity. Predicted to be involved in microtubule cytoskeleton organization. Predicted to be active in cytoplasm.	No description	-	gene	Name match	0	3.2909160836425144E-6	4.1364408389199525E-5	1.81723	1.59308	9.821271896362305	9.544963836669922	9.84964	12.435857772827148	11.977225303649902	10.9584
CG46059	2L	19183093	19183787	-	CG46059	FBgn0267726	No description available	No description	-	gene	Name match	0	0.00183072	0.010504347272217274	2.8995	1.59246	2.970414876937866	5.7279205322265625	3.9098308086395264	7.045074462890625	8.561697959899902	8.00892
CG7953	2L	13847925	13849223	+	CG7953	FBgn0028533	Is expressed in adult head.	No description	+	gene	Name match	0	0.00105074	0.00661465	4.18991	1.59098	3.863499879837036	-0.152003	0.057388097047805786	6.837632656097412	7.5927252769470215	5.616604804992676
CG43367	3L	4193993	4224003	+	CG43367	FBgn0263110	Predicted to enable protein kinase binding activity. Predicted to be involved in intracellular protein localization. Predicted to be active in cytosol and membrane. Is expressed in several structures, including adult head; anterior endoderm; embryonic/larval midgut; embryonic/larval midgut primordium; and germline cell. Human ortholog(s) of this gene implicated in gray platelet syndrome. Ortholog…	No description	+	gene	Name match	0	1.1418268403267512E-13	7.304764432225497E-12	1.66387	1.59034	10.435689926147461	10.82734203338623	10.361676216125488	11.227823257446289	11.768889427185059	12.0142
Culd	3L	8352355	8356296	-	Culd	FBgn0035880	Involved in endocytosis; photoreceptor cell maintenance; and rhodopsin metabolic process. Located in early endosome. Is expressed in Bolwig organ; Bolwig organ primordium; adult head; eye; and photoreceptor neurons. Human ortholog(s) of this gene implicated in methylmalonic acidemia due to transcobalamin receptor defect. Orthologous to human CD320 (CD320 molecule).	CUB and LDLa domain [Source:FlyBase;Acc:FBgn0035880]	-	gene	Name match	0	6.471003871411085E-4	0.00439723	2.18936	1.5865	4.970414638519287	4.169925212860107	5.209391117095947	7.466537952423096	7.194640159606934	7.412464141845703
corn	3L	7142991	7157073	-	corn	FBgn0259173	Enables microtubule binding activity. Involved in positive regulation of exocytosis. Located in apical part of cell and cell cortex. Part of protein-containing complex. Is expressed in several structures, including antennal anlage; central brain anlage; central brain primordium; epithelial cell; and presumptive embryonic/larval system.	cornetto [Source:FlyBase;Acc:FBgn0259173]	-	gene	Name match	0	1.71875047527692E-9	4.619334603717107E-8	1.70226	1.58564	9.289764404296875	8.682994842529297	9.051741600036621	11.48445987701416	11.495516777038574	10.871895790100098
dpr10	3L	10147454	10186108	-	dpr10	FBgn0052057	Involved in synapse organization. Located in neuron projection membrane. Is expressed in adult mushroom body alpha'-lobe; adult mushroom body alpha-lobe; adult mushroom body gamma-lobe; larval ventral nerve cord; and medulla.	defective proboscis extension response 10 [Source:FlyBase;Acc:FBgn0052057]	-	gene	Name match	0	2.2945803035412382E-9	5.861751972702223E-8	1.70319	1.58471	8.914604187011719	10.13442611694336	9.650259971618652	10.899497032165527	11.859378814697266	12.32204532623291
CG3264	2R	22208464	22210765	-	CG3264	FBgn0034712	Predicted to enable alkaline phosphatase activity. Predicted to be located in cell surface. Predicted to be active in plasma membrane. Human ortholog(s) of this gene implicated in adult hypophosphatasia; childhood hypophosphatasia; hypophosphatasia; infantile hypophosphatasia; and inflammatory bowel disease. Orthologous to human ALPL (alkaline phosphatase, biomineralization associated); ALPG (alk…	Alkaline phosphatase 8	-	gene	Name match	0	0.00190865	0.010884755291044712	2.80347	1.58432	4.55538	5.087462902069092	1.7943536043167114	6.5045061111450195	6.828212738037109	8.167778968811035
mir-4940	3L	9144593	9144697	+	mir-4940	FBgn0263556	No description available	mir-4940 stem loop [Source:FlyBase;Acc:FBgn0263556]	+	gene	Name match	0	0.00126898	0.00771595	2.40818	1.5829	6.1403398513793945	6.087462902069092	5.531319618225098	9.24334	8.618080139160156	6.985838413238525
CG5282	3L	20424424	20426071	-	CG5282	FBgn0036986	Predicted to be involved in proteolysis. Is expressed in adult head; central brain primordium; ganglia; gut section; and ventral nerve cord primordium. Human ortholog(s) of this gene implicated in hepatoblastoma. Orthologous to human DPEP1 (dipeptidase 1); DPEP2 (dipeptidase 2); and DPEP3 (dipeptidase 3).	No description	-	gene	Name match	0	1.9670369511004537E-5	2.0678751752711833E-4	1.85995	1.58268	8.759249687194824	9.187352180480957	9.245565414428711	11.975811958312988	11.382431983947754	10.041004180908203
CG17724	2R	13176094	13190086	-	CG17724	FBgn0033802	Is expressed in several structures, including anlage in statu nascendi; antennal anlage; ganglia; head epidermis primordium; and sensory nervous system primordium.	No description	-	gene	Name match	0	1.302686070125958E-9	3.565120465509608E-8	1.69522	1.58157	9.652908325195312	9.965784072875977	9.499409675598145	11.840417861938477	11.887279510498047	11.466270446777344
CG42594	X	4840833	4906575	+	CG42594	FBgn0260971	Predicted to enable outward rectifier potassium channel activity and potassium ion leak channel activity. Predicted to be involved in potassium ion transmembrane transport. Predicted to be located in membrane. Predicted to be active in plasma membrane.	No description	+	gene	Name match	0	7.947060112201143E-6	9.193777805194259E-5	1.82229	1.58039	8.312807083129883	9.935165405273438	9.110258102416992	9.566394805908203	11.054944038391113	12.02882194519043
VAChT	3R	18705501	18718916	+	VAChT	FBgn0270928	Predicted to enable acetylcholine transmembrane transporter activity. Predicted to be involved in chemical synaptic transmission. Located in terminal bouton. Is expressed in several structures, including adult head; indirect flight muscle cell; larval ventral nerve cord; optic lobe intrinsic columnar neurons; and synaptic neuropil domain. Human ortholog(s) of this gene implicated in congenital my…	Vesicular acetylcholine transporter [Source:FlyBase;Acc:FBgn0270928]	+	gene	Name match	0	7.111522108971258E-7	1.0216841474175453E-5	1.76121	1.57779	10.383438110351562	10.790348052978516	10.94240665435791	13.36038589477539	12.942770004272461	11.87817668914795
Syt12	X	13359248	13368179	+	Syt12	FBgn0261085	Predicted to enable SNARE binding activity; calcium ion sensor activity; and calcium-dependent phospholipid binding activity. Predicted to be involved in regulation of calcium ion-dependent exocytosis and vesicle-mediated transport. Predicted to be located in membrane. Predicted to be active in exocytic vesicle and plasma membrane. Is expressed in indirect flight muscle cell. Orthologous to human…	Synaptotagmin 12 [Source:FlyBase;Acc:FBgn0261085]	+	gene	Name match	0	2.835564373526722E-4	0.00217573	2.03837	1.5776	6.5206122398376465	7.839203834533691	7.618782043457031	10.471339225769043	9.92891	8.70407
CG33203	3R	28870606	28887709	-	CG33203	FBgn0053203	Predicted to be located in membrane. Orthologous to human PAQR4 (progestin and adipoQ receptor family member 4).	No description	-	gene	Name match	0	4.6938051667666514E-8	8.95111611498578E-7	1.72192	1.57755	12.992188453674316	13.025312423706055	13.22532844543457	12.768370628356934	12.70702075958252	12.839533805847168
sns	2R	8798489	8856091	+	sns	FBgn0024189	Enables cell adhesion mediator activity. Involved in several processes, including garland nephrocyte differentiation; heterophilic cell-cell adhesion via plasma membrane cell adhesion molecules; and homophilic cell adhesion via plasma membrane adhesion molecules. Located in nephrocyte diaphragm and plasma membrane. Is active in apical plasma membrane. Is expressed in several structures, including…	sticks and stones [Source:FlyBase;Acc:FBgn0024189]	+	gene	Name match	0	1.3635307993808965E-8	2.958269078590092E-7	1.70887	1.57731	8.866963386535645	9.483816146850586	9.454943656921387	10.482083320617676	11.166559219360352	12.196130752563477
Spn	3L	2505245	2554292	-	Spn	FBgn0010905	Spinophilin (Spn) encodes a scaffold protein protein that regulates the neurexin/neuroligin signalling at the presynaptic active zone. [Date last reviewed: 2019-09-19]	Spinophilin [Source:FlyBase;Acc:FBgn0010905]	-	gene	Name match	0	6.197746760250311E-9	1.4565191008841794E-7	1.69916	1.57518	10.27549934387207	10.843920707702637	10.72902774810791	12.578125953674316	12.7466	12.396871566772461
CG33322	2L	20814337	20816240	-	CG33322	FBgn0053322	No description available	No description	-	gene	Name match	0	0.00205133	0.011561879888176918	3.39497	1.57496	0.16305996477603912	4	4.296854019165039	6.910145282745361	7.194640159606934	7.665848255157471
CR43496	X	6758610	6759491	-	CR43496	FBgn0263507	No description available	long non-coding RNA:CR43496	-	gene	Name match	0	7.397186436719494E-7	1.0536239642533474E-5	1.75737	1.57467	7.250523090362549	7.507794380187988	7.9508585929870605	9.788466453552246	9.469982147216797	9.938532829284668
xmas-1	X	17151231	17154592	-	xmas-1	FBgn0016080		xmas	-	gene	Name match	0	0.00146077	0.00870186	2.42958	1.57226	6.021040916442871	6.409390926361084	4.4573187828063965	8.447173118591309	8.347990989685059	8.00892
rdgB	X	13762752	13779488	+	rdgB	FBgn0003218	retinal degeneration B (rdgB) encodes a member of the Class IIA Phosphatidylinositol transfer protein (PITP) family. It supports multiple biochemical functions involving lipid transfer during G-protein coupled phospholipase C activation. [Date last reviewed: 2019-03-14]	retinal degeneration B [Source:FlyBase;Acc:FBgn0003218]	+	gene	Name match	0	1.8442902316451182E-8	3.8399198842853366E-7	1.70529	1.57224	9.916276931762695	9.517668724060059	10.093562126159668	12.131779670715332	12.01732349395752	11.541417121887207
CG30116	2R	18456602	18498026	-	CG30116	FBgn0028496	Is expressed in several structures, including CNS glial cell; embryonic central brain; ganglia; gut section; and sensory nervous system primordium.	No description	-	gene	Name match	0	1.9745543866633852E-8	4.094055157111143E-7	1.70538	1.57184	9.909574508666992	9.971543312072754	10.026374816894531	12.097253799438477	12.147095680236816	11.62222957611084
msd5	3L	1332307	1333146	-	msd5	FBgn0035210	Involved in mitotic spindle-templated microtubule nucleation. Part of HAUS complex. Is expressed in organism.	mitotic spindle density 5 [Source:FlyBase;Acc:FBgn0035210]	-	gene	Name match	0	8.647993672639132E-4	0.00563496	2.21577	1.57162	5.44846	6.285402297973633	4.116281986236572	8.536928176879883	7.793023586273193	7.214864253997803
Syn	3R	10190689	10222442	+	Syn	FBgn0004575	Synapsin (Syn) encodes a phosphoprotein associated with synaptic vesicles. It interacts with the endocytic scaffolding protein encoded by Dap160. Phosphorylation of synapsin at serine 6 is required for associative short-term learning/memory and short-term olfactory habituation. It is important for outgrowth of synaptic boutons at the larval neuromuscular junction. [Date last reviewed: 2019-03-14]	Synapsin [Source:FlyBase;Acc:FBgn0004575]	+	gene	Name match	0	2.3265810611405868E-8	4.700258955381287E-7	1.70577	1.57087	12.683923721313477	12.718104362487793	12.582799911499023	13.992189407348633	13.852317810058594	13.546028137207031
CR46041	3R	19058020	19058519	+	CR46041	FBgn0267708	No description available	long non-coding RNA:CR46041	+	gene	Name match	0	0.00170437	0.00995876	2.48396	1.56942	4.68662	5.169925212860107	3.794353723526001	6.745514392852783	7.038136005401611	8.160924911499023
Liprin-gamma	2R	22333500	22373109	-	Liprin-gamma	FBgn0034720	Enables protein homodimerization activity. Involved in axon target recognition and negative regulation of synaptic assembly at neuromuscular junction. Part of protein-containing complex. Is expressed in central nervous system; embryonic brain; eye disc; eye disc morphogenetic furrow; and larval ventral nerve cord. Orthologous to human KAZN (kazrin, periplakin interacting protein).	Liprin-gamma	-	gene	Name match	0	9.199773581824999E-11	3.2790623549772135E-9	1.66431	1.56901	10.435689926147461	10.491852760314941	10.656474113464355	12.759320259094238	12.588241577148438	12.373717308044434
CG9395	2L	13349823	13355073	-	CG9395	FBgn0032506	Predicted to enable UDP-galactosyltransferase activity. Predicted to be involved in N-glycan processing and glycosylation. Predicted to be active in cytoplasm. Is expressed in embryonic antennal sense organ; embryonic brain; and larval ventral nerve cord.	No description	-	gene	Name match	0	4.151952816755511E-5	4.0022365283221006E-4	1.87055	1.569	8.245208740234375	9.346513748168945	8.652334213256836	11.575342178344727	11.033432006835938	9.806429862976074
CG3257	2R	24116792	24123263	+	CG3257	FBgn0034978	Is expressed in embryonic antennal sense organ; embryonic brain; embryonic foregut sensory structure; embryonic head sensory system; and larval ventral nerve cord.	No description	+	gene	Name match	0	1.5819358623048174E-6	2.120105637004599E-5	1.76149	1.56705	10.92958927154541	10.71252727508545	10.583343505859375	13.387466430664062	12.97330093383789	11.889622688293457
Pdfr	X	2552206	2578640	+	Pdfr	FBgn0260753	Enables neuropeptide receptor activity. Involved in several processes, including G protein-coupled receptor signaling pathway; circadian temperature homeostasis; and locomotor rhythm. Located in neuron projection; neuronal cell body; and plasma membrane. Is expressed in several structures, including adult brain; adult gnathal ganglion; adult neuromere; adult pacemaker neurons; and synaptic neurop…	Pigment-dispersing factor receptor [Source:FlyBase;Acc:FBgn0260753]	+	gene	Name match	0	2.301850327057764E-5	2.3682955361437052E-4	1.83725	1.56586	7.870419502258301	8.731319427490234	8.18093	9.604042053222656	10.114952087402344	10.654913902282715
PVRAP	3L	5997208	6026317	+	PVRAP	FBgn0052406	Enables vascular endothelial growth factor receptor binding activity. Involved in negative regulation of epidermal growth factor receptor signaling pathway; positive regulation of TORC1 signaling; and vascular endothelial growth factor receptor signaling pathway. Predicted to be active in focal adhesion. Is expressed in wing pouch.	PVR adaptor protein [Source:FlyBase;Acc:FBgn0052406]	+	gene	Name match	0	2.079465957649518E-6	2.716370545385871E-5	1.76509	1.56553	9.120162010192871	9.689997673034668	9.52906	11.671826362609863	11.709382057189941	11.274815559387207
Wnt5	X	18501401	18505405	-	Wnt5	FBgn0010194	Wnt oncogene analog 5 (Wnt5) encodes a member of the Wnt gene family and acts as a signalling ligand for the Ryk family of receptor tyrosine kinase-related Wnt receptors. Among other processes, the product of Wnt5 contributes to repulsive embryonic axon pathfinding, mushroom body growth and antennal lobe patterning. [Date last reviewed: 2018-09-13]	Wnt oncogene analog 5 [Source:FlyBase;Acc:FBgn0010194]	-	gene	Name match	0	6.991028203628957E-5	6.323606357909739E-4	1.89265	1.56547	6.995950222015381	7.1292829513549805	6.9236369132995605	9.749472618103027	9.444695472717285	8.201566696166992
solo	2L	15061656	15072133	+	solo	FBgn0283440	Enables SMC family protein binding activity. Involved in female meiotic nuclear division; meiotic sister chromatid cohesion, centromeric; and synaptonemal complex organization. Located in chromosome, centromeric region. Colocalizes with synaptonemal complex. Is expressed in germarium and germline cell.	sisters on the loose [Source:FlyBase;Acc:FBgn0283440]	+	gene	Name match	0	0.00166525	0.0097607	3.69439	1.56363	12.669862747192383	12.769838333129883	13.143634796142578	14.241326332092285	14.017203330993652	13.19487190246582
CG46318	3R	18680604	18685290	+	CG46318	FBgn0284234	No description available	No description	+	gene	Name match	0	1.4180832863530668E-7	2.405476379863103E-6	1.71671	1.56348	10.673824310302734	10.715961456298828	10.784930229187012	13.268559455871582	13.006802558898926	11.939032554626465
Mst98Cb	3R	28292798	28293863	+	Mst98Cb	FBgn0004171	Involved in spermatid development. Located in sperm flagellum. Is expressed in spermatozoon.	Male-specific RNA 98Cb [Source:FlyBase;Acc:FBgn0004171]	+	gene	Name match	0	0.00227422	0.012576707638800144	2.79584	1.56194	3.48499	4.169925212860107	4.60171	5.3251824378967285	7.497567653656006	7.304660320281982
CG15760	X	13669699	13676232	+	CG15760	FBgn0030508	Predicted to be located in cytoplasmic vesicle membrane. Predicted to be active in organelle membrane.	No description	+	gene	Name match	0	4.1606985178077593E-5	4.0055083809420466E-4	1.8536	1.55919	7.8212714195251465	7.209453582763672	8.237297058105469	10.301115036010742	10.27335262298584	9.136677742004395
spaw	2R	8359466	8362156	-	spaw	FBgn0050365	Is expressed in elongation stage spermatid and primary spermatocyte.	spacewatch [Source:FlyBase;Acc:FBgn0050365]	-	gene	Name match	0	0.00223108	0.012370112352073193	3.5847	1.55787	2.163059949874878	3.5849626064300537	2.2093911170959473	4.881576061248779	6.038136005401611	7.389194011688232
hubl	2R	8359466	8362156	-	hubl	FBgn0050364	Is expressed in elongation stage spermatid; primary spermatocyte; and spermatozoon.	hug-bell [Source:FlyBase;Acc:FBgn0050364]	-	gene	Name match	0	0.00223108	0.012370112352073193	3.5847	1.55787	2.163059949874878	3.5849626064300537	2.2093911170959473	4.881576061248779	6.038136005401611	7.389194011688232
CG43775	2R	24123167	24126630	-	CG43775	FBgn0264297	Involved in response to virus. Predicted to be located in extracellular region. Predicted to be active in extracellular space.	No description	-	gene	Name match	0	3.707799805852119E-6	4.598654777510092E-5	1.76626	1.5576	7.439184665679932	7.562242031097412	7.151905536651611	9.89772	9.82604	9.30155
CG43776	2R	24123167	24126630	-	CG43776	FBgn0264298	Predicted to be located in extracellular region. Predicted to be active in extracellular space.	No description	-	gene	Name match	0	3.707799805852119E-6	4.598654777510092E-5	1.76626	1.5576	7.439184665679932	7.562242031097412	7.151905536651611	9.89772	9.82604	9.30155
CG43777	2R	24123167	24126630	-	CG43777	FBgn0264299	Predicted to be located in extracellular region. Predicted to be active in extracellular space.	No description	-	gene	Name match	0	3.707799805852119E-6	4.598654777510092E-5	1.76626	1.5576	7.439184665679932	7.562242031097412	7.151905536651611	9.89772	9.82604	9.30155
alrm	3R	25381065	25382781	-	alrm	FBgn0039332	Is expressed in adult head; adult mushroom body; glial cell; larval ventral nerve cord; and synaptic neuropil domain.	astrocytic leucine-rich repeat molecule [Source:FlyBase;Acc:FBgn0039332]	-	gene	Name match	0	0.0018485	0.010594174265861511	3.94689	1.55307	1.163059949874878	4	0.057388097047805786	6.680663108825684	6.642998218536377	6.090535640716553
retinin	3L	16331933	16332789	+	retinin	FBgn0040074	A structural constituent of eye lens. Located in extracellular space. Is expressed in adult head; cone cell; cornea; organism; and primary pigment cell.	retinin	+	gene	Name match	0	8.698980091139674E-4	0.0056619	2.15924	1.55086	8.475942611694336	7.918863296508789	6.668822765350342	11.215715408325195	10.607991218566895	8.174600601196289
CG10738	3L	13450770	13465539	+	CG10738	FBgn0036368	Predicted to enable guanylate cyclase activity and peptide receptor activity. Involved in several processes, including Golgi organization; negative regulation of cell size; and positive regulation of mitotic cell cycle. Predicted to be active in plasma membrane. Is expressed in adult head. Human ortholog(s) of this gene implicated in congenital diarrhea 6. Orthologous to human GUCY2C (guanylate c…	Eclosion Hormone Receptor	+	gene	Name match	0	6.322551053017378E-5	5.806661793030798E-4	1.8581	1.55031	6.777769565582275	6.930737018585205	7.359138488769531	8.745514869689941	9.107810020446777	9.69461
fz	3L	14274343	14368639	+	fz	FBgn0001085	frizzled (fz) encodes the founding member of the Fz family of receptors for Wnt ligands. It is part of Wnt signaling and planar cell polarity pathways. [Date last reviewed: 2019-03-07]	frizzled [Source:FlyBase;Acc:FBgn0001085]	+	gene	Name match	0	3.2384059878154403E-9	7.986645300661621E-8	1.66149	1.54914	9.229148864746094	10.370687484741211	9.746609687805176	10.00755786895752	11.88884449005127	12.637739181518555
CG7565	3L	8087635	8091786	-	CG7565	FBgn0035833	Predicted to be involved in neuron migration. Predicted to be active in cytoplasmic vesicle and membrane. Is expressed in adult head; embryonic brain; larval nervous system; larval ventral nerve cord; and organism. Orthologous to human KIAA0319 (KIAA0319) and KIAA0319L (KIAA0319 like).	No description	-	gene	Name match	0	3.6806923731091956E-7	5.657080237142509E-6	1.70845	1.54757	8.941137313842773	9.707359313964844	9.674957275390625	12.002176284790039	11.531991004943848	10.96729850769043
Obp22a	2L	1991381	1992160	-	Obp22a	FBgn0043539	Predicted to enable odorant binding activity. Involved in insemination. Located in extracellular space.	Odorant-binding protein 22a [Source:FlyBase;Acc:FBgn0043539]	-	gene	Name match	0	0.00261891	0.0141893	4.06018	1.54562	0.011056868359446526	3.1699249744415283	2.5313191413879395	5.5231218338012695	6.7385759353637695	5.970241546630859
zld	X	19766465	19783548	-	zld	FBgn0259789	Enables DNA-binding transcription factor activity, RNA polymerase II-specific; double-stranded DNA binding activity; and nucleosome binding activity. Involved in several processes, including miRNA transcription; positive regulation of gastrulation; and regulation of gene expression. Located in chromatin and nucleoplasm. Is active in nucleus. Is expressed in several structures, including cuboidal/…	zelda [Source:FlyBase;Acc:FBgn0259789]	-	gene	Name match	0	0.0011666	0.00719869	2.20034	1.54256	6.42985	7	6.253785133361816	6.924220085144043	8.945026397705078	9.680299758911133
CG14740	3R	12061070	12062944	-	CG14740	FBgn0037988	Predicted to enable citrate synthase activity. Predicted to be involved in carbohydrate metabolic process and tricarboxylic acid cycle. Located in mitochondrion. Is expressed in adult head and spermatozoon. Human ortholog(s) of this gene implicated in dilated cardiomyopathy and hypertrophic cardiomyopathy. Orthologous to human CS (citrate synthase).	Citrate synthase 2	-	gene	Name match	0	6.061861058697104E-4	0.00416457	5.88637	1.54254	0.011056868359446526	2	0.057388097047805786	3.8226821422576904	6.719959735870361	7.292169570922852
CG31897	2L	8442447	8445815	+	CG31897	FBgn0051897	No description available	No description	+	gene	Name match	0	0.00255324	0.013878722675144672	2.97707	1.54233	2.48499	5.49185	3.2093913555145264	5.8226823806762695	7.311154365539551	7.906111240386963
dve	2R	22243963	22286469	+	dve	FBgn0020307	Predicted to enable DNA-binding transcription factor activity, RNA polymerase II-specific and RNA polymerase II cis-regulatory region sequence-specific DNA binding activity. Involved in several processes, including copper ion import; imaginal disc-derived appendage morphogenesis; and midgut development. Located in cytosol and nucleus. Is expressed in several structures, including embryonic/larval…	defective proventriculus [Source:FlyBase;Acc:FBgn0020307]	+	gene	Name match	0	0.00122794	0.0075091	2.21251	1.54202	7.5206122398376465	9.18488	7.3992156982421875	9.298415184020996	10.000067710876465	11.274815559387207
Npc2d	3R	10055356	10056083	-	Npc2d	FBgn0037782	Predicted to enable sterol binding activity. Predicted to be involved in sterol transport. Is expressed in embryonic/larval salivary gland. Human ortholog(s) of this gene implicated in Niemann-Pick disease and Niemann-Pick disease type C2. Orthologous to human NPC2 (NPC intracellular cholesterol transporter 2).	Niemann-Pick type C-2d [Source:FlyBase;Acc:FBgn0037782]	-	gene	Name match	0	0.00178618	0.010314867831766605	3.68706	1.54163	3.163059949874878	4.584962368011475	2.2093911170959473	8.248947143554688	7.247589588165283	4.446679592132568
CG5804	3L	8788144	8788545	-	CG5804	FBgn0035926	Predicted to enable fatty-acyl-CoA binding activity. Predicted to be involved in fatty acid metabolic process. Is expressed in embryonic/larval midgut.	Acyl-CoA binding protein 5	-	gene	Name match	0	0.00214334	0.0119768	2.58183	1.54142	6.271584510803223	7.6653361320495605	4.379316329956055	9.70533	10.329690933227539	6.65613
S-Lap3	3L	10465187	10468974	+	S-Lap3	FBgn0045770	Predicted to enable manganese ion binding activity. Predicted to be involved in proteolysis. Located in major mitochondrial derivative. Is expressed in adult head; spermatogonium; spermatozoon; and testis. Orthologous to human LAP3 (leucine aminopeptidase 3).	Sperm-Leucylaminopeptidase 3 [Source:FlyBase;Acc:FBgn0045770]	+	gene	Name match	0	0.00155206	0.00916541	2.31382	1.54138	5.970414638519287	6.870365142822266	5.60171	6.325182914733887	9.263745307922363	9.757292747497559
CG2217	3R	30418767	30422971	-	CG2217	FBgn0027544	No description available	No description	-	gene	Name match	0	3.288188281658222E-7	5.116858574183425E-6	1.69666	1.5401	9.114344596862793	9.491852760314941	9.113273620605469	11.492748260498047	11.411001205444336	10.531488418579102
CG42740	3R	30418767	30422971	-	CG42740	FBgn0261704	No description available	No description	-	gene	Name match	0	3.288188281658222E-7	5.116858574183425E-6	1.69666	1.5401	9.114344596862793	9.491852760314941	9.113273620605469	11.492748260498047	11.411001205444336	10.531488418579102
Ir68a	3L	11232972	11236218	-	Ir68a	FBgn0036150	Predicted to enable ligand-gated monoatomic ion channel activity. Predicted to be involved in detection of chemical stimulus. Predicted to be located in membrane. Is expressed in several structures, including adult antennal lobe receptor neurons; external compound sense organ; organism subdivision; synaptic neuropil domain; and synaptic neuropil subdomain.	Ionotropic receptor 68a [Source:FlyBase;Acc:FBgn0036150]	-	gene	Name match	0	0.00217886	0.012134511955082417	2.48398	1.54004	3.163059949874878	5.643856048583984	4.209391117095947	7.293002128601074	7.747794151306152	8.228039741516113
HPS4	2R	17683574	17690822	+	HPS4	FBgn0034261	Predicted to enable small GTPase binding activity. Predicted to contribute to guanyl-nucleotide exchange factor activity. Involved in ommochrome biosynthetic process. Located in late endosome membrane and lysosomal membrane. Part of BLOC-3 complex. Is expressed in several structures, including embryonic/larval midgut primordium; eye disc; ganglia; gut section; and larval central nervous system. H…	Hermansky-Pudlak Syndrome 4 [Source:FlyBase;Acc:FBgn0034261]	+	gene	Name match	0	9.831144609506737E-8	1.7562318816999323E-6	1.68026	1.5394	10.36640739440918	10.2866	10.22480583190918	11.980871200561523	11.888322830200195	11.411742210388184
NetB	X	14686038	14749376	-	NetB	FBgn0015774	Netrin-B	Netrin-B [Source:FlyBase;Acc:FBgn0015774]	-	gene	Name match	0	5.275770149637538E-7	7.904904123279266E-6	1.70227	1.53899	9.401464462280273	9.824958801269531	9.95591	11.367002487182617	11.627474784851074	11.954474449157715
CR44018	3R	10639279	10645773	+	CR44018	FBgn0264788	No description available	antisense RNA:CR44018	+	gene	Name match	0	9.910025401040912E-4	0.00629682	2.14841	1.53893	5.117256164550781	7.108524322509766	6.732953071594238	7.9588189125061035	9.351018905639648	9.797618865966797
Cyp304a1	3R	12963791	12965923	+	Cyp304a1	FBgn0038095	Predicted to enable several functions, including heme binding activity; iron ion binding activity; and monooxygenase activity. Is expressed in adult fat body; amnioserosa; embryonic/larval midgut; organism; and yolk nucleus. Human ortholog(s) of this gene implicated in several diseases, including Plasmodium falciparum malaria; alcohol dependence; carcinoma (multiple); glucose metabolism disease (…	Cytochrome P450 304a1	+	gene	Name match	0	1.4307544915936887E-4	0.00118859	6.64381	1.53765	1.163059949874878	1	0.20939119160175323	4.822681903839111	6.945026874542236	7.523495197296143
CG15465	X	5085759	5254864	+	CG15465	FBgn0029746	No description available	No description	+	gene	Name match	0	9.698584158002177E-10	2.7290941062574348E-8	1.63791	1.53643	11.008550643920898	11.983705520629883	11.75000286102295	13.264069557189941	13.72594928741455	13.910969734191895
CG9920	3R	14097293	14098080	-	CG9920	FBgn0038200	Predicted to enable metal ion binding activity; protein-folding chaperone binding activity; and unfolded protein binding activity. Predicted to be involved in protein folding. Predicted to be active in mitochondrial matrix. Is expressed in adult head. Orthologous to human HSPE1 (heat shock protein family E (Hsp10) member 1).	No description	-	gene	Name match	0	0.00155577	0.00917646	2.27945	1.53569	5.332984924316406	7.139551639556885	3.9098308086395264	8.24334	8.638049125671387	9.097731590270996
Gs1	2L	132077	134472	+	Gs1	FBgn0001142	Glutamine synthetase 1 (Gs1) encodes the mitochondrial enzyme that uses glutamate and ammonia as substrates to synthesize glutamine, which is a precursor of purine and pyrimidine synthesis. An adequate level of maternally supplied Gs1 product activity is necessary in the early embryonic development. High level of glutamine in mitochondria causes megamitochondrial formation in cells. [Date last re…	Glutamine synthetase 1 [Source:FlyBase;Acc:FBgn0001142]	+	gene	Name match	0	1.73015280324762E-7	2.855078946595313E-6	1.67792	1.53244	10.6629	10.68737506866455	10.730010032653809	13.201157569885254	12.897153854370117	11.882869720458984
CG34386	2R	18062415	18093628	+	CG34386	FBgn0085415	Predicted to enable transcription coactivator activity. Predicted to be involved in positive regulation of transcription by RNA polymerase II. Predicted to be active in nucleus.	No description	+	gene	Name match	0	0.00238139	0.0130824	2.51328	1.53194	6.904526710510254	8.455327033996582	7.801848411560059	7.965640068054199	9.489347457885742	10.896860122680664
Or63a	3L	2961534	2963788	+	Or63a	FBgn0035382	Predicted to enable ionotropic olfactory receptor activity and odorant binding activity. Predicted to be involved in detection of chemical stimulus involved in sensory perception of smell. Predicted to be located in dendrite membrane. Predicted to be part of cation channel complex. Predicted to be active in plasma membrane. Is expressed in embryonic/larval antennal lobe; larval antennal lobe glom…	Odorant receptor 63a [Source:FlyBase;Acc:FBgn0035382]	+	gene	Name match	0	0.00125674	0.00765701	2.17604	1.52904	6.5206122398376465	5.392317771911621	6.1635870933532715	9.032135009765625	8.99621	7.228039264678955
Dap160	2L	21134439	21142347	-	Dap160	FBgn0023388	Enables protein kinase activator activity. Involved in several processes, including negative regulation of Notch signaling pathway; positive regulation of neuroblast proliferation; and synaptic vesicle endocytosis. Located in apical cortex and synaptic vesicle. Colocalizes with presynaptic membrane. Is expressed in several structures, including adult heart; embryonic foregut sensory structure; em…	Dynamin associated protein 160 [Source:FlyBase;Acc:FBgn0023388]	-	gene	Name match	0	1.2347329629847081E-6	1.686492032604292E-5	1.70221	1.52873	10.377378463745117	10.869593620300293	10.765896797180176	13.228887557983398	12.81812858581543	11.745887756347656
rg	X	5085759	5254864	+	rg	FBgn0266098	Enables protein kinase A binding activity. Involved in several processes, including eye morphogenesis; learning or memory; and mushroom body development. Located in cytoplasm; membrane; and neuronal cell body. Is expressed in several structures, including adult brain cell body rind; adult head; brain; glial cell; and gut section. Used to study autism spectrum disorder. Human ortholog(s) of this g…	rugose [Source:FlyBase;Acc:FBgn0266098]	+	gene	Name match	0	1.4872973963520053E-9	4.03348607846965E-8	1.62979	1.52761	11.008550643920898	11.983705520629883	11.75000286102295	13.264069557189941	13.72594928741455	13.910969734191895
Mst87F	3R	13827151	13828008	-	Mst87F	FBgn0002862	Predicted to enable structural molecule activity. Involved in spermatogenesis. Located in sperm flagellum. Is expressed in testis.	Male-specific RNA 87F [Source:FlyBase;Acc:FBgn0002862]	-	gene	Name match	0	0.00303	0.0159828	3.05225	1.52733	3.48499	4.643856048583984	1.2093912363052368	6.595272064208984	7.023029327392578	7.317044734954834
CR44843	3L	14560000	14560953	+	CR44843	FBgn0266117	No description available	antisense RNA:CR44843	+	gene	Name match	0	2.4454042431898415E-4	0.00190864	1.90757	1.52615	7.5117878913879395	7.321928024291992	7.1401286125183105	10.00755786895752	9.241076469421387	8.214863777160645
Frq1	X	18155369	18174744	+	Frq1	FBgn0030897	Enables calcium ion binding activity and calcium sensitive guanylate cyclase activator activity. Involved in neuromuscular junction development and neurotransmitter secretion. Is expressed in several structures, including adult head; brain; lamina; larval ventral nerve cord; and presumptive embryonic/larval system. Orthologous to human NCS1 (neuronal calcium sensor 1).	Frequenin 1 [Source:FlyBase;Acc:FBgn0030897]	+	gene	Name match	0	4.00968974645366E-6	4.9343580030836165E-5	1.72222	1.52601	10.546764373779297	10.703903198242188	11.254467964172363	13.37310791015625	12.988204956054688	11.881828308105469
klg	3R	22899284	22961731	+	klg	FBgn0017590	Predicted to enable axon guidance receptor activity. Involved in several processes, including behavioral response to ethanol; homophilic cell adhesion via plasma membrane adhesion molecules; and long-term memory. Predicted to be extrinsic component of plasma membrane. Predicted to be active in axon; neuronal cell body; and plasma membrane. Is expressed in several structures, including adult brain…	klingon [Source:FlyBase;Acc:FBgn0017590]	+	gene	Name match	0	1.9543124096799147E-7	3.186934236509842E-6	1.66948	1.52493	13.425742149353027	13.371912956237793	11.528498649597168	13.877737998962402	13.798855781555176	13.43038558959961
CG1561	X	11581957	11584175	-	CG1561	FBgn0030317	Predicted to enable ecdysteroid 22-kinase activity. Is expressed in adult head; eye; mesoderm anlage; organism; and ventral ectoderm anlage.	Pinkman	-	gene	Name match	0	3.55036259861663E-4	0.00262594	1.94165	1.52453	7.725302219390869	6.820178985595703	6.732953071594238	9.608407020568848	10.03060245513916	8.133179664611816
CG11327	2L	6684842	6686712	-	CG11327	FBgn0031849	Is expressed in adult head.	No description	-	gene	Name match	0	0.00179649	0.010351583361625671	4.88391	1.52258	0.011056868359446526	3	2.2093911170959473	4.237719535827637	5.453173637390137	7.389194011688232
prominin-like	3L	3114450	3127724	-	prominin-like	FBgn0026189	Involved in microvillus organization. Is active in apical plasma membrane. Is expressed in adult head; fat body; larval brain; and spermatozoon. Human ortholog(s) of this gene implicated in cone-rod dystrophy 12; retinal macular dystrophy 2; and retinitis pigmentosa 41. Orthologous to several human genes including PROM1 (prominin 1).	prominin-like	-	gene	Name match	0	6.076479053263029E-8	1.128596750277211E-6	1.6531	1.52253	9.849560737609863	9.781359672546387	9.876502990722656	12.299090385437012	11.765488624572754	11.377416610717773
Corin	2R	7540111	7564435	+	Corin	FBgn0033192	Predicted to enable serine-type endopeptidase activity. Predicted to be involved in proteolysis. Predicted to be located in membrane. Is expressed in spermatozoon. Human ortholog(s) of this gene implicated in familial hypertrophic cardiomyopathy; hypertension; and pre-eclampsia. Orthologous to human CORIN (corin, serine peptidase).	Corin	+	gene	Name match	0	2.984429329444538E-6	3.792606730712578E-5	1.71055	1.52252	9.742376327514648	9.82337	9.732953071594238	11.897270202636719	11.668705940246582	11.203235626220703
aub	2L	10997819	11001476	-	aub	FBgn0000146	aubergine	aubergine [Source:FlyBase;Acc:FBgn0000146]	-	gene	Name match	0	0.00291773	0.015494289807975292	3.25232	1.5218	1.163059949874878	3	4.531319618225098	6.647110939025879	6.701100826263428	7.400875568389893
CG46298	2R	10353368	10354389	+	CG46298	FBgn0283625	No description available	No description	+	gene	Name match	0	0.00285022	0.015233039855957031	2.60378	1.52163	4.250522613525391	3.5849626064300537	4.531319618225098	5.485647201538086	7.529989242553711	7.254034042358398
CG5697	3R	21015949	21017120	+	CG5697	FBgn0038846	No description available	No description	+	gene	Name match	0	0.00219117	0.0121898	3.45138	1.52058	4.917947292327881	2.8073549270629883	3.2093913555145264	8.721535682678223	5.582456588745117	6.090535640716553
CG32388	3L	6983473	6984586	-	CG32388	FBgn0250849	No description available	No description	-	gene	Name match	0	0.00171797	0.010014458559453487	4.13225	1.51978	0.011056868359446526	4.523561954498291	1.2093912363052368	5.237719535827637	7.486596584320068	7.254034042358398
CG43439	3L	6983473	6984586	-	CG43439	FBgn0263387	No description available	No description	-	gene	Name match	0	0.00171797	0.010014458559453487	4.13225	1.51978	0.011056868359446526	4.523561954498291	1.2093912363052368	5.237719535827637	7.486596584320068	7.254034042358398
CR43466	2R	24881130	24881817	-	CR43466	FBgn0263443	No description available	antisense RNA:CR43466	-	gene	Name match	0	0.00283154	0.015165692195296288	2.5663	1.51939	6.163060188293457	5.321928024291992	4.853247165679932	8.684803009033203	8.366063117980957	7.304660320281982
CG7407	3L	21823461	21824571	+	CG7407	FBgn0037134	Is expressed in organism. Orthologous to human MXRA7 (matrix remodeling associated 7).	No description	+	gene	Name match	0	8.519374432580662E-7	1.2012985280307475E-5	1.67933	1.51675	10.667879104614258	10.461480140686035	10.569140434265137	13.12912368774414	12.658356666564941	11.659784317016602
EndoA	3R	18906609	18910755	+	EndoA	FBgn0038659	Enables phospholipid binding activity. Involved in several processes, including clathrin-dependent synaptic vesicle endocytosis; membrane bending; and plasma membrane tubulation. Located in cytosol; membrane; and type I terminal bouton. Is expressed in several structures, including adult head; ganglia; larval nervous system; motor neurons; and neuromuscular junction. Human ortholog(s) of this gen…	Endophilin A [Source:FlyBase;Acc:FBgn0038659]	+	gene	Name match	0	5.420248271548189E-6	6.491289241239429E-5	1.71254	1.5146	11.090837478637695	11.205793380737305	11.507452964782715	13.970312118530273	13.404823303222656	12.191093444824219
Tet	3L	2786207	2879158	-	Tet	FBgn0263392	Enables DNA N6-methyladenine demethylase activity. Involved in several processes, including DNA modification; germ cell development; and transposable element silencing. Located in nucleus. Is expressed in several structures, including antennal anlage; ganglia; germline cell; head epidermis primordium; and larval imaginal tissue. Human ortholog(s) of this gene implicated in gastrointestinal system…	Ten-Eleven Translocation (TET) family protein [Source:FlyBase;Acc:FBgn0263392]	-	gene	Name match	0	2.88503088086145E-9	7.207033547729225E-8	1.61775	1.51425	9.74802	10.528453826904297	10.268735885620117	11.09492301940918	11.959481239318848	12.751886367797852
CG42402	3R	4077939	4104326	+	CG42402	FBgn0259821	Predicted to enable carbohydrate binding activity. Orthologous to human EVA1C (eva-1 homolog C).	No description	+	gene	Name match	0	2.3452417963198968E-7	3.7508834793698043E-6	1.65628	1.51329	9.770390510559082	10.227615356445312	10.026374816894531	11.650818824768066	11.595919609069824	11.553895950317383
Sb	3R	16116161	16145284	+	Sb	FBgn0003319	Stubble	Stubble [Source:FlyBase;Acc:FBgn0003319]	+	gene	Name match	0	1.5193062426988035E-4	0.0012545	1.84203	1.51243	7.96396	8.661778450012207	8.169393539428711	9.284843444824219	10.226312637329102	11.163498878479004
Schip1	2L	10328200	10331116	-	Schip1	FBgn0032221	Involved in negative regulation of growth; positive regulation of hippo signaling; and positive regulation of protein serine/threonine kinase activity. Located in adherens junction and apical plasma membrane. Is expressed in eye disc and wing disc. Orthologous to several human genes including SCHIP1 (schwannomin interacting protein 1).	Schwannomin interacting protein 1 [Source:FlyBase;Acc:FBgn0032221]	-	gene	Name match	0	5.155498456588248E-6	6.189078703755513E-5	1.7023	1.50845	9.939493179321289	10.125412940979004	9.913294792175293	12.719518661499023	12.204716682434082	11.103998184204102
CG7985	3R	18199857	18215001	+	CG7985	FBgn0028499	Predicted to enable beta-N-acetylhexosaminidase activity. Is expressed in adult brain cell body rind; adult head; adult optic lobe; lamina; and photoreceptor cell R7. Orthologous to human HEXD (hexosaminidase D).	No description	+	gene	Name match	0	4.523104962572688E-6	5.496013181982562E-5	1.69748	1.50732	8.563939094543457	9.19967	8.639843940734863	11.065855979919434	10.726969718933105	11.015585899353027
5-HT2B	3R	8578205	8629996	+	5-HT2B	FBgn0261929	Enables G protein-coupled serotonin receptor activity. Involved in serotonin receptor signaling pathway. Predicted to be located in membrane. Predicted to be active in dendrite and plasma membrane. Is expressed in adult head and hemocyte. Used to study autism spectrum disorder. Human ortholog(s) of this gene implicated in several diseases, including alcohol dependence; alcoholic psychosis; cocain…	5-hydroxytryptamine (serotonin) receptor 2B [Source:FlyBase;Acc:FBgn0261929]	+	gene	Name match	0	4.9599828344071284E-5	4.6846020268276334E-4	1.76565	1.50347	8.25052	9.717677116394043	9.2262	9.356660842895508	10.833634376525879	11.896860122680664
C901	X	10964032	10967134	-	C901	FBgn0021742	Predicted to enable Notch binding activity. Predicted to be involved in Notch signaling pathway and negative regulation of Notch signaling pathway. Predicted to be located in membrane. Predicted to be active in plasma membrane. Human ortholog(s) of this gene implicated in autoimmune disease (multiple); dementia; ductal carcinoma in situ; schizophrenia; and systemic scleroderma. Orthologous to hum…	C901	-	gene	Name match	0	0.0026485	0.014334057457745075	3.74927	1.50281	3.3329849243164062	3.906890630722046	3.0167460441589355	4.559647560119629	6.383910655975342	7.685084819793701
CG31921	2L	329910	332335	-	CG31921	FBgn0051921	No description available	No description	-	gene	Name match	0	0.00246519	0.013487162999808788	2.3509	1.50219	4.410987854003906	5.857980728149414	5.49479	5.630037307739258	8.234533309936523	8.685084342956543
CG30043	2R	12359436	12363165	+	CG30043	FBgn0050043	Predicted to enable metalloexopeptidase activity. Predicted to be involved in proteolysis. Is expressed in embryonic large intestine; garland cell primordium; organism; and plasmatocyte primordium. Orthologous to human ERMP1 (endoplasmic reticulum metallopeptidase 1).	No description	+	gene	Name match	0	0.00249815	0.013623806647956371	3.33119	1.50161	2.163059949874878	5.882643222808838	3.0167460441589355	6.466537952423096	7.323537826538086	9.368520736694336
Snup	3L	2652088	2655455	+	Snup	FBgn0259199	Enables U1 snRNA binding activity; U2 snRNA binding activity; and U4 snRNA binding activity. Predicted to be involved in snRNA import into nucleus. Located in Cajal body and cytoplasmic U snRNP body. Is expressed in organism. Used to study autosomal recessive limb-girdle muscular dystrophy. Orthologous to human SNUPN (snurportin 1).	Snurportin [Source:FlyBase;Acc:FBgn0259199]	+	gene	Name match	0	9.547555237077177E-6	1.087723794626072E-4	1.70643	1.50119	6.957475662231445	7.74819	7.5669426918029785	9.924220085144043	9.455988883972168	9.208230972290039
CG42304	3L	2652088	2655455	+	CG42304	FBgn0259200	Predicted to enable DNA binding activity and nucleosome binding activity. Predicted to be active in nucleus. Orthologous to human DNTTIP1 (deoxynucleotidyltransferase terminal interacting protein 1).	No description	+	gene	Name match	0	9.547555237077177E-6	1.087723794626072E-4	1.70643	1.50119	6.957475662231445	7.74819	7.5669426918029785	9.924220085144043	9.455988883972168	9.208230972290039
CG43783	3L	8932235	8954272	-	CG43783	FBgn0264305	Predicted to enable lipid binding activity. Located in endomembrane system. Is expressed in adult head. Orthologous to human TEX2 (testis expressed 2).	No description	-	gene	Name match	0	2.36224786931416E-6	3.0590701499022543E-5	1.67513	1.50092	10.602890968322754	10.574593544006348	11.21220588684082	12.803773880004883	12.64731502532959	12.428604125976562
CG17855	2L	9540523	9542480	+	CG17855	FBgn0032124	No description available	No description	+	gene	Name match	0	0.00279996	0.015034218318760395	3.70713	1.49992	1.163059949874878	2	3.9098308086395264	5.697151184082031	6.662627220153809	7.147119522094727
CG42586	2L	14741161	14741840	-	CG42586	FBgn0260954	Is expressed in amnioserosa; embryonic/larval fat body; and yolk nucleus.	No description	-	gene	Name match	0	2.6774656726047397E-4	0.00207033	6.3532	1.4997	2.163059949874878	1.5849624872207642	0.057388097047805786	6.680663108825684	5.945026874542236	7.501962184906006
gammaSnap2	3R	10120399	10121400	-	gammaSnap2	FBgn0266721	Predicted to enable soluble NSF attachment protein activity and syntaxin binding activity. Predicted to be involved in intracellular protein transport. Predicted to be located in cytoplasm. Predicted to be part of SNARE complex. Is expressed in adult head. Orthologous to human NAPG (NSF attachment protein gamma).	gamma Soluble NSF attachment protein 2 [Source:FlyBase;Acc:FBgn0266721]	-	gene	Name match	0	9.579641482559964E-5	8.366816327907145E-4	1.78825	1.49782	8.14605	8.266786575317383	8.248310089111328	11.021536827087402	10.582456588745117	9.046591758728027
FucTC	X	23008766	23011303	-	FucTC	FBgn0044872	Predicted to enable fucosyltransferase activity. Predicted to be involved in protein glycosylation. Predicted to be located in membrane. Orthologous to human FUT7 (fucosyltransferase 7).	alpha1,3-fucosyltransferase C	-	gene	Name match	0	2.465134684825898E-6	3.1840438168728724E-5	1.67134	1.4977	9.237201690673828	9.445014953613281	9.32313	11.832510948181152	11.56561279296875	10.520821571350098
gcm	2L	9579498	9581745	-	gcm	FBgn0014179	glial cells missing (gcm) encodes an essential zinc finger transcription factor that determines the fate of the lateral glial cells. It is involved in the differentiation of plasmatocytes, tendon cells and specific neurons. [Date last reviewed: 2019-03-07]	glial cells missing [Source:FlyBase;Acc:FBgn0014179]	-	gene	Name match	0	0.00319886	0.016721850261092186	2.75236	1.49764	2.7480223178863525	6.392317295074463	4.379316329956055	6.095700740814209	8.08253	8.993574142456055
CR45009	X	23007672	23009452	+	CR45009	FBgn0266361	No description available	antisense RNA:CR45009	+	gene	Name match	0	4.26417409471469E-6	5.217003126745112E-5	1.68138	1.49696	9.413358688354492	9.493855476379395	9.55147	11.988007545471191	11.69217586517334	10.543395042419434
CG2187	3R	31755356	31758637	-	CG2187	FBgn0017448	Predicted to enable symporter activity. Predicted to be involved in sodium ion transport. Predicted to be located in membrane. Is expressed in adult head. Human ortholog(s) of this gene implicated in congenital hypothyroidism and thyroid dyshormonogenesis 1. Orthologous to human SLC5A12 (solute carrier family 5 member 12); SLC5A5 (solute carrier family 5 member 5); and SLC5A8 (solute carrier fami…	No description	-	gene	Name match	0	0.00348267	0.017971569672226906	2.94835	1.49631	2.7480223178863525	4.954195976257324	4.209391117095947	5.992607593536377	6.775101661682129	8.241095542907715
CR43464	2L	2000058	2003935	+	CR43464	FBgn0263441	No description available	antisense RNA:CR43464	+	gene	Name match	0	5.978185799904168E-4	0.00411275	1.93327	1.49567	6.8212714195251465	7.845489978790283	7.558119297027588	10.041851043701172	9.118509292602539	8.830384254455566
stj	2R	13805794	13819571	+	stj	FBgn0261041	Predicted to enable voltage-gated calcium channel activity. Involved in several processes, including bulk synaptic vesicle endocytosis; detection of temperature stimulus involved in sensory perception of pain; and negative regulation of synaptic assembly at neuromuscular junction. Located in presynaptic active zone. Is expressed in several structures, including adult brain; adult head; adult opti…	straightjacket [Source:FlyBase;Acc:FBgn0261041]	+	gene	Name match	0	2.621706185479411E-10	8.43810799011635E-9	1.58061	1.49453	8.954222679138184	8.900866508483887	9.435803413391113	10.866165161132812	11.031546592712402	11.303882598876953
CR43357	2L	15202259	15203967	+	CR43357	FBgn0263089	No description available	long non-coding RNA:CR43357	+	gene	Name match	0	0.00266385	0.014386	4.19591	1.49298	0.011056868359446526	4.643856048583984	4.296854019165039	5.5231218338012695	7.038136005401611	7.353569984436035
CG12071	3R	30877084	30881027	-	CG12071	FBgn0039808	Predicted to enable DNA-binding transcription activator activity, RNA polymerase II-specific; DNA-binding transcription repressor activity, RNA polymerase II-specific; and RNA polymerase II cis-regulatory region sequence-specific DNA binding activity. Predicted to be involved in negative regulation of transcription by RNA polymerase II. Predicted to be active in nucleus.	No description	-	gene	Name match	0	2.0007967123092385E-6	2.6273619369021617E-5	1.65964	1.49208	9.906211853027344	9.991521835327148	10.317914962768555	12.557391166687012	12.230429649353027	11.213208198547363
Nf1	3R	25983013	25995737	+	Nf1	FBgn0015269	Neurofibromin 1 (Nf1) encodes a protein that functions as a GTPase activating protein for the products of Ras85D and Ras64B in the larval and adult nervous system. Loss of Nf1 results in excess Ras-Raf-ERK signaling and to a non-cell-autonomous cAMP/PKA signaling defect. The product of Nf1 contributes to postembryonic growth, learning/memory, and circadian rhythm. [Date last reviewed: 2019-03-14]	Neurofibromin 1 [Source:FlyBase;Acc:FBgn0015269]	+	gene	Name match	0	2.1055466259412015E-9	5.4749346389826314E-8	1.58759	1.4912	8.970415115356445	9.571752548217773	9.019963264465332	10.941622734069824	11.33122444152832	11.323196411132812
S-Lap8	2R	16491100	16493233	+	S-Lap8	FBgn0034132	Predicted to enable manganese ion binding activity. Predicted to be involved in proteolysis. Located in major mitochondrial derivative. Is expressed in adult head; spermatogonium; spermatozoon; and testis. Orthologous to human LAP3 (leucine aminopeptidase 3).	Sperm-Leucylaminopeptidase 8 [Source:FlyBase;Acc:FBgn0034132]	+	gene	Name match	0	0.00286829	0.015307792462408543	2.38807	1.49119	4.622491359710693	5.857980728149414	4.60171	5.965640068054199	8.023029327392578	8.736699104309082
RabX4	3R	24826665	24828409	-	RabX4	FBgn0051118	Predicted to enable GTPase activity. Predicted to be involved in Rab protein signal transduction and exocytosis. Located in neuronal cell body and synapse. Is expressed in several structures, including Bolwig organ; brain; imaginal disc; mushroom body; and synaptic neuropil domain.	RabX4	-	gene	Name match	0	5.949183560005622E-6	7.040259515633807E-5	1.6792	1.49036	9.984833717346191	10.194756507873535	10.41640567779541	12.764219284057617	12.184492111206055	11.213208198547363
AstA-R1	X	3574536	3666724	+	AstA-R1	FBgn0266429	Enables allatostatin receptor activity. Involved in neuropeptide signaling pathway. Located in plasma membrane. Is expressed in several structures, including adult brain; adult dorsal fan-shaped body; adult dorsal fan-shaped body tangential neurons; adult head; and neurosecretory cell of pars lateralis. Human ortholog(s) of this gene implicated in nicotine dependence; opiate dependence; and opioi…	Allatostatin A receptor 1 [Source:FlyBase;Acc:FBgn0266429]	+	gene	Name match	0	3.5898256101063453E-7	5.528774636331946E-6	1.63094	1.49014	9.446148872375488	9.98868	9.566943168640137	10.655571937561035	11.650389671325684	12.338083267211914
CR44023	4	276523	278174	+	CR44023	FBgn0264793	No description available	long non-coding RNA:CR44023	+	gene	Name match	0	0.00173711	0.010091010481119156	5.24683	1.48972	0.011056868359446526	2.321928024291992	2.2093911170959473	5.5231218338012695	5.945026874542236	6.00127
CG8398	3L	6609325	6619113	+	CG8398	FBgn0035708	Predicted to be involved in neurogenesis. Predicted to be active in cytosol. Is expressed in adult brain; adult head; larval ventral nerve cord; and yolk nucleus.	axundead	+	gene	Name match	0	3.944909167330479E-6	4.8645215429132804E-5	1.66508	1.48695	7.546764373779297	8.455327033996582	7.5669426918029785	9.690990447998047	9.910554885864258	10.00510025024414
CG8468	2R	14219898	14230620	+	CG8468	FBgn0033913	Predicted to enable monocarboxylic acid transmembrane transporter activity. Predicted to be involved in monocarboxylic acid transport. Predicted to be active in plasma membrane. Is expressed in several structures, including Malpighian tubule primordium; adult head; anterior endoderm; embryonic/larval midgut primordium; and gut section. Human ortholog(s) of this gene implicated in familial hyperin…	No description	+	gene	Name match	0	1.177052254206501E-4	0.0010023	1.77934	1.48672	7.342968940734863	7.584962368011475	7.794353485107422	8.985912322998047	9.404458045959473	10.52483081817627
LManIII	2L	8765273	8768710	-	LManIII	FBgn0032066	Predicted to enable alpha-mannosidase activity. Predicted to be involved in mannose metabolic process. Predicted to be active in lysosome. Is expressed in embryonic/larval midgut. Human ortholog(s) of this gene implicated in alpha-mannosidosis. Orthologous to human MAN2B1 (mannosidase alpha class 2B member 1).	Lysosomal alpha-mannosidase III [Source:FlyBase;Acc:FBgn0032066]	-	gene	Name match	0	0.00214175	0.011972356587648392	3.7216	1.4853	3.970414876937866	3.4594316482543945	0.057388097047805786	8.144610404968262	7.623098850250244	4.031641960144043
CG8701	2R	8371073	8372142	+	CG8701	FBgn0033287	Is expressed in spermatozoon.	No description	+	gene	Name match	0	0.00281317	0.015083526261150837	2.32212	1.48468	3.48499	5.906890869140625	4.60171	6.3874664306640625	7.793023586273193	8.47459
shi	X	15892116	15906716	+	shi	FBgn0003392	shibire	shibire [Source:FlyBase;Acc:FBgn0003392]	+	gene	Name match	0	6.411945378204109E-6	7.552070746896788E-5	1.67194	1.48416	12.760414123535156	12.93774127960205	12.942619323730469	15.4507	15.182741165161133	13.713027000427246
CR43314	2L	11952200	11971094	-	CR43314	FBgn0263019	Predicted to be involved in miRNA-mediated post-transcriptional gene silencing. Is expressed in cephalic furrow; larval peripheral nervous system; and organism.	long non-coding RNA:CR43314	-	gene	Name match	0	9.182952635455877E-5	8.076897356659174E-4	1.76086	1.48346	8.810518264770508	9.845490455627441	9.134203910827637	10.03700065612793	10.950027465820312	12.144081115722656
TwdlG	3R	4248723	4251341	-	TwdlG	FBgn0037225	Predicted to be a structural constituent of chitin-based larval cuticle. Predicted to be involved in body morphogenesis and chitin-based cuticle development. Predicted to be located in extracellular matrix. Predicted to be active in chitin-based extracellular matrix. Is expressed in embryonic dorsal epidermis; embryonic head epidermis; and embryonic ventral epidermis.	TweedleG [Source:FlyBase;Acc:FBgn0037225]	-	gene	Name match	0	5.147752817720175E-4	0.00364704	1.88602	1.48257	6.5381	7.392317295074463	5.853247165679932	9.586447715759277	9.026820182800293	8.298428535461426
Tace	3R	30000530	30003678	+	Tace	FBgn0039734	Enables metalloendopeptidase activity. Involved in several processes, including cell surface receptor signaling pathway; commissural neuron axon guidance; and membrane protein ectodomain proteolysis. Predicted to be located in membrane. Predicted to be active in plasma membrane. Is expressed in spermatozoon and ventral nerve cord. Human ortholog(s) of this gene implicated in Alzheimer's disease; …	Tace	+	gene	Name match	0	3.9743103116052225E-5	3.8558279629796743E-4	1.72293	1.48256	9.91293	10.022368431091309	9.937311172485352	12.666603088378906	12.070640563964844	10.701708793640137
CG14945	2L	12049418	12052049	+	CG14945	FBgn0032402	Predicted to enable phosphoric diester hydrolase activity. Involved in endosome organization. Located in endosome membrane. Is expressed in several structures, including embryonic hindgut; embryonic large intestine; embryonic/larval garland cell; spermatozoon; and ventral midline of embryo. Orthologous to human PLCXD2 (phosphatidylinositol specific phospholipase C X domain containing 2) and PLCXD…	Phosphatidylinositol-specific phospholipase C X domain containing	+	gene	Name match	0	4.744269062939566E-6	5.736810271628201E-5	1.66244	1.48231	7.597687721252441	7.857980728149414	7.771634101867676	9.525431632995605	9.418957710266113	10.361064910888672
euc	3R	18978273	18978809	-	euc	FBgn0038665	Predicted to be active in cytosol.	eucalyptus	-	gene	Name match	0	0.00156822	0.00924259	2.07039	1.48101	6.777769565582275	6.1292829513549805	5.0167460441589355	9.22356	8.335816383361816	7.6754984855651855
Syt7	4	278685	306481	-	Syt7	FBgn0039900	Predicted to enable SNARE binding activity; calcium ion sensor activity; and calcium-dependent phospholipid binding activity. Involved in regulation of synaptic vesicle exocytosis. Located in sarcoplasm and vesicle. Is active in neuromuscular junction and synaptic membrane. Colocalizes with lysosome. Is expressed in adult head. Orthologous to human SYT7 (synaptotagmin 7).	Synaptotagmin 7 [Source:FlyBase;Acc:FBgn0039900]	-	gene	Name match	0	1.843893369368743E-5	1.9521276408340782E-4	1.6947	1.48096	11.188199043273926	11.337621688842773	11.00786304473877	13.725810050964355	13.188729286193848	12.127918243408203
H2.0	2L	6013059	6019402	-	H2.0	FBgn0001170	Homeodomain protein 2.0 (H2.0) encodes a homeodomain transcription factor that is expressed in the embryonic visceral mesoderm. [Date last reviewed: 2018-09-13]	Homeodomain protein 2.0 [Source:FlyBase;Acc:FBgn0001170]	-	gene	Name match	0	0.00365114	0.0186932	2.91122	1.48068	5.9444193840026855	5.7279205322265625	5.0167460441589355	5.3251824378967285	8.111385345458984	9.292169570922852
CG8560	3L	7402332	7404181	-	CG8560	FBgn0035781	Predicted to enable metallocarboxypeptidase activity. Predicted to be involved in proteolysis. Predicted to be active in extracellular space. Is expressed in adult head; dorsal sensory complex proper primordium; embryonic proventriculus; and embryonic/larval midgut. Human ortholog(s) of this gene implicated in chronic kidney disease; familial febrile seizures 11; and familial temporal lobe epilep…	No description	-	gene	Name match	0	0.00289832	0.015418566763401031	3.51047	1.48003	3.7480223178863525	2	3.794353723526001	3.938159465789795	8.139674186706543	6.938532829284668
gl	3R	18367927	18372738	-	gl	FBgn0004618	glass (gl) encodes a zinc finger transcription factor involved in cell fate specification. It is primarily transcribed in photoreceptors, where its expression is activated by the retinal determination member encoded by so. gl is required for correctly patterning the retina, rhabdomere formation, and for the expression of phototransduction proteins [Date last reviewed: 2019-03-07]	glass [Source:FlyBase;Acc:FBgn0004618]	-	gene	Name match	0	9.810883784666657E-4	0.00624443	1.96647	1.48002	5.44846	6.614709854125977	5.763979911804199	7.5231218338012695	8.221357345581055	8.98971
CG2278	X	8165833	8170266	-	CG2278	FBgn0030017	No description available	No description	-	gene	Name match	0	5.533371449928381E-7	8.217715731007047E-6	1.62179	1.47905	7.725302219390869	8.43463	7.838747501373291	9.701244354248047	9.974774360656738	10.141907691955566
Pkc98E	3R	29039156	29049148	+	Pkc98E	FBgn0003093	Protein C kinase 98E (Pkc98E) encodes a serine-threonine protein kinase activated by membrane translocation and lipids (such as diacylglycerol and phorbol ester). Pkc98E product controls cytoskeleton by negatively regulating the F-actin bundling protein encoded by sn. [Date last reviewed: 2018-09-20]	Protein C kinase 98E [Source:FlyBase;Acc:FBgn0003093]	+	gene	Name match	0	4.8655905970917956E-8	9.266906886296056E-7	1.59515	1.47877	11.111427307128906	11.349281311035156	11.600634574890137	13.578681945800781	13.529488563537598	12.64910888671875
[truncated: 2,892 more rows]
