# Supplementary material for: An optimized translating ribosome affinity purification protocol for low-abundance Drosophila tissues
Source: iScience. 2026 Mar 30;29(5):115530. doi: 10.1016/j.isci.2026.115530 (PMC13099348; doi:10.1016/j.isci.2026.115530)
Supplement: Table S3. List of significantly differentially expressed genes identified by DESeq2 in larval motor neuron axons [file mmc3.xlsx]

## Sheet: TRAP_L3
Probe	Chromosome	Start	End	Probe Strand	Feature	ID	GENE_SNAPSHOT	Description	Feature Strand	Type	Feature Orientation	Distance	P-value	FDR	Log2 Fold Change	Shrunk Log2 Fold Change (-c1)	Cnt3	Cnt2	Cnt4	L3_TRAP3	L3_TRAP4	L3_TRAP1
2mit	3R	13121951	13155687	-	2mit	FBgn0260793	Involved in short-term memory. Is expressed in several structures, including Kenyon cell; adult gnathal ganglion; adult head; ellipsoid body; and presumptive embryonic/larval nervous system.	2mit	-	gene	Name match	0	3.623e-08	3.91558e-06	21.5427	0.302225	0.206935	-4.21705	1.50945	2.01335	1.38045	3.48669
Act57B	2R	20944021	20946431	+	Act57B	FBgn0000044	Involved in ovarian fusome organization and regulation of synapse organization. Located in plasma membrane. Is expressed in several structures, including adult head; adult heart; border follicle cell; dorsal vessel; and larval muscle cell. Used to study hypertrophic cardiomyopathy and hypertrophic cardiomyopathy 11. Human ortholog(s) of this gene implicated in Baraitser-Winter syndrome 1; Baraits…	Actin 57B	+	gene	Name match	0	6.3712e-05	0.0025969	-1.95634	-1.68002	14.8717	12.1411	14.1871	10.176	12.7241	12.05
Act87E	3R	13425983	13428375	+	Act87E	FBgn0000046	Involved in DNA repair-dependent chromatin remodeling and ovarian fusome organization. Part of NuA4 histone acetyltransferase complex. Is expressed in several structures, including adult dorsal vessel; adult head; adult heart; larval muscle cell; and trunk visceral muscle primordium. Human ortholog(s) of this gene implicated in Baraitser-Winter syndrome 1; Baraitser-Winter syndrome 2; autosomal d…	Actin 87E	+	gene	Name match	0	8.0708e-05	0.00314585	-2.00447	-1.70197	11.3152	10.463	11.5531	8.07344	9.10053	10.0514
Actn	X	2023822	2042311	-	Actn	FBgn0000667	Enables actin filament binding activity. Involved in actin filament bundle assembly and sarcomere organization. Located in Z disc. Is expressed in several structures, including adult head; adult heart; central brain primordium; ganglia; and muscle cell. Used to study focal segmental glomerulosclerosis 1. Human ortholog(s) of this gene implicated in congenital myopathy 8; focal segmental glomerulo…	alpha actinin	-	gene	Name match	0	0.000582456	0.0145589	-1.70735	-1.4603	10.5444	9.10909	10.3518	6.15479	8.91241	8.26741
AdSS	3R	20824667	20830580	-	AdSS	FBgn0027493	Predicted to enable adenylosuccinate synthase activity. Predicted to be involved in 'de novo' AMP biosynthetic process and IMP metabolic process. Predicted to be active in cytoplasm. Is expressed in adult head. Orthologous to several human genes including ADSS2 (adenylosuccinate synthase 2).	Adenylosuccinate synthetase	-	gene	Name match	0	0.00313869	0.0499738	-1.28958	-1.14057	7.95942	6.94967	7.53593	4.41833	6.64237	6.04949
aft	2R	17786135	17788556	+	aft	FBgn0026309	Enables methyltransferase cap1 activity. Involved in 7-methylguanosine mRNA capping and open tracheal system development. Located in nucleus. Is expressed in several structures, including epithelium; larval tracheal system; primary segmental tracheal branch primordium; supraesophageal ganglion; and tracheal tip cell. Orthologous to human CMTR2 (cap methyltransferase 2).	adrift	+	gene	Name match	0	0.00295661	0.0478762	1.07999	0.990356	5.72924	6.02109	5.58746	5.99486	6.35348	5.82611
alpha-Est1	3R	7545733	7549124	-	alpha-Est1	FBgn0015568	Enables serine hydrolase activity. Is expressed in several structures, including adult head; germline cell; gut section; posterior ectoderm anlage; and posterior endoderm. Orthologous to human CES2 (carboxylesterase 2).	alpha-Esterase-1	-	gene	Name match	0	0.0026536	0.0444323	-3.50895	-1.7555	2.63989	2.23873	3.04919	-3.89355	0.795486	2.773
alpha-Est2	3R	7541810	7545230	+	alpha-Est2	FBgn0015570	Enables carboxylesterase activity. Is expressed in adult head; larval muscle system; larval somatic muscle cell; and organism. Orthologous to human CES3 (carboxylesterase 3).	alpha-Esterase-2	+	gene	Name match	0	0.00131726	0.0268458	-4.7692	-1.60206	4.32795	3.00104	3.92449	-3.89355	1.21052	2.39593
alpha-Man-Ia	X	10266792	10325958	-	alpha-Man-Ia	FBgn0259170	Enables mannosyl-oligosaccharide 1,2-alpha-mannosidase activity. Involved in Golgi apparatus mannose trimming. Located in endomembrane system. Is expressed in several structures, including adult head; lamina monopolar neuron L5; larval muscle system; presumptive embryonic/larval central nervous system; and synaptic neuropil domain. Orthologous to several human genes including MAN1A1 (mannosidase …	alpha-Mannosidase class I a	-	gene	Name match	0	0.00264042	0.0442634	1.51779	1.29184	4.37043	4.63885	4.61565	4.94496	4.50208	6.10212
Ank2	3L	7655389	7718395	-	Ank2	FBgn0261788	Involved in several processes, including negative regulation of neuromuscular synaptic transmission; positive regulation of synaptic assembly at neuromuscular junction; and short-term memory. Located in neuromuscular junction; presynaptic periactive zone; and terminal bouton. Is expressed in several structures, including ganglia; nerve; neuromuscular junction; presumptive embryonic/larval system;…	Ankyrin 2	-	gene	Name match	0	0.00025706	0.00807758	-2.29785	-1.80472	8.54803	5.95593	8.43844	3.09135	6.60855	7.67989
Ant2	X	10778954	10786907	-	Ant2	FBgn0025111	Predicted to enable ATP:ADP antiporter activity. Predicted to be involved in negative regulation of mitochondrial outer membrane permeabilization involved in apoptotic signaling pathway. Predicted to be located in mitochondrial inner membrane. Is expressed in adult head and spermatozoon. Human ortholog(s) of this gene implicated in intrinsic cardiomyopathy (multiple); mitochondrial DNA depletion …	Adenine nucleotide translocase 2	-	gene	Name match	0	0.000561675	0.0142324	-2.30502	-1.76184	4.61293	4.24783	4.64331	-0.28211	2.83501	2.84339
antdh	X	11168030	11169058	-	antdh	FBgn0026268	Predicted to enable 17-beta-hydroxysteroid dehydrogenase (NADP+) activity; 3-beta-hydroxysteroid 3-dehydrogenase (NADP+) activity; and estradiol 17-beta-dehydrogenase [NAD(P)+] activity. Predicted to be located in cytoplasm. Is expressed in adult head and third segment of antenna. Orthologous to human DHRS11 (dehydrogenase/reductase 11).	Antennal dehydrogenase	-	gene	Name match	0	2.04232e-06	0.000129492	2.45616	2.0741	3.91181	3.88915	3.10329	4.86208	4.77531	5.94292
Apoltp	2L	9634179	9656026	+	Apoltp	FBgn0032136	Enables lipid transporter activity and lipoprotein particle receptor binding activity. Involved in several processes, including acylglycerol transport; sterol transport; and transport across blood-brain barrier. Located in basal part of cell; extracellular space; and plasma membrane. Is expressed in several structures, including adult head; epithelium; fat body; germline cell; and hemolymph.	Apolipoprotein lipid transfer particle	+	gene	Name match	0	0.000152958	0.0053222	-7.27112	-1.63058	3.17041	-4.06505	3.63721	-2.74154	0.713023	5.09781
Arc2	2R	14361924	14362825	+	Arc2	FBgn0033928	Enables structural molecule activity. Located in extracellular vesicle. Is active in virus-like capsid. Orthologous to human ARC (activity regulated cytoskeleton associated protein).	Activity-regulated cytoskeleton associated protein 2	+	gene	Name match	0	0.00012443	0.0044601	2.24524	1.81613	4.6716	5.66117	3.76019	6.19362	5.32253	5.45332
Argk	3L	9048781	9066027	-	Argk	FBgn0000116	Predicted to enable arginine kinase activity and creatine kinase activity. Predicted to be involved in phosphocreatine biosynthetic process and phosphorylation. Located in cytosol; extracellular region; and plasma membrane. Is expressed in several structures, including adult head; adult heart; brain; follicle cell; and larval muscle cell. Orthologous to several human genes including CKB (creatine…	Arginine kinase 1	-	gene	Name match	0	0.00104842	0.0227999	-1.92069	-1.55325	14.8945	13.396	14.5395	9.83435	13.2223	12.1154
AstA	3R	24760530	24765071	-	AstA	FBgn0015591	Enables neuropeptide receptor binding activity. Involved in neuropeptide signaling pathway. Located in extracellular space. Is expressed in several structures, including adult neuromere; allatostatin A neuron; ganglia; gut section; and synaptic neuropil domain.	Allatostatin A	-	gene	Name match	0	0.000890047	0.0199605	4.12069	1.8276	0.772532	1.39438	0.339529	1.38774	1.26942	5.44655
Atg12	3L	12136967	12137559	+	Atg12	FBgn0036255	Predicted to enable protein tag activity. Predicted to contribute to Atg8-family ligase activity. Involved in cellular response to starvation; glycophagy; and larval midgut cell programmed cell death. Predicted to be located in cytoplasm. Predicted to be part of Atg12-Atg5-Atg16 complex. Predicted to be active in autophagosome membrane and phagophore assembly site membrane. Is expressed in ovary.…	Autophagy-related 12	+	gene	Name match	0	0.00276329	0.0457321	1.26438	1.12655	4.67682	4.74873	4.09886	4.76228	4.84473	5.46006
Atg16	3R	29827281	29835101	-	Atg16	FBgn0039705	Predicted to enable protein-membrane adaptor activity. Involved in several processes, including larval midgut cell programmed cell death; macroautophagy; and regulation of cell differentiation involved in tissue homeostasis. Predicted to be part of Atg12-Atg5-Atg16 complex. Predicted to be active in autophagosome membrane and phagophore assembly site membrane. Is expressed in adult brain; adult p…	Autophagy-related 16	-	gene	Name match	0	0.0011214	0.0239132	-1.09343	-1.0151	6.69236	4.34009	6.13503	4.15328	5.21802	5.11213
Atg18a	3L	8186857	8191118	+	Atg18a	FBgn0035850	Predicted to enable phosphatidylinositol-3,5-bisphosphate binding activity; phosphatidylinositol-3-phosphate binding activity; and protein-macromolecule adaptor activity. Involved in several processes, including T-tubule organization; larval midgut cell programmed cell death; and macroautophagy. Located in autophagosome. Is expressed in several structures, including adult head; anlage in statu na…	Autophagy-related 18a	+	gene	Name match	0	1.12244e-05	0.000569847	-1.16052	-1.10754	7.74857	7.09419	8.15678	5.71379	6.70638	6.28269
Atg3	3L	18748687	18750483	+	Atg3	FBgn0036813	Predicted to enable Atg8-family conjugating enzyme activity. Involved in T-tubule organization; cellular response to starvation; and macroautophagy. Located in autophagosome and cytosol. Is expressed in several structures, including adult head; central brain primordium; embryonic/larval garland cell; embryonic/larval midgut primordium; and ganglia. Orthologous to human ATG3 (autophagy related 3).	Autophagy-related 3	+	gene	Name match	0	8.38307e-06	0.000438069	-1.32795	-1.25176	7.62816	6.557	7.82133	5.09135	6.46319	5.78556
Atg4a	2L	1080911	1085380	+	Atg4a	FBgn0031298	Predicted to enable cysteine-type endopeptidase activity and protein-phosphatidylethanolamide deconjugating activity. Involved in macroautophagy. Predicted to be located in cytosol. Predicted to be active in cytoplasm. Is expressed in organism. Orthologous to several human genes including ATG4A (autophagy related 4A cysteine peptidase).	Autophagy-related 4a	+	gene	Name match	0	0.000406411	0.0113239	-1.32183	-1.20629	8.8061	8.19763	9.12157	6.05287	7.87467	6.83131
Atg7	2R	18620466	18625044	-	Atg7	FBgn0034366	Enables Atg8 activating enzyme activity. Involved in several processes, including determination of adult lifespan; larval midgut cell programmed cell death; and positive regulation of autophagy. Predicted to be active in phagophore assembly site. Is expressed in several structures, including embryonic/larval midgut; embryonic/larval midgut primordium; salivary gland; and spermatozoon. Human ortho…	Autophagy-related 7	-	gene	Name match	0	0.00141862	0.0282261	-1.311	-1.17508	7.77436	4.40255	7.43624	4.24714	6.00277	6.20596
AttA	2R	14747362	14748215	+	AttA	FBgn0012042	Involved in defense response to bacterium; defense response to insect; and response to hyperoxia. Located in extracellular space. Is expressed in embryonic/larval hemolymph.	Attacin-A	+	gene	Name match	0	5.30365e-18	3.04619e-15	6.6192	4.64104	-0.736481	2.1444	-0.15797	4.21846	3.326	4.63693
AttB	2R	14749223	14750165	+	AttB	FBgn0041581	Involved in antibacterial humoral response; defense response to Gram-positive bacterium; and defense response to insect. Located in extracellular space. Is expressed in embryonic/larval hemolymph.	Attacin-B	+	gene	Name match	0	2.511e-07	2.04697e-05	2.94624	2.40384	1.69236	3.71631	1.58746	3.11644	3.28377	4.33859
awd	3R	31745172	31746077	-	awd	FBgn0000150	Enables several functions, including magnesium ion binding activity; nucleoside diphosphate kinase activity; and purine ribonucleoside triphosphate binding activity. Involved in several processes, including establishment or maintenance of polarity of follicular epithelium; nucleoside triphosphate biosynthetic process; and open tracheal system development. Located in nuclear microtubule. Is expres…	abnormal wing discs	-	gene	Name match	0	2.26356e-05	0.001053	1.78416	1.59067	8.96622	10.1169	9.15851	10.3998	9.95143	9.67796
baf	2L	8029462	8030565	+	baf	FBgn0031977	Predicted to enable DNA binding activity. Involved in chromosome condensation and oocyte karyosome formation. Located in cytoplasm; nuclear envelope; and nucleoplasm. Is expressed in adult heart. Used to study Nestor-Guillermo progeria syndrome. Human ortholog(s) of this gene implicated in Nestor-Guillermo progeria syndrome. Orthologous to several human genes including BANF1 (barrier to autointeg…	barrier to autointegration factor	+	gene	Name match	0	9.78514e-05	0.00367355	2.01099	1.69957	6.78889	8.09514	6.98699	8.55509	7.28912	8.13336
bam	3R	25243039	25245057	-	bam	FBgn0000158	Enables mRNA 3'-UTR binding activity; mRNA regulatory element binding translation repressor activity; and ubiquitin binding activity. Involved in several processes, including germ cell development; regulation of protein metabolic process; and regulation of signal transduction. Located in fusome and spectrosome. Is expressed in several structures, including centripetal follicle cell; germarium reg…	bag of marbles	-	gene	Name match	0	2.38314e-09	3.26903e-07	2.72701	2.3845	8.55832	9.95289	8.84551	10.8892	10.031	10.4245
Bap111	X	9149309	9151976	+	Bap111	FBgn0030093	Predicted to enable DNA binding activity and nuclear receptor binding activity. Involved in chromatin remodeling and positive regulation of DNA-templated transcription. Located in nucleus. Part of brahma complex. Is expressed in several structures, including anterior endoderm anlage; central brain primordium; ganglia; glial cell; and midgut primordium. Used to study candidiasis. Human ortholog(s)…	Brahma associated protein 111kD	+	gene	Name match	0	8.68121e-05	0.00333344	2.32713	1.87255	3.48789	4.01177	4.081	4.62478	5.58556	4.87061
BHD	3L	7238542	7240245	+	BHD	FBgn0261111	Predicted to contribute to GTPase activator activity. Involved in germ-line stem cell population maintenance and negative regulation of transcription of nucleolar large rRNA by RNA polymerase I. Located in cytoplasm and nucleolus. Is expressed in several structures, including adult central brain; adult optic lobe; adult ventral nerve cord; gonad; and midgut epithelium. Used to study Birt-Hogg-Dub…	Birt-Hogg-Dube	+	gene	Name match	0	0.000333064	0.00973665	1.21383	1.12554	4.87369	4.95454	4.90177	5.12574	5.91327	5.26613
bic	2R	12870249	12871794	+	bic	FBgn0000181	Involved in several processes, including anterior/posterior axis specification; embryonic development via the syncytial blastoderm; and regulation of pole plasm oskar mRNA localization. Predicted to be part of nascent polypeptide-associated complex. Predicted to be active in cytosol. Is expressed in several structures, including adult head; adult heart; embryonic/larval midgut; female germline ce…	bicaudal	+	gene	Name match	0	9.19475e-11	1.58039e-08	1.33272	1.29518	7.64656	8.08152	7.94932	8.04554	8.82738	8.43321
bif	X	11678970	11694740	+	bif	FBgn0014133	Enables actin filament binding activity and microtubule binding activity. Involved in axon guidance and negative regulation of axon extension. Located in cytoplasm. Is expressed in several structures, including adult head; eye disc posterior to the morphogenetic furrow; eye photoreceptor cell; furrow canal; and tract.	bifocal	+	gene	Name match	0	3.66018e-07	2.9171e-05	1.91302	1.74388	4.20332	5.02241	4.85785	4.59385	6.0071	6.45219
Bili	3R	25131306	25136709	+	Bili	FBgn0039282	Involved in negative regulation of canonical Wnt signaling pathway. Colocalizes with plasma membrane. Is expressed in several structures, including anlage in statu nascendi; epithelium; ganglia; head epidermis primordium; and imaginal disc. Orthologous to human FRMD8 (FERM domain containing 8) and FRMD8P1 (FERM domain containing 8 pseudogene 1).	Band4.1 inhibitor LRP interactor	+	gene	Name match	0	1.44766e-06	9.56127e-05	-6.71534	-2.94943	3.29779	-4.06505	3.88385	-1.74154	0.432916	2.7141
CG15068	2R	18390353	18390629	-	BomS6	FBgn0040733	Involved in response to mycotoxin.	Bomanin Short 6	-	gene	Name match	0	1.91542e-15	6.50604e-13	4.19503	3.51257	2.11767	3.82369	3.6912	6.55652	6.63259	5.94452
brp	2R	9503765	9541565	+	brp	FBgn0259246	A structural constituent of presynaptic active zone. Involved in several processes, including cytoskeletal matrix organization at active zone; memory; and synaptic vesicle cycle. Located in several cellular components, including T-bar; presynaptic membrane; and synaptic vesicle, readily releasable pool. Is expressed in several structures, including Kenyon cell; adult brain; adult head; outer phot…	bruchpilot	+	gene	Name match	0	0.00129574	0.0266668	4.2376	1.71842	2.9294	-2.48009	3.23838	-0.741542	4.10938	6.54699
by	3R	9528238	9533011	-	by	FBgn0000244	Enables actin filament binding activity; cytoskeletal protein-membrane anchor activity; and phosphotyrosine residue binding activity. Involved in apposition of dorsal and ventral imaginal disc-derived wing surfaces and positive regulation of cell-cell adhesion mediated by integrin. Located in focal adhesion. Is expressed in several structures, including adult heart; foregut primordium; gut sectio…	blistery	-	gene	Name match	0	2.88027e-05	0.00130031	-1.61419	-1.46464	6.88726	6.22957	7.68012	4.1951	5.59998	5.30905
Ca-alpha1D	2L	16165831	16190540	+	Ca-alpha1D	FBgn0001991	Enables voltage-gated calcium channel activity. Involved in several processes, including detection of temperature stimulus involved in sensory perception of pain; epithelial fluid transport; and neuron remodeling. Located in apical plasma membrane and basolateral plasma membrane. Part of voltage-gated calcium channel complex. Is expressed in adult head; organism; presumptive embryonic/larval nerv…	Ca[2+]-channel protein alpha[[1]] subunit D	+	gene	Name match	0	0.000151538	0.00528566	-3.3026	-2.13764	5.47597	1.88915	5.77555	-0.934187	3.41998	5.15428
Ca-beta	2L	11156118	11203544	-	Ca-beta	FBgn0259822		Ca2+-channel-protein-beta-subunit [Source:FlyBase;Acc:FBgn0259822]	-	gene	Name match	0	7.28292e-07	5.24738e-05	-8.42434	-2.43846	2.82047	-2.48009	4.33953	-3.89355	1.38045	3.91704
Cap-D3	2L	5525905	5535958	+	Cap-D3	FBgn0051989	Enables chromatin binding activity. Involved in several processes, including chromosome separation; male meiosis chromosome segregation; and regulation of DNA metabolic process. Located in nucleus. Colocalizes with chromosome, centromeric region. Is expressed in organism. Human ortholog(s) of this gene implicated in primary autosomal recessive microcephaly 22. Orthologous to human NCAPD3 (non-SMC…	Chromosome associated protein D3	+	gene	Name match	0	0.000667136	0.0159956	-4.56072	-1.84861	3.602	3.51991	3.41278	-0.741542	1.01788	2.53853
capu	2L	3872646	3902860	-	capu	FBgn0000256	Enables microtubule binding activity. Involved in actin nucleation and pole plasm RNA localization. Located in cell cortex. Is expressed in several structures, including adult head; dorsal ectoderm; dorsal epidermis primordium; female germline cell; and gut section. Human ortholog(s) of this gene implicated in alcohol dependence and autosomal recessive intellectual developmental disorder 47. Orth…	cappuccino	-	gene	Name match	0	0.000248411	0.00785771	1.61341	1.42402	3.98514	3.64231	4.82603	4.38774	5.27302	5.78556
cathD	2R	7815339	7823569	-	cathD	FBgn0029093	Predicted to enable aspartic-type endopeptidase activity. Involved in defense response to Gram-negative bacterium and nurse cell apoptotic process. Located in lysosome. Is expressed in several structures, including adult head; adult heart; antennal anlage; epithelium; and head epidermis primordium. Used to study neuronal ceroid lipofuscinosis. Human ortholog(s) of this gene implicated in Alzheime…	cathepsin D	-	gene	Name match	0	0.000104772	0.0038622	-1.74787	-1.53414	11.6693	9.20159	11.9439	8.06662	10.3654	9.93337
caz	X	16288810	16293520	+	caz	FBgn0285954	Enables chromatin binding activity. Involved in several processes, including adult locomotory behavior; positive regulation of synaptic assembly at neuromuscular junction; and synaptic assembly at neuromuscular junction. Located in nucleoplasm. Part of catalytic step 2 spliceosome. Colocalizes with euchromatin. Is expressed in several structures, including adult head; brain; central nervous syste…	cabeza	+	gene	Name match	0	0.000490196	0.0128595	1.30356	1.18953	4.86229	4.76467	4.80985	4.98638	5.7393	5.16256
cbt	2L	476446	479688	-	cbt	FBgn0043364	Enables sequence-specific DNA binding activity. Involved in several processes, including negative regulation of transcription by RNA polymerase II; positive regulation of BMP signaling pathway; and wing disc development. Located in nucleus. Is expressed in several structures, including embryonic/larval midgut primordium; epithelium; germline cell; gut section; and imaginal disc. Orthologous to hu…	cabut	-	gene	Name match	0	0.00279497	0.046096	0.764124	0.73139	8.39873	8.60693	8.37249	7.63132	8.84715	8.51041
Cdc7	X	6654541	6659709	+	Cdc7	FBgn0028360	Enables histone kinase activity. Involved in several processes, including eggshell chorion gene amplification; endomitotic cell cycle; and positive regulation of DNA replication. Located in nucleus. Part of Dbf4-dependent protein kinase complex. Orthologous to human CDC7 (cell division cycle 7).	Cdc7 kinase	+	gene	Name match	0	1.81706e-05	0.00087496	-2.08825	-1.79551	6.58891	6.17216	7.10716	2.66785	4.96541	4.51284
CecB	3R	30213315	30213797	-	CecB	FBgn0000278	Involved in defense response to insect; defense response to virus; and response to bacterium. Located in extracellular space. Is expressed in embryonic/larval hemocyte and embryonic/larval hemolymph.	Cecropin B	-	gene	Name match	0	5.75823e-05	0.00236734	8.7261	1.24627	-4.58892	-2.48009	-2.66047	1.65078	1.71302	0.714102
CG10126	3R	12855544	12859246	-	CG10126	FBgn0038088	Predicted to enable calcium ion binding activity. Is expressed in several structures, including adult head; embryonic dorsal epidermis; embryonic head epidermis; embryonic ventral epidermis; and embryonic/larval posterior spiracle. Orthologous to several human genes including CAPSL (calcyphosine like).	No description	-	gene	Name match	0	5.02841e-05	0.00211608	1.75453	1.55475	8.18444	9.12693	8.04804	9.38484	8.65657	9.007
CG10132	2L	19518824	19525453	+	CG10132	FBgn0032798	Is expressed in several structures, including adult head; ganglia; larval muscle system; larval nervous system; and sensory nervous system primordium.	No description	+	gene	Name match	0	0.000544146	0.0138374	-2.00885	-1.62965	4.46395	2.0847	4.97374	1.68472	3.14912	4.01788
CG10226	3L	6234323	6240068	-	CG10226	FBgn0035695	Predicted to enable ABC-type xenobiotic transporter activity and efflux transmembrane transporter activity. Involved in renal tubular secretion and response to toxic substance. Predicted to be located in plasma membrane. Predicted to be part of ATP-binding activity cassette (ABC) transporter complex. Predicted to be active in membrane. Is expressed in adult head and organism. Human ortholog(s) of…	No description	-	gene	Name match	0	0.00206405	0.0371017	-6.74873	-1.13811	2.03881	-4.06505	2.78799	-3.89355	-1.05251	1.08334
CG10237	2L	19435850	19442727	-	CG10237	FBgn0032783	Predicted to enable phosphatidylinositol bisphosphate binding activity. Predicted to be involved in intermembrane lipid transfer. Predicted to be located in late endosome. Is expressed in adult head and organism. Orthologous to human TTPAL (alpha tocopherol transfer protein like).	No description	-	gene	Name match	0	0.000923444	0.02052	1.23778	1.1297	7.83279	7.80223	7.58943	7.80149	8.44014	7.76848
CG10337	2L	19545376	19546959	-	CG10337	FBgn0032805	Predicted to enable transmembrane ascorbate ferrireductase activity. Is expressed in adult head.	No description	-	gene	Name match	0	0.000224461	0.00731087	1.01627	0.966059	5.82047	5.80993	5.92449	5.65506	6.80671	6.19926
CG10347	X	11852692	11854931	-	CG10347	FBgn0030342	Predicted to be located in nucleoplasm. Orthologous to human NUDCD1 (NudC domain containing 1).	No description	-	gene	Name match	0	0.00244683	0.0420991	-2.34345	-1.65473	4.72799	4.58959	5.86309	-0.419614	3.21052	3.62099
CG10418	3L	12336676	12337236	+	CG10418	FBgn0036277	Predicted to contribute to RNA binding activity. Involved in regulation of alternative mRNA splicing, via spliceosome. Part of catalytic step 2 spliceosome and precatalytic spliceosome. Is expressed in adult head. Orthologous to human LSM2 (LSM2 homolog, U6 small nuclear RNA and mRNA degradation associated).	No description	+	gene	Name match	0	6.96476e-05	0.00278317	1.87341	1.62571	5.10611	6.11361	5.15971	6.57813	5.77785	6.46006
CG10424	3L	19096399	19097709	-	Naxd	FBgn0036848	Predicted to enable ATP-dependent NAD(P)H-hydrate dehydratase activity. Predicted to be involved in metabolite repair. Predicted to be located in cytosol and mitochondrion. Is expressed in adult head; embryonic/larval midgut; and organism. Orthologous to human NAXD (NAD(P)HX dehydratase).	NAD(P)HX dehydratase	-	gene	Name match	0	0.000522073	0.0134682	-1.00889	-0.95362	8.05618	8.258	7.90463	6.16234	6.5899	6.1749
CG10483	3L	5917905	5921316	-	PXo	FBgn0035649	Enables phosphate transmembrane transporter activity. Involved in several processes, including intracellular phosphate ion homeostasis; negative regulation of JUN kinase activity; and regulation of cellular response to phosphate starvation. Located in organelle membrane. Is expressed in adult head. Human ortholog(s) of this gene implicated in basal ganglia calcification. Orthologous to human XPR1…	P[[i]]-sensitive XPR1 orthologue	-	gene	Name match	0	7.48788e-05	0.00295906	-1.77854	-1.56256	5.67942	2.80531	5.11432	2.06581	3.7445	4.03603
CG10513	3R	25275790	25277212	-	CG10513	FBgn0039311	Predicted to enable ecdysteroid 22-kinase activity. Is expressed in adult head.	No description	-	gene	Name match	0	0.00121086	0.0254781	2.31748	1.70945	1.54036	1.71631	1.214	2.46791	2.24027	3.58035
CG10527	2R	21070368	21072789	-	CG10527	FBgn0034583	Located in cytoplasm. Is expressed in several structures, including adult head; female germline cell; follicle cell; gland; and glial cell.	No description	-	gene	Name match	0	0.000231272	0.00743092	-0.992197	-0.945181	11.1369	9.75233	11.1788	8.71943	10.1374	9.40672
CG10570	2L	18808694	18811252	-	CG10570	FBgn0040992	No description available	No description	-	gene	Name match	0	0.000255679	0.0080519	1.51214	1.35342	13.9223	15.1561	14.099	15.0508	14.82	14.2133
CG10623	2L	18955481	18957311	-	Bhmt	FBgn0032727	Predicted to enable S-adenosylmethionine-homocysteine S-methyltransferase activity; S-methylmethionine-homocysteine S-methyltransferase activity; and betaine-homocysteine S-methyltransferase activity. Predicted to be involved in S-methylmethionine cycle and methionine biosynthetic process. Is expressed in yolk nucleus. Human ortholog(s) of this gene implicated in several diseases, including IgA g…	Betaine-homocysteine S-methyltransferase	-	gene	Name match	0	1.4172e-05	0.00070445	-2.23811	-1.89202	9.82238	7.59048	10.0262	5.16835	7.82707	7.73091
CG10700	2L	19077276	19079028	-	CG10700	FBgn0032754	Predicted to enable oxidoreductase activity, acting on NAD(P)H. Predicted to be involved in execution phase of apoptosis. Predicted to be located in endoplasmic reticulum and mitochondrial inner membrane. Orthologous to human AIFM3 (AIF family member 3).	No description	-	gene	Name match	0	3.45994e-05	0.00153768	-6.2272	-2.35712	2.88501	0.394381	2.76579	-2.74154	-2.37444	0.377067
CG10737	2R	19164143	19178223	+	CG10737	FBgn0034420	Is expressed in several structures, including adult head; adult heart; embryonic dorsal epidermis; embryonic ventral epidermis; and ganglia. Orthologous to human C2CD2 (C2 calcium dependent domain containing 2) and C2CD2L (C2CD2 like).	No description	+	gene	Name match	0	0.0027982	0.046096	-1.35118	-1.18513	8.85079	7.78122	8.9958	5.28083	7.738	7.35435
CG10918	X	21428614	21429256	-	CG10918	FBgn0031178	Predicted to be located in extracellular space.	No description	-	gene	Name match	0	1.48659e-10	2.43925e-08	8.26937	3.08942	-4.58892	3.30999	-0.660471	3.29188	2.79549	5.05098
CG10953	2R	17165084	17166643	-	CG10953	FBgn0034204	Is expressed in embryonic dorsal epidermis; embryonic head epidermis; embryonic ventral epidermis; sensory nervous system primordium; and ventral sensory complex primordium.	No description	-	gene	Name match	0	0.000902363	0.0201773	3.66776	1.89296	2.65054	2.7423	3.51612	5.81113	2.24027	5.87061
CG10960	3L	12824880	12843106	-	nebu	FBgn0036316	Enables D-glucose transmembrane transporter activity. Involved in D-glucose transmembrane transport. Located in plasma membrane. Is expressed in several structures, including adult head; adult heart; amnioserosa; ganglia; and larval glial cell. Orthologous to human SLC2A8 (solute carrier family 2 member 8).	nebulosa	-	gene	Name match	0	4.94622e-11	8.71145e-09	-1.77997	-1.69482	8.7626	5.17812	9.15505	5.69517	6.62978	6.89318
CG10970	X	9069599	9071408	-	CG10970	FBgn0030078	No description available	No description	-	gene	Name match	0	5.62327e-06	0.000313348	2.05309	1.80026	3.69236	4.16377	4.02603	4.99317	4.66995	5.71785
CG11137	3L	22867175	22868243	-	EMC4	FBgn0037199	Contributes to membrane insertase activity. Involved in tail-anchored membrane protein insertion into ER membrane. Located in endomembrane system. Part of EMC complex. Is expressed in adult head; adult heart; and organism. Orthologous to human EMC4 (ER membrane protein complex subunit 4).	ER membrane protein complex subunit 4	-	gene	Name match	0	0.00234995	0.0409333	1.37407	1.20539	6.78949	6.87306	6.94068	7.71327	6.91212	7.37172
CG11151	X	13739744	13741952	+	CG11151	FBgn0030519	Predicted to be located in peroxisome. Predicted to be active in cytosol. Is expressed in several structures, including adult head; adult heart; embryonic/larval crystal cell; ganglia; and gut section. Orthologous to human SCP2D1 (SCP2 sterol binding domain containing 1).	No description	+	gene	Name match	0	0.000262463	0.00817531	1.71196	1.48733	7.2408	8.35016	7.26681	8.55652	7.61495	8.12137
CG11300	2R	23751915	23752495	+	CG11300	FBgn0034901	No description available	No description	+	gene	Name match	0	8.21315e-05	0.00319261	3.98014	2.23798	-1.43692	6.3369	1.58746	3.62478	3.26942	5.34346
CG11313	3R	30729837	30731165	-	CG11313	FBgn0039798	Predicted to enable serine-type endopeptidase activity. Predicted to be involved in proteolysis. Located in extracellular region. Human ortholog(s) of this gene implicated in intellectual disability. Orthologous to human HPN (hepsin); TMPRSS11E (transmembrane serine protease 11E); and TMPRSS11F (transmembrane serine protease 11F).	No description	-	gene	Name match	0	1.50028e-06	9.86311e-05	-8.49132	-2.20418	1.93812	3.48184	2.54898	-3.89355	-1.78948	0.884027
CG11350	3L	4482809	4484370	+	CG11350	FBgn0035552	Predicted to enable transcription coactivator activity. Predicted to be involved in positive regulation of transcription by RNA polymerase II. Predicted to be part of RNA polymerase II transcription regulator complex. Orthologous to human POU2AF1 (POU class 2 homeobox associating factor 1).	No description	+	gene	Name match	0	2.12338e-07	1.77147e-05	6.05009	2.5921	0.692362	1.88915	3.53593	8.29463	3.65898	6.31525
CG1136	3L	4046596	4059660	+	CG1136	FBgn0035490	Predicted to be a structural constituent of chitin-based larval cuticle. Predicted to be active in chitin-based extracellular matrix. Is expressed in embryonic head epidermis; embryonic head sensory system; embryonic hindgut; embryonic ventral epidermis; and epidermis.	No description	+	gene	Name match	0	0.00011311	0.00411639	-2.7245	-2.02692	3.9294	2.82977	4.46537	-0.934187	1.75484	3.33859
CG11474	2R	22071234	22073443	-	CG11474	FBgn0034688	Predicted to enable phosphatase activity. Predicted to be involved in DNA damage response. Is expressed in dorsal pharyngeal muscle cell; larval muscle system; larval somatic muscle cell; and organism. Orthologous to human ARMT1 (acidic residue methyltransferase 1).	No description	-	gene	Name match	0	2.82395e-14	7.46046e-12	-1.85744	-1.78455	7.71473	4.66627	7.58943	4.49686	5.53845	5.5236
CG11529	3L	12197791	12199030	+	CG11529	FBgn0036264	Predicted to enable serine-type endopeptidase activity. Predicted to be involved in innate immune response and proteolysis. Predicted to be active in extracellular space.	No description	+	gene	Name match	0	0.000354551	0.0100758	-1.24774	-1.15144	11.8125	10.5342	11.5509	9.5832	10.234	9.16377
CG11590	X	14200178	14200907	+	CG11590	FBgn0030545	Predicted to enable copper ion binding activity. Predicted to be involved in response to metal ion. Predicted to be located in mitochondrion. Orthologous to human CUTA (cutA divalent cation tolerance homolog).	No description	+	gene	Name match	0	4.347e-06	0.00025209	1.5639	1.4488	5.36721	6.39233	5.24441	6.03489	6.49129	5.85195
CG11665	2R	5640915	5652815	-	hrm	FBgn0033028	Enables pyruvate secondary active transmembrane transporter activity. Involved in plasma membrane pyruvate transport. Located in plasma membrane. Is expressed in adult head; adult heart; and organism.	hermes	-	gene	Name match	0	0.00143721	0.0284869	-0.973797	-0.915277	7.45714	6.21456	7.1613	4.94145	5.82032	6.28649
CG11686	3R	13260356	13262227	+	CG11686	FBgn0040551	Is expressed in embryonic salivary gland duct; epithelial tube; and gut section.	No description	+	gene	Name match	0	0.00092671	0.0205257	1.50375	1.31742	7.19426	7.77691	7.26681	8.29943	7.4851	7.8187
CG11737	3R	8517868	8521378	+	CG11737	FBgn0037592	Predicted to be involved in peroxisome organization. Predicted to be located in peroxisome. Is expressed in adult head and organism. Orthologous to human TMEM135 (transmembrane protein 135).	No description	+	gene	Name match	0	0.00175142	0.0328244	1.08315	1.00096	6.07384	6.85456	5.97131	6.36698	6.31381	6.41685
CG11752	X	11349998	11350474	+	NdufV3	FBgn0030292	Predicted to be involved in mitochondrial electron transport, NADH to ubiquinone. Located in mitochondrion. Part of respiratory chain complex I. Is expressed in adult head.	NADH:ubiquinone oxidoreductase subunit V3	+	gene	Name match	0	0.00110538	0.0237707	1.43502	1.26688	6.93104	7.72855	6.8572	7.90051	7.43613	7.17763
CG11808	2R	15216207	15217070	+	CG11808	FBgn0034000	Predicted to be involved in mRNA splicing, via spliceosome. Part of catalytic step 2 spliceosome and precatalytic spliceosome. Is expressed in organism.	No description	+	gene	Name match	0	0.00288411	0.0469152	1.23639	1.10583	4.6102	5.94897	4.81256	5.28636	4.96986	5.29153
CG11835	2L	560568	563819	-	uncNacβ	FBgn0031264	Predicted to be part of nascent polypeptide-associated complex. Predicted to be active in cytosol. Is expressed in adult head. Orthologous to human BTF3L4 (basic transcription factor 3 like 4).	uncharacterized nascent polypeptide-associated complex beta subunit	-	gene	Name match	0	3.86053e-05	0.0016791	-1.96525	-1.6994	6.17041	5.13707	7.09553	2.76625	4.23289	5.16531
CG11854	3R	25242020	25243262	+	CG11854	FBgn0039299	Predicted to be involved in circadian rhythm. Predicted to be active in extracellular space.	No description	+	gene	Name match	0	1.18106e-05	0.000591191	2.11969	1.82588	11.8922	13.0242	12.1989	13.5848	12.4442	13.4325
CG12105	3L	1610696	1615801	-	CG12105	FBgn0035241	No description available	No description	-	gene	Name match	0	1.60418e-08	1.93942e-06	-2.15938	-1.96284	5.97671	4.73585	6.4994	2.76625	4.326	4.81564
CG12112	X	8558879	8560192	-	CG12112	FBgn0030048	No description available	No description	-	gene	Name match	0	0.00234547	0.0409333	1.24608	1.11755	4.40228	4.93213	4.12525	4.78594	4.7393	5.14316
CG12163	3R	5237651	5251745	-	CtsF	FBgn0260462	Enables cysteine-type peptidase activity. Predicted to be involved in proteolysis involved in protein catabolic process. Located in fusome. Is expressed in several structures, including adult brain; adult brain cell body rind; adult gnathal ganglion; adult head; and synaptic neuropil domain. Human ortholog(s) of this gene implicated in neuronal ceroid lipofuscinosis 13. Orthologous to human CTSF …	Cathepsin F	-	gene	Name match	0	0.000925839	0.0205257	-1.14793	-1.06063	10.1205	8.28008	10.1906	7.24998	9.03998	8.75211
CG12290	3R	26230248	26234700	+	CG12290	FBgn0039419	Predicted to enable octopamine receptor activity. Predicted to be involved in adenylate cyclase-activating adrenergic receptor signaling pathway and positive regulation of MAPK cascade. Predicted to be located in membrane. Predicted to be active in plasma membrane. Is expressed in organism; spermatozoon; and yolk nucleus.	No description	+	gene	Name match	0	0.00205249	0.0369929	1.43595	1.24999	3.67682	3.68314	3.4199	3.44828	4.25492	5.25326
CG12310	3L	15050263	15050806	-	CG12310	FBgn0036467	No description available	No description	-	gene	Name match	0	1.37465e-19	1.30738e-16	6.79589	4.68152	4.13673	6.08723	2.98339	10.3073	8.22268	8.51257
CG12398	X	14911781	14913812	-	CG12398	FBgn0030596	Predicted to enable oxidoreductase activity. Predicted to be involved in ecdysteroid metabolic process. Located in egg chorion. Orthologous to human CHDH (choline dehydrogenase).	No description	-	gene	Name match	0	2.77388e-05	0.00126429	-7.61055	-1.9291	2.48194	-3.06505	2.82066	-3.89355	-3.52644	2.52146
CG12607	3L	4446573	4448072	+	CG12607	FBgn0035545	No description available	No description	+	gene	Name match	0	0.000495732	0.012937	4.9585	1.70928	0.469969	0.104874	-1.43808	3.99317	0.713023	4.75485
CG12715	X	13052847	13055328	-	CG12715	FBgn0030443	Predicted to enable UDP-galactosyltransferase activity. Predicted to be involved in N-glycan processing and glycosylation. Predicted to be active in cytoplasm.	No description	-	gene	Name match	0	1.2376e-14	3.60318e-12	6.81352	4.06023	1.34444	-1.2577	1.30916	7.7593	4.84956	5.70657
CG12728	X	5942606	5945250	+	CG12728	FBgn0029825	Human ortholog(s) of this gene implicated in severe combined immunodeficiency 124. Orthologous to human NHEJ1 (non-homologous end joining factor 1).	No description	+	gene	Name match	0	8.49763e-05	0.00329422	2.58602	1.98835	2.61836	2.68984	2.76579	3.82831	4.33981	5.90886
CG1275	3L	2252744	2257423	-	CG1275	FBgn0035321	Predicted to enable transmembrane ascorbate ferrireductase activity. Is expressed in adult head; adult heart; l-LNv neurons; larval central nervous system; and organism. Orthologous to several human genes including CYBRD1 (cytochrome b reductase 1).	No description	-	gene	Name match	0	0.00223373	0.0393898	-0.683477	-0.660849	7.50998	7.33369	7.8906	5.87317	6.73147	6.41801
CG12868	2R	14604549	14605297	-	CG12868	FBgn0033945	No description available	No description	-	gene	Name match	0	0.00189883	0.0346865	1.58096	1.34214	7.00031	7.04086	5.82469	7.62205	7.15986	7.08697
CG13044	3L	16302490	16303178	-	CG13044	FBgn0036599	Is expressed in adult head.	No description	-	gene	Name match	0	1.00094e-05	0.000513646	1.84226	1.64583	4.8531	6.82597	5.12961	5.87684	5.54144	6.51176
CG13185	2R	11867876	11885585	-	CG13185	FBgn0033661	Predicted to enable ATP hydrolysis activity. Predicted to be involved in ribosomal large subunit assembly. Predicted to be active in nucleus. Is expressed in several structures, including adult fat body; dorsal pharyngeal muscle primordium; embryonic/larval midgut primordium; muscle cell; and trunk visceral muscle primordium. Orthologous to human MDN1 (midasin AAA ATPase 1).	No description	-	gene	Name match	0	0.00213776	0.0380265	3.23411	1.77529	3.7179	2.23873	3.58746	1.68472	4.326	6.87901
CG13196	2R	11684165	11686434	-	CG13196	FBgn0033645	Predicted to be involved in cell morphogenesis. Predicted to be located in membrane. Is expressed in embryonic/larval dorsal vessel; embryonic/larval tracheal dorsal trunk; and embryonic/larval tracheal section.	No description	-	gene	Name match	0	0.000334488	0.00975065	4.06766	2.02096	0.692362	-4.06505	1.214	-0.156579	2.69165	5.22454
CG13230	2R	11154896	11155293	+	CG13230	FBgn0040764	No description available	No description	+	gene	Name match	0	8.72278e-05	0.00333617	10.0598	0.668935	-4.43692	-4.06505	-0.923505	7.13728	-0.374439	5.29656
CG13297	3L	6156592	6157377	-	CG13297	FBgn0035685	Is expressed in several structures, including border follicle cell; embryonic dorsal epidermis; embryonic epipharynx; embryonic head epidermis; and embryonic hypopharynx.	No description	-	gene	Name match	0	5.34723e-08	5.46513e-06	-8.4961	-3.08275	3.22129	-4.21705	3.36928	-3.89355	-3.37444	-0.285898
CG13314	3L	8981795	8983212	+	CG13314	FBgn0035949	No description available	No description	+	gene	Name match	0	0.000600279	0.0148367	1.14009	1.05992	5.84732	6.32727	5.94439	5.86579	6.09927	6.50527
CG13364	X	624757	625203	-	CG13364	FBgn0026879	Is expressed in adult head. Orthologous to several human genes including TMA7 (translation machinery associated 7 homolog).	No description	-	gene	Name match	0	0.000467334	0.0124627	1.62345	1.41447	8.9279	10.0119	8.83771	10.1048	9.16448	9.63048
CG13460	3L	15061029	15061705	-	CG13460	FBgn0036471	No description available	No description	-	gene	Name match	0	3.39536e-06	0.000200988	4.96714	2.55823	0.42106	4.79293	-0.660471	4.54848	1.53245	4.54699
CG13603	3R	23985213	23986569	-	CG13603	FBgn0039135	Is expressed in adult head. Orthologous to human TMEM179 (transmembrane protein 179).	No description	-	gene	Name match	0	0.000275297	0.00844095	-1.23168	-1.14199	8.42242	6.70231	8.47972	5.44828	7.07883	7.02244
CG13607	3R	24114043	24116322	-	CG13607	FBgn0039151	Is expressed in several structures, including embryonic epipharynx; embryonic hypopharynx; gut section; head mesoderm; and mesoderm anlage.	No description	-	gene	Name match	0	1.99576e-07	1.67527e-05	-8.16941	-3.07791	2.17779	3.95732	4.4092	-2.74154	-0.567084	1.7141
CG13616	3R	24392889	24393762	+	CG13616	FBgn0039200	Is expressed in embryonic anal pad and embryonic large intestine.	No description	+	gene	Name match	0	3.75686e-05	0.00165418	-7.57144	-1.86661	2.05493	0.458511	1.98339	-3.89355	-3.52644	-4.02286
CG13631	3R	24769351	24770933	+	CG13631	FBgn0040600	Is expressed in several structures, including embryonic dorsal epidermis; embryonic epipharynx; embryonic head epidermis; embryonic hypopharynx; and gut section.	No description	+	gene	Name match	0	1.97613e-06	0.000126419	2.215	1.92762	4.88049	6.38203	6.04112	6.58825	7.22919	6.51823
CG13634	3R	24788248	24790136	-	CG13634	FBgn0039224	No description available	No description	-	gene	Name match	0	3.83977e-05	0.00167517	-6.5416	-2.15911	2.76275	-4.06505	4.25042	-2.74154	-0.567084	1.6527
CG13650	3R	25109226	25112516	-	Nepl16	FBgn0039277	Predicted to be involved in proteolysis. Predicted to be active in plasma membrane. Is expressed in adult head.	Neprilysin-like 16	-	gene	Name match	0	0.00137677	0.0276125	-6.87993	-1.19897	1.37043	-4.21705	1.96402	-3.89355	-0.0525113	1.80156
CG13678	3L	8222141	8222953	+	CG13678	FBgn0035859	No description available	No description	+	gene	Name match	0	0.00149012	0.0291207	1.16762	1.06863	4.54892	5.91366	4.93448	5.09451	5.28734	5.01788
CG1368	X	14174756	14175670	+	CG1368	FBgn0030539	Predicted to enable transcription coactivator activity. Predicted to be involved in positive regulation of transcription by RNA polymerase II. Predicted to be part of RNA polymerase II transcription regulator complex. Is expressed in several structures, including adult head; embryonic dorsal apodeme; embryonic dorsal epidermis; embryonic head epidermis; and embryonic ventral apodeme.	No description	+	gene	Name match	0	2.79071e-16	1.04769e-13	3.45724	3.07897	2.22129	4.04347	2.63721	4.54386	4.83013	5.59878
CG13731	3L	17383636	17388956	-	CG13731	FBgn0036717	No description available	No description	-	gene	Name match	0	4.43421e-05	0.00189397	1.33411	1.24319	10.0322	10.3925	10.3069	9.76898	10.8548	11.1758
CG13751	2R	8900241	8900617	+	CG13751	FBgn0033340	No description available	No description	+	gene	Name match	0	0.000469672	0.0124636	1.96177	1.61253	7.28418	8.49838	7.27174	9.01564	7.63329	8.03076
CG13796	2L	7727157	7732670	-	CG13796	FBgn0031939	Predicted to enable glycine:sodium symporter activity and neurotransmitter:sodium symporter activity. Predicted to be involved in amino acid transport; neurotransmitter transport; and sodium ion transmembrane transport. Predicted to be located in membrane. Predicted to be active in plasma membrane. Is expressed in adult abdomen; adult head; and adult thorax. Orthologous to human SLC6A7 (solute ca…	No description	-	gene	Name match	0	9.11914e-05	0.00345994	-1.27949	-1.19217	7.78164	5.52179	8.08856	5.31645	6.35518	6.72346
CG13887	3L	837861	839931	+	CG13887	FBgn0035165	Predicted to be involved in endoplasmic reticulum to Golgi vesicle-mediated transport and protein localization to endoplasmic reticulum exit site. Located in endomembrane system. Is expressed in several structures, including adult head; adult heart; embryonic/larval salivary gland; germline cell; and salivary gland body primordium. Human ortholog(s) of this gene implicated in deafness, dystonia, …	No description	+	gene	Name match	0	1.24445e-07	1.11365e-05	-1.32547	-1.27074	10.1717	8.53486	10.3258	7.97699	8.2649	8.56246
CG13907	3L	877291	882013	-	CG13907	FBgn0035173	Predicted to enable monocarboxylic acid transmembrane transporter activity. Predicted to be involved in monocarboxylic acid transport. Predicted to be active in plasma membrane. Is expressed in adult head; organism; and yolk nucleus. Human ortholog(s) of this gene implicated in familial hyperinsulinemic hypoglycemia 7. Orthologous to several human genes including SLC16A1 (solute carrier family 16…	No description	-	gene	Name match	0	0.000498674	0.0129819	-1.69833	-1.45985	9.35699	5.38203	9.30423	5.05287	7.64446	7.48614
CG13920	3L	1648944	1651501	+	CG13920	FBgn0025712	Predicted to be involved in chaperone-mediated protein complex assembly and positive regulation of protein localization to cell surface. Predicted to be active in endoplasmic reticulum. Is expressed in several structures, including adult head; adult heart; central brain primordium; embryonic central brain neurons; and ganglia. Orthologous to human TMEM35A (transmembrane protein 35A).	No description	+	gene	Name match	0	8.69228e-05	0.00333344	-1.35332	-1.25143	6.18055	4.34858	6.0933	3.22424	4.71832	4.64878
CG1402	X	7826197	7842679	+	CARPA	FBgn0029962	Predicted to enable hydro-lyase activity. Is expressed in adult head. Orthologous to human CA10 (carbonic anhydrase 10) and CA11 (carbonic anhydrase 11).	Carbonic anhydrase-related protein A	+	gene	Name match	0	0.00262481	0.0441055	3.92285	1.64199	0.692362	-2.06505	2.66146	1.81305	2.21052	5.83304
CG14052	X	2223754	2224969	+	CG14052	FBgn0029606	No description available	No description	+	gene	Name match	0	0.00282768	0.0461798	8.79629	0.575456	-2.43692	-4.21705	-0.923505	0.258458	-1.37444	3.18442
CG14104	3L	19806811	19807199	-	CG14104	FBgn0040786	No description available	No description	-	gene	Name match	0	0.000884338	0.0199304	1.39983	1.24809	5.07878	6.43778	5.01666	5.81879	5.571	5.44202
CG14106	3L	13424571	13425671	-	CG14106	FBgn0260459	No description available	No description	-	gene	Name match	0	0.000147851	0.00519517	8.72926	1.06487	-4.58892	-4.21705	-4.24543	1.16535	-0.567084	2.93649
CG14109	3L	13440910	13442420	+	dokb	FBgn0036364	Is expressed in dorsal pharyngeal muscle cell; larval muscle system; and larval somatic muscle cell.	degrees of kevin bacon	+	gene	Name match	0	2.44685e-07	2.00614e-05	-2.16432	-1.93123	11.2222	8.14013	11.0381	7.02747	9.28533	8.39211
CG14207	X	19605199	19611413	+	CG14207	FBgn0031037	Predicted to enable unfolded protein binding activity. Involved in protein refolding. Located in Z disc. Is expressed in several structures, including adult brain cell body rind; adult head; adult heart; larval muscle cell; and synaptic neuropil domain.	No description	+	gene	Name match	0	3.39198e-08	3.72231e-06	-2.08215	-1.897	12.9115	10.3158	13.202	9.04473	10.9759	10.7782
CG14237	3R	26456877	26457242	+	CG14237	FBgn0039428	No description available	No description	+	gene	Name match	0	0.00156553	0.0301808	5.48221	1.36092	-2.11499	-1.48009	-4.24543	1.11644	-1.78948	3.048
CG14285	3R	19025099	19026203	+	CG14285	FBgn0038674	No description available	No description	+	gene	Name match	0	7.60801e-05	0.00299823	-1.78859	-1.56869	7.6914	4.50481	7.81965	4.11021	5.0307	6.14176
CG14362	3R	13854599	13855454	-	CG14362	FBgn0038186	Predicted to enable calcium ion binding activity. Predicted to be active in plasma membrane. Orthologous to human TESC (tescalcin).	No description	-	gene	Name match	0	0.000219105	0.00718563	8.21322	1.15987	-2.43692	-4.21705	-3.24543	1.01335	1.21052	1.45107
CG14377	3R	13397835	13398583	+	CG14377	FBgn0038148	No description available	No description	+	gene	Name match	0	0.000758222	0.0175899	1.87412	1.54484	3.10224	3.79914	3.03069	4.26969	3.68084	4.12914
CG14384	3R	12965938	12967712	-	CG14384	FBgn0038097	No description available	No description	-	gene	Name match	0	1.91938e-08	2.26296e-06	21.9698	0.302579	-3.43692	0.0224122	-4.39744	2.34592	-3.52644	1.48669
CG14414	X	14580600	14582174	+	CG14414	FBgn0030571	Predicted to enable mRNA binding activity. Is expressed in several structures, including anterior endoderm; head mesoderm; inclusive hindgut primordium; posterior endoderm; and trunk mesoderm. Orthologous to human RBM18 (RNA binding motif protein 18).	No description	+	gene	Name match	0	0.000911128	0.0203398	1.90791	1.55376	3.05493	3.28368	3.34702	4.70967	3.99188	4.2166
CG14431	X	6908277	6968829	+	CG14431	FBgn0029922	Predicted to be active in cytoplasm and nucleus. Is expressed in organism.	No description	+	gene	Name match	0	0.000505462	0.013087	-7.03934	-1.40668	2.49382	1.84184	2.83138	-3.89355	0.532451	4.03603
CG14439	X	6747544	6755752	+	CG14439	FBgn0029898	Predicted to enable transmembrane transporter activity. Predicted to be involved in transmembrane transport. Predicted to be active in membrane. Is expressed in adult head.	No description	+	gene	Name match	0	0.00026763	0.00830782	1.13124	1.0612	6.44496	6.76546	6.23838	6.38129	7.18302	7.34589
CG14687	3R	10792904	10793643	+	CG14687	FBgn0037835	Is expressed in several structures, including dorsal pharyngeal muscle primordium; embryonic/larval esophageal visceral muscle; esophageal visceral muscle primordium; muscle cell; and trunk visceral muscle primordium.	No description	+	gene	Name match	0	4.85229e-10	7.52422e-08	-1.79599	-1.69902	10.0389	7.39489	10.0514	7.49028	7.72425	7.36276
CG14688	3R	10677737	10680925	-	Phyhd1	FBgn0037819	Predicted to enable 2-oxoglutarate-dependent dioxygenase activity. Is expressed in adult glial cell; mesoderm anlage; and organism. Orthologous to human PHYHD1 (phytanoyl-CoA dioxygenase domain containing 1).	Phytanoyl-CoA dioxygenase domain containing 1	-	gene	Name match	0	2.27016e-07	1.87203e-05	-1.68173	-1.5683	8.14898	3.51991	7.90685	4.69309	5.83013	6.08769
CG14695	3R	10878204	10879319	-	CG14695	FBgn0037850	No description available	No description	-	gene	Name match	0	0.000870189	0.0197049	2.33926	1.74183	3.51727	5.04347	2.93448	5.60275	4.9339	4.15705
CG14798	X	1692824	1693843	+	CR14798	FBgn0029588	No description available	No description	+	gene	Name match	0	0.00167455	0.0318097	1.78939	1.46355	1.81101	2.96837	2.11212	1.84342	3.31206	3.61296
CG14805	X	1877317	1879077	+	CG14805	FBgn0023514	Predicted to be involved in DNA-templated DNA replication and rRNA processing. Predicted to be part of nuclear pre-replicative complex and rixosome complex. Is expressed in several structures, including adult head; anterior endoderm anlage; embryonic/larval midgut primordium; gut section; and head mesoderm. Orthologous to human WDR18 (WD repeat domain 18).	No description	+	gene	Name match	0	0.00079573	0.018287	1.23525	1.13017	5.10997	6.21456	5.57793	5.86579	6.02217	5.71598
CG14818	X	1879019	1879774	-	CG14818	FBgn0026088	Orthologous to human BBLN (bublin coiled coil protein).	No description	-	gene	Name match	0	0.00182459	0.0336299	1.31202	1.16993	8.25177	9.19704	8.23283	9.10493	8.60463	8.48779
CG14864	3R	15266684	15268538	-	CG14864	FBgn0038311	No description available	No description	-	gene	Name match	0	0.000359417	0.0101735	3.43018	2.052	0.0866408	-1.06505	1.11212	2.50639	2.05183	3.02396
CG14933	2L	11842828	11844012	+	CG14933	FBgn0040968	Predicted to enable serine-type endopeptidase inhibitor activity. Involved in secondary branching, open tracheal system. Orthologous to human SPINK7 (serine peptidase inhibitor Kazal type 7) and SPINK9 (serine peptidase inhibitor Kazal type 9).	No description	+	gene	Name match	0	7.87354e-07	5.64442e-05	1.71211	1.58179	6.99614	7.06488	6.29566	7.28083	7.7097	8.1567
CG14964	3L	3172817	3178580	-	MnM	FBgn0035410	Involved in sarcomere organization. Is expressed in adult head; adult heart; and adult somatic muscle cell. Used to study congenital heart disease. Human ortholog(s) of this gene implicated in intrinsic cardiomyopathy (multiple); lethal congenital contracture syndrome 4; and muscle tissue disease (multiple). Orthologous to human MYBPC1 (myosin binding protein C1); MYBPC2 (myosin binding protein C…	myomesin and myosin binding protein	-	gene	Name match	0	6.74542e-10	1.02373e-07	-2.85889	-2.4919	5.97671	3.88332	5.61875	1.16535	3.36703	4.40991
CG14997	3L	4240173	4242603	+	Sqor	FBgn0035515	Predicted to enable FAD binding activity; glutathione-dependent sulfide quinone oxidoreductase activity; and sulfide:quinone oxidoreductase activity. Predicted to be involved in sulfide oxidation, using sulfide:quinone oxidoreductase. Predicted to be active in mitochondrion. Is expressed in adult head; adult heart; and organism. Orthologous to human SQOR (sulfide quinone oxidoreductase).	Sulfide quinone oxidoreductase	+	gene	Name match	0	0.000598687	0.0148367	-1.66356	-1.43259	7.8531	7.04804	7.93541	3.94496	6.57247	5.75485
CG1504	X	20302015	20330372	-	CG1504	FBgn0031100	No description available	No description	-	gene	Name match	0	0.00129726	0.0266668	9.17416	0.622143	-0.266996	-4.21705	-0.15797	0.165349	0.532451	4.54277
CG15059	X	18258551	18259517	-	CG15059	FBgn0030905	No description available	No description	-	gene	Name match	0	0.00291786	0.0473563	4.59207	1.42947	-0.349458	-4.21705	-0.245433	-3.74154	1.91096	5.51716
CG15093	2R	18775669	18776978	-	Hibadh	FBgn0034390	Predicted to enable 3-hydroxyisobutyrate dehydrogenase activity. Predicted to be involved in L-valine catabolic process. Located in mitochondrion. Is expressed in adult head; adult heart; and organism. Used to study amino acid metabolic disorder. Orthologous to human HIBADH (3-hydroxyisobutyrate dehydrogenase).	3-hydroxyisobutyrate dehydrogenase	-	gene	Name match	0	0.00290668	0.0472286	1.09111	0.999143	6.45334	7.32404	6.25242	6.83305	6.71302	6.65759
CG15098	2R	18833372	18834775	-	CG15098	FBgn0034398	Predicted to be located in membrane. Is expressed in several structures, including anterior endoderm; anterior endoderm anlage; embryonic/larval midgut; embryonic/larval midgut primordium; and posterior endoderm.	No description	-	gene	Name match	0	2.6807e-06	0.000165554	-1.23453	-1.17867	9.22952	7.689	9.55648	7.08342	7.5362	7.9203
CG15196	X	11409947	11411667	+	CG15196	FBgn0030296	No description available	No description	+	gene	Name match	0	0.00132767	0.0269042	-7.04608	-1.14765	0.517275	-4.21705	2.83138	-3.89355	-1.05251	1.98712
CG15236	2R	6828356	6838360	+	CG15236	FBgn0033108	Predicted to be active in cytosol. Is expressed in several structures, including embryonic posterior midline glial cell; ganglia; larval midline neurons; larval nervous system; and ventral midline of embryo.	No description	+	gene	Name match	0	0.000928018	0.0205257	-2.18231	-1.6791	5.28418	5.15412	5.6141	0.345921	3.60284	4.3818
CG15282	2L	14712471	14713298	+	CG15282	FBgn0028855	Is expressed in several structures, including embryonic head epidermis; embryonic ventral epidermis; epithelium; and yolk nucleus.	No description	+	gene	Name match	0	2.74115e-06	0.000167117	3.80361	2.57411	12.2962	13.5048	12.1468	16.0903	13.2757	13.701
CG15358	2L	1882008	1883185	-	CG15358	FBgn0031373	Predicted to enable carbohydrate binding activity and pattern recognition receptor activity. Predicted to be involved in immune response. Predicted to be located in extracellular region. Predicted to be active in external side of plasma membrane.	No description	-	gene	Name match	0	0.000805586	0.0184174	-6.91855	-1.32911	1.46997	-4.21705	1.88385	-3.89355	-3.52644	0.772996
CG15375	X	4101318	4102995	+	CG15375	FBgn0029694	No description available	No description	+	gene	Name match	0	0.00127625	0.0264253	7.80209	0.923104	-1.11499	-0.743123	-3.24543	-1.74154	1.326	2.50418
CG15386	2L	2216503	2217246	-	CG15386	FBgn0040715	Predicted to be involved in mitochondrial respiratory chain complex III assembly. Predicted to be located in mitochondrial inner membrane. Is expressed in adult head and adult heart.	No description	-	gene	Name match	0	0.000728404	0.0171193	1.54393	1.35044	6.86114	7.73058	6.7397	7.9375	7.23843	7.3282
CG15404	2L	3173972	3174504	+	CG15404	FBgn0031512	No description available	No description	+	gene	Name match	0	2.96752e-16	1.0855e-13	6.66456	4.31695	0.607473	-3.06505	1.84203	7.14796	4.96541	6.81389
CG15414	2L	3480755	3491071	-	CG15414	FBgn0031542	No description available	No description	-	gene	Name match	0	0.000181447	0.00619199	1.18668	1.11023	6.30539	7.44621	6.88771	6.92113	7.02537	7.10212
CG15445	X	21117159	21120444	+	CG15445	FBgn0031161	Predicted to be involved in regulation of ubiquitin-dependent protein catabolic process. Orthologous to human NUB1 (negative regulator of ubiquitin like proteins 1).	No description	+	gene	Name match	0	7.52429e-09	9.33404e-07	-1.48324	-1.41922	6.90014	5.41068	6.95424	4.09135	5.26942	5.23505
CG15515	3R	29905464	29906448	+	CG15515	FBgn0039719	Predicted to be a structural constituent of chitin-based larval cuticle. Predicted to be active in chitin-based extracellular matrix.	No description	+	gene	Name match	0	4.73446e-07	3.61186e-05	6.07496	2.46833	1.11767	2.7423	3.08548	8.00707	1.79549	6.64385
CG15556	3R	31127965	31130666	-	Ktch	FBgn0039821	Predicted to enable G protein-coupled receptor activity and mechanoreceptor activity. Predicted to be involved in G protein-coupled receptor signaling pathway and cell surface receptor signaling pathway. Is active in plasma membrane. Is expressed in adult head. Human ortholog(s) of this gene implicated in X-linked congenital bilateral absence of vas deferens. Orthologous to several human genes in…	Ketchup	-	gene	Name match	0	1.26908e-06	8.62127e-05	3.61797	2.59159	1.34444	-4.06505	2.14688	2.90231	3.22547	5.29153
CG15597	3R	6284462	6285200	-	CG15597	FBgn0037420	No description available	No description	-	gene	Name match	0	2.2349e-05	0.00104878	7.82149	1.23027	-0.349458	0.689837	0.612548	7.34791	-1.37444	6.0584
CG15642	X	15466184	15467757	-	CG15642	FBgn0030642	No description available	No description	-	gene	Name match	0	0.000502772	0.0130648	1.1522	1.07165	5.7931	6.65776	5.78661	5.92734	6.50361	5.91867
CG15711	2R	16363551	16365895	-	CG15711	FBgn0034122	No description available	No description	-	gene	Name match	0	5.19318e-09	6.67441e-07	10.7086	2.09937	-1.43692	-4.21705	-1.07551	3.29188	4.24027	2.96203
CG15754	X	13528006	13529280	+	CG15754	FBgn0030492	Predicted to be a structural constituent of chitin-based larval cuticle. Predicted to be active in chitin-based extracellular matrix.	No description	+	gene	Name match	0	0.000582476	0.0145589	9.3693	0.695733	-4.43692	2.5048	-3.24543	1.21265	-2.37444	3.5554
CG15930	X	5315130	5317295	-	CG15930	FBgn0029754	Involved in male germ-line sex determination. Located in cytoplasm. Is active in cytoplasmic ribonucleoprotein granule.	No description	-	gene	Name match	0	0.00078196	0.0181095	7.6464	0.882106	-3.43692	-4.21705	-0.438078	-3.89355	1.83501	4.95251
CG1640	X	13370606	13380160	+	Alat	FBgn0030478	Enables L-alanine:2-oxoglutarate aminotransferase activity. Involved in L-alanine metabolic process. Located in major mitochondrial derivative. Is expressed in several structures, including adult brain; adult neuromere; ganglia; germline cell; and synaptic neuropil domain. Used to study amino acid metabolic disorder. Human ortholog(s) of this gene implicated in neurodevelopmental disorder with sp…	Alanine aminotransferase	+	gene	Name match	0	0.000148517	0.00520577	-1.13202	-1.06693	9.47886	8.11081	9.47353	6.72198	8.31774	7.70704
CG16704	2L	3692123	3692587	-	CG16704	FBgn0031558	Predicted to enable serine-type endopeptidase inhibitor activity.	No description	-	gene	Name match	0	7.33403e-06	0.000391884	2.26595	1.92722	5.94246	7.28423	6.25142	7.85605	6.67405	7.66441
CG16716	2R	19593790	19596866	+	TTLL6A	FBgn0034459	Predicted to enable tubulin binding activity and tubulin-glutamic acid ligase activity. Predicted to be involved in microtubule bundle formation. Predicted to be active in ciliary basal body. Orthologous to human TTLL13 (tubulin tyrosine ligase like 13).	Tubulin tyrosine ligase-like 6A	+	gene	Name match	0	1.12768e-05	0.000570477	-7.76492	-2.09162	2.9294	0.934949	2.57475	-3.89355	0.326	2.01178
CG16885	2L	13932559	13934692	-	Vajk2	FBgn0032538	Predicted to enable chitin binding activity. Predicted to be a structural constituent of chitin-based cuticle. Predicted to be involved in chitin-based cuticle development. Predicted to be located in chitin-based extracellular matrix. Is expressed in several structures, including adult head; embryonic dorsal epidermis; embryonic epipharynx; embryonic head epidermis; and embryonic hypopharynx.	No description	-	gene	Name match	0	0.000295168	0.00895931	1.54182	1.37117	7.42417	7.47653	7.54573	8.6354	8.0376	8.20027
CG16888	2L	13812700	13813256	-	CG16888	FBgn0032533	No description available	No description	-	gene	Name match	0	0.00161226	0.0308731	-6.82746	-1.17605	0.607473	-4.06505	2.18083	-3.89355	-2.37444	-1.87086
CG16978	2L	13143214	13143622	-	CG16978	FBgn0040972	No description available	No description	-	gene	Name match	0	0.00231567	0.0405342	7.77322	0.759463	-2.11499	-0.257696	-4.39744	3.1892	-3.52644	0.829579
CG17107	2L	10681902	10682528	+	CG17107	FBgn0032281	Is expressed in embryonic/larval midgut and organism.	No description	+	gene	Name match	0	9.9381e-05	0.00369326	2.47627	1.93375	8.35404	10.0566	8.28033	10.297	9.20794	8.79559
CG17180	3L	540851	542147	+	BORCS6	FBgn0035140	Predicted to be involved in lysosome localization. Predicted to be part of BORC complex. Orthologous to human BORCS6 (BLOC-1 related complex subunit 6).	BLOC-1 related complex subunit 6	+	gene	Name match	0	0.000184995	0.00628366	1.69363	1.48448	3.62917	4.49719	3.8526	4.51585	5.05601	4.29906
CG17186	3R	19875974	19877514	-	CG17186	FBgn0038741	No description available	No description	-	gene	Name match	0	0.00115846	0.0246129	-3.7159	-1.85191	4.24958	4.58959	4.76859	0.345921	1.21052	1.6527
CG17202	3R	12422768	12423606	+	CG17202	FBgn0038043	Predicted to enable transcription coactivator activity. Involved in female germ-line sex determination. Is active in cytosol. Is expressed in organism. Orthologous to human MYCBP (MYC binding protein).	No description	+	gene	Name match	0	0.000214654	0.00707217	1.09616	1.034	5.73551	6.66457	6.13394	6.16535	6.36703	6.36754
CG17272	3R	20823313	20824239	-	CG17272	FBgn0038830	Predicted to enable calcium ion binding activity and enzyme regulator activity. Predicted to be involved in microtubule cytoskeleton organization. Predicted to be active in cytoplasm. Is expressed in several structures, including adult head; embryonic dorsal epidermis; embryonic epipharynx; embryonic hypopharynx; and gut section. Orthologous to human CALML4 (calmodulin like 4).	No description	-	gene	Name match	0	0.00123054	0.025816	1.55222	1.34004	6.00913	7.16317	6.1944	7.24501	6.33292	6.80333
CG17349	2L	19370445	19372711	+	CG17349	FBgn0032771	Predicted to enable G protein-coupled receptor binding activity; Hsp70 protein binding activity; and Hsp90 protein binding activity. Predicted to be located in cytosol and nucleus. Is expressed in spermatozoon. Orthologous to human PACRG (parkin coregulated).	No description	+	gene	Name match	0	0.0014114	0.0281608	5.93909	1.29507	-2.85196	-4.21705	-0.245433	-2.74154	0.713023	3.39593
CG17440	X	9268438	9269925	-	CG17440	FBgn0030120	Predicted to be involved in positive regulation of DNA-templated transcription. Predicted to be part of Set1C/COMPASS complex. Orthologous to human CXXC1 (CXXC finger protein 1).	No description	-	gene	Name match	0	0.000177601	0.00607592	-7.3007	-1.57599	1.58545	-2.48009	2.02135	-3.89355	-2.37444	0.588571
CG17508	2R	5608635	5611586	+	CG17508	FBgn0039970	Predicted to be located in mitochondrial outer membrane. Predicted to be active in mitochondrion. Is expressed in adult head; embryonic/larval midgut; and organism. Orthologous to human FAM210B (family with sequence similarity 210 member B).	No description	+	gene	Name match	0	0.00286585	0.0466715	-0.940295	-0.880325	8.53642	7.13646	8.60299	6.41328	7.02324	7.61798
CG17556	3R	16994542	16996071	-	EMC2A	FBgn0038462	Predicted to be part of EMC complex. Is expressed in adult head. Orthologous to human EMC2 (ER membrane protein complex subunit 2).	ER membrane protein complex subunit 2A	-	gene	Name match	0	0.000568445	0.014353	1.47184	1.30818	5.76398	6.04217	5.46537	6.58938	6.13137	6.46006
CG17681	2L	18153123	18154516	+	CG17681	FBgn0032668	Predicted to enable glycine N-acyltransferase activity. Orthologous to several human genes including GLYAT (glycine-N-acyltransferase); GLYATL1 (glycine-N-acyltransferase like 1); and GLYATL1B (glycine-N-acyltransferase like 1B).	No description	+	gene	Name match	0	0.00244934	0.0420991	-4.98905	-1.51463	2.39597	0.689837	2.48249	-2.15658	-3.52644	-1.06351
CG17738	3R	12270890	12271300	+	CG17738	FBgn0038009	No description available	No description	+	gene	Name match	0	6.76111e-05	0.00272469	2.57353	1.99564	12.1119	13.8039	12.1586	14.5858	12.6105	13.231
CG17776	X	2184725	2185258	+	CG17776	FBgn0040899	Predicted to be involved in mitochondrial cytochrome c oxidase assembly. Predicted to be located in mitochondrial inner membrane. Is expressed in several structures, including adult head; embryonic/larval midgut primordium; and gut section.	No description	+	gene	Name match	0	0.000245661	0.00780652	1.96348	1.63998	6.87028	7.73464	6.73328	8.48577	7.30328	7.60132
CG18249	3R	8220146	8222188	+	CG18249	FBgn0037553	Is expressed in adult head; adult heart; amnioserosa; and embryonic midgut chamber.	No description	+	gene	Name match	0	0.00039892	0.011137	-7.28956	-1.36497	1.93812	0.256877	1.42699	-3.74154	-3.52644	1.9105
CG1827	2R	9589050	9590443	+	CG1827	FBgn0033431	Predicted to enable N4-(beta-N-acetylglucosaminyl)-L-asparaginase activity. Predicted to be involved in protein deglycosylation. Predicted to be active in lysosome. Is expressed in adult head; adult heart; and embryonic/larval garland cell. Human ortholog(s) of this gene implicated in aspartylglucosaminuria and lysosomal storage disease. Orthologous to human AGA (aspartylglucosaminidase).	No description	+	gene	Name match	0	7.3394e-05	0.00290844	-1.68343	-1.49825	5.58267	5.32297	6.11651	3.21265	3.39374	4.40991
CG1840	X	11888352	11889186	+	CG1840	FBgn0030351	Predicted to be involved in calcium ion transport and endoplasmic reticulum calcium ion homeostasis. Predicted to be active in Golgi apparatus and endoplasmic reticulum membrane.	No description	+	gene	Name match	0	7.21493e-10	1.07217e-07	3.76559	2.98621	1.08664	2.79293	1.50945	3.81305	4.63679	3.44202
CG18581	3L	15049550	15050209	-	CG18581	FBgn0036466	No description available	No description	-	gene	Name match	0	5.77164e-06	0.000319141	9.85779	1.2512	-2.43692	-4.21705	-4.39744	3.36698	-0.567084	1.7141
CG18596	3R	22375923	22379955	+	CG18596	FBgn0038953	Predicted to enable tRNA (guanine) methyltransferase activity. Predicted to be involved in tRNA methylation. Is expressed in organism. Orthologous to human TARBP1 (TAR (HIV-1) RNA binding protein 1).	No description	+	gene	Name match	0	8.03931e-08	7.69723e-06	-5.56275	-3.11267	4.05092	3.79293	4.37662	-2.15658	1.14912	3.18442
CG18649	3L	15053568	15054135	-	CG18649	FBgn0036469	No description available	No description	-	gene	Name match	0	0.000663917	0.0159452	5.20327	1.5755	0.0866408	2.66287	-2.66047	4.02001	-0.0525113	3.03603
CG1885	X	8898554	8900264	-	Uros1	FBgn0030066	Predicted to enable uroporphyrinogen-III synthase activity. Predicted to be involved in heme biosynthetic process and uroporphyrinogen III biosynthetic process. Predicted to be active in cytosol. Is expressed in adult head and organism. Human ortholog(s) of this gene implicated in cutaneous porphyria. Orthologous to human UROS (uroporphyrinogen III synthase).	Uroporphyrinogen III synthase 1	-	gene	Name match	0	0.00110805	0.0237707	-1.56746	-1.35333	4.42727	2.30999	4.43052	1.65078	2.53245	3.60487
CG2006	3R	29489468	29491383	+	CG2006	FBgn0039664	Predicted to enable tRNA-uridine aminocarboxypropyltransferase activity. Predicted to be involved in tRNA modification. Predicted to be active in nucleus. Orthologous to human DTWD1 (DTW domain containing 1).	No description	+	gene	Name match	0	0.000350472	0.010049	1.83059	1.55109	8.291	9.14547	8.27174	9.83045	8.85588	8.82306
CG2082	3R	5758680	5781076	-	CG2082	FBgn0027608	Predicted to enable cadherin binding activity and tubulin binding activity. Predicted to be involved in signal transduction. Predicted to be located in microtubule. Predicted to be active in cytoplasm. Is expressed in adult head. Human ortholog(s) of this gene implicated in Charcot-Marie-Tooth disease type 4D. Orthologous to several human genes including NDRG1 (N-myc downstream regulated 1); NDRG…	No description	-	gene	Name match	0	2.95903e-06	0.000178116	-1.57889	-1.46436	8.96209	6.5779	9.05763	5.85651	7.60998	6.89401
CG2200	X	13094299	13095732	+	CG2200	FBgn0030447	Enables serine hydrolase activity. Predicted to be involved in proteolysis.	No description	+	gene	Name match	0	0.00160659	0.030806	1.12085	1.03159	5.76765	6.75832	6.26335	6.45321	6.57393	6.24288
CG2611	2L	20650189	20650898	+	CG2611	FBgn0032871	Predicted to be active in endomembrane system. Orthologous to human TMEM230 (transmembrane protein 230).	No description	+	gene	Name match	0	7.33443e-06	0.000391884	-1.79566	-1.61778	8.26091	5.79604	7.71348	4.28636	5.84473	5.87229
CG2663	3R	5400594	5404135	-	CG2663	FBgn0037323	Predicted to enable phosphatidylinositol bisphosphate binding activity. Predicted to be involved in intermembrane lipid transfer. Predicted to be located in late endosome. Is expressed in adult head and embryonic/larval tracheal section.	No description	-	gene	Name match	0	0.00155315	0.0299931	1.65746	1.39464	4.77497	5.56976	3.94932	5.60275	5.14126	5.86723
CG2750	X	12107200	12113357	+	CG2750	FBgn0030376	No description available	No description	+	gene	Name match	0	3.04319e-07	2.46671e-05	-8.24841	-2.78189	3.30455	-3.06505	3.50945	-3.89355	0.795486	2.82958
CG2767	3R	8005924	8008110	-	Ar5	FBgn0037537	Predicted to enable aldose reductase (NADPH) activity. Predicted to be active in cytosol. Is expressed in organism. Orthologous to human AKR1B10 (aldo-keto reductase family 1 member B10) and AKR1B15 (aldo-keto reductase family 1 member B15).	Aldose reductase 5	-	gene	Name match	0	0.000732159	0.0171792	1.13582	1.05412	8.51655	9.20466	8.48313	9.05227	8.96067	8.88799
CG2812	2R	23925236	23926911	+	CG2812	FBgn0034931	Is expressed in several structures, including dorsal epidermis primordium; embryonic dorsal epidermis; embryonic head epidermis; embryonic ventral epidermis; and gut section. Orthologous to human WDR47 (WD repeat domain 47).	No description	+	gene	Name match	0	0.000292314	0.00891059	1.19052	1.10844	4.82752	5.35069	4.97374	5.07864	5.2909	5.51068
CG2816	2L	3703659	3704253	+	CG2816	FBgn0031564	Predicted to enable serine-type endopeptidase inhibitor activity.	No description	+	gene	Name match	0	0.00117559	0.0248827	1.58668	1.36296	7.00965	8.25151	7.35866	8.29154	7.21708	7.93488
CG2862	2L	2770135	2770904	+	HINT1	FBgn0031459	Predicted to enable adenosine 5'-monophosphoramidase activity. Predicted to be involved in purine ribonucleotide catabolic process. Predicted to be active in mitochondrial matrix and nucleus. Is expressed in adult head and adult heart. Human ortholog(s) of this gene implicated in Gamstorp-Wohlfart syndrome. Orthologous to human HINT1 (histidine triad nucleotide binding protein 1).	histidine triad nucleotide binding protein 1	+	gene	Name match	0	0.000571932	0.0143901	1.57288	1.37603	7.86743	9.08136	7.89572	9.03427	8.20911	8.4726
CG2962	X	10214858	10216642	-	CG2962	FBgn0030186	Predicted to enable transcription coactivator activity. Predicted to be involved in positive regulation of transcription by RNA polymerase II. Predicted to be part of RNA polymerase II transcription regulator complex. Is expressed in embryonic dorsal epidermis and embryonic ventral epidermis.	No description	-	gene	Name match	0	4.34401e-06	0.00025209	1.36187	1.28452	6.03881	6.07706	6.52853	6.63241	7.02217	6.83822
CG30154	2R	20533359	20533934	+	CG30154	FBgn0050154	No description available	No description	+	gene	Name match	0	0.000323702	0.00956093	1.75794	1.51002	5.75784	6.85605	5.28595	6.90051	6.38378	6.11356
CG30371	2R	8267643	8269334	-	CG30371	FBgn0050371	Predicted to enable serine-type endopeptidase activity. Predicted to be involved in proteolysis. Is expressed in antennal disc; leg disc; and spermatheca.	No description	-	gene	Name match	0	5.74152e-08	5.7682e-06	21.2292	0.301886	-2.11499	1.97934	-2.66047	-3.89355	2.5082	0.987121
CG30377	2R	7890025	7915032	+	CG30377	FBgn0050377	Involved in copper ion homeostasis. Is expressed in organism and spermatozoon.	No description	+	gene	Name match	0	0.000191945	0.00648884	1.25898	1.16785	4.92063	5.76467	5.19336	4.65506	5.71832	6.08334
CG30382	2R	7830413	7831771	-	Prosα1R	FBgn0050382	Involved in proteasome-mediated ubiquitin-dependent protein catabolic process. Predicted to be part of proteasome core complex, alpha-subunit complex. Is expressed in adult head and organism. Human ortholog(s) of this gene implicated in myocardial infarction. Orthologous to human PSMA6 (proteasome 20S subunit alpha 6).	Proteasome alpha1 subunit-related	-	gene	Name match	0	0.000934452	0.0206361	-0.864662	-0.826036	7.1681	5.98888	7.27519	5.32724	6.12341	6.01484
CG30457	2R	17160122	17160829	-	CG30457	FBgn0050457	No description available	No description	-	gene	Name match	0	3.0339e-08	3.408e-06	8.02255	2.04058	-1.85196	2.04347	0.00249434	6.54963	-1.05251	5.20328
CG3078	X	2254403	2259863	-	CG3078	FBgn0023524	Predicted to enable potassium channel regulator activity. Predicted to be involved in regulation of muscle contraction and regulation of potassium ion transport. Predicted to be active in plasma membrane and striated muscle dense body. Is expressed in adult head; embryonic brain; larval ventral nerve cord; and ventral nerve cord primordium.	No description	-	gene	Name match	0	5.36323e-08	5.46513e-06	21.2757	0.301947	-0.0446037	-4.06505	-1.24543	-3.74154	2.83501	2.5554
CG3081	X	4639259	4643987	-	CG3081	FBgn0025613	Is expressed in spermatozoon.	No description	-	gene	Name match	0	0.00303717	0.0487931	8.77184	0.569218	-3.43692	-4.21705	-0.923505	-3.89355	1.38045	3.89069
CG31102	3R	25293458	25295594	-	CG31102	FBgn0051102	Predicted to enable ecdysteroid 22-kinase activity.	No description	-	gene	Name match	0	0.00236651	0.0411214	-1.22565	-1.10274	7.77436	7.23644	7.56071	5.58489	6.48975	5.31153
CG31126	3R	24659621	24660265	+	CG31126	FBgn0051126	Predicted to be involved in protein maturation. Predicted to be located in mitochondrial matrix. Predicted to be active in mitochondrion. Is expressed in adult heart. Orthologous to human BOLA1 (bolA family member 1).	No description	+	gene	Name match	0	0.000851535	0.0193132	1.71712	1.45263	5.16856	5.35912	4.93199	6.13651	7.02751	5.31649
CG31229	3R	18667852	18669083	+	CG31229	FBgn0051229	Predicted to enable mitochondrion targeting sequence binding activity and protein transmembrane transporter activity. Predicted to be involved in protein insertion into mitochondrial inner membrane. Predicted to be part of TIM22 mitochondrial import inner membrane insertion complex. Is expressed in adult head. Human ortholog(s) of this gene implicated in combined oxidative phosphorylation deficie…	No description	+	gene	Name match	0	0.00125664	0.0261722	1.75178	1.45642	4.27044	5.21572	4.82603	5.93794	4.9875	5.36036
CG31323	3R	26170847	26187307	+	CG31323	FBgn0051323	Is expressed in embryonic midgut chamber and embryonic/larval midgut.	No description	+	gene	Name match	0	1.12397e-06	7.70893e-05	-2.95629	-2.35564	5.42417	1.51991	4.69708	0.258458	2.83501	3.85706
CG31496	3R	7345069	7346354	+	CG31496	FBgn0051496	Involved in mating. Predicted to be located in extracellular space.	No description	+	gene	Name match	0	1.91173e-05	0.000909089	6.72508	1.71436	-2.43692	-0.257696	-3.24543	4.29188	2.45845	3.22717
CG31698	2L	3173205	3173840	-	CG31698	FBgn0051698	No description available	No description	-	gene	Name match	0	1.01563e-23	2.8978e-20	6.64453	5.00328	1.26352	0.578805	0.798961	7.40821	5.63399	6.66052
CG31704	2L	11840691	11841204	+	CG31704	FBgn0051704	Involved in insemination. Located in extracellular space. Human ortholog(s) of this gene implicated in pancreatitis. Orthologous to human SPINK1 (serine peptidase inhibitor Kazal type 1).	No description	+	gene	Name match	0	7.09277e-10	1.06511e-07	7.19872	3.21481	-1.43692	-4.21705	-0.923505	4.16535	2.326	3.20596
CG31717	2L	10250737	10251714	+	CG31717	FBgn0051717	Predicted to enable sphingosine-1-phosphate phosphatase activity. Predicted to be involved in phospholipid dephosphorylation. Predicted to be active in membrane. Is expressed in adult head. Orthologous to human PLPP6 (phospholipid phosphatase 6) and PLPP7 (phospholipid phosphatase 7 (inactive)).	No description	+	gene	Name match	0	0.00159494	0.0306236	-0.656221	-0.637355	8.74252	7.37634	8.62589	6.87959	7.6583	7.57777
CG31777	2L	3706551	3707063	-	CG31777	FBgn0051777	Predicted to enable serine-type endopeptidase inhibitor activity.	No description	-	gene	Name match	0	1.55494e-05	0.000762297	1.92502	1.69413	3.52308	2.60737	3.18083	4.69309	5.00926	4.88068
CG31809	2L	16853620	16858714	-	CG31809	FBgn0051809	Predicted to enable very-long-chain 3-oxoacyl-CoA reductase activity. Predicted to be active in endoplasmic reticulum. Is expressed in several structures, including adult head; anterior endoderm; embryonic/larval midgut; embryonic/larval midgut primordium; and gland. Orthologous to human HSDL1 (hydroxysteroid dehydrogenase like 1).	No description	-	gene	Name match	0	4.9982e-05	0.00211585	-2.03393	-1.73481	4.56026	4.46633	4.03997	0.958898	2.05183	2.9995
CG31950	2L	2878344	2879001	+	Sbat	FBgn0051950	Predicted to enable RNA binding activity. Part of NatC complex. Orthologous to human NAA38 (N-alpha-acetyltransferase 38, NatC auxiliary subunit).	Sabbat	+	gene	Name match	0	5.24956e-06	0.000297183	2.32509	1.97136	3.94678	5.45851	3.63108	5.64648	4.87349	5.45781
CG32152	3L	16139501	16144036	-	CG32152	FBgn0052152	Predicted to enable histone methyltransferase activity and protein-arginine N-methyltransferase activity. Predicted to be involved in chromatin remodeling and regulation of DNA-templated transcription.	No description	-	gene	Name match	0	1.02873e-05	0.000526014	2.14723	1.84644	4.30117	5.20641	5.37295	5.56224	6.86277	5.89732
CG32221	3L	19834670	19836413	+	CG32221	FBgn0052221	Predicted to be involved in SCF-dependent proteasomal ubiquitin-dependent protein catabolic process. Predicted to be part of SCF ubiquitin ligase complex.	No description	+	gene	Name match	0	0.000201521	0.0067014	-2.01506	-1.67572	4.28418	4.39028	4.76019	1.65078	2.64793	2.81564
CG3223	3R	8009400	8011018	+	CG3223	FBgn0037538	Predicted to enable polyubiquitin modification-dependent protein binding activity. Predicted to be involved in ubiquitin-dependent protein catabolic process. Predicted to be active in cytosol. Is expressed in organism.	No description	+	gene	Name match	0	8.69119e-05	0.00333344	-1.75168	-1.54102	9.65021	7.08024	9.68872	5.73216	8.20157	7.4157
CG32241	3L	4465105	4466630	-	CG32241	FBgn0052241	No description available	No description	-	gene	Name match	0	0.000461098	0.012388	4.51508	1.85294	2.19244	3.34434	1.86309	5.50639	3.71302	4.93004
CG32249	3L	4470001	4471012	+	CG32249	FBgn0052249	Orthologous to human KRTAP4-3 (keratin associated protein 4-3).	No description	+	gene	Name match	0	0.000328193	0.00965589	1.60651	1.41265	11.8945	13.285	11.7146	12.7647	12.2847	12.1202
CG32267	3L	3471555	3472113	-	Tom5	FBgn0052267	Predicted to contribute to protein transmembrane transporter activity. Predicted to be involved in protein targeting to mitochondrion. Part of mitochondrial outer membrane translocase complex. Is active in mitochondrial outer membrane. Is expressed in adult heart.	Translocase of outer membrane 5	-	gene	Name match	0	0.000828842	0.0188886	1.87264	1.54009	5.78829	7.30509	6.15224	7.60331	6.24761	6.83564
CG32276	3L	3197863	3199047	-	CG32276	FBgn0047135	Predicted to be involved in endoplasmic reticulum unfolded protein response. Predicted to be active in endoplasmic reticulum. Is expressed in several structures, including anterior endoderm; embryonic head epidermis; embryonic ventral epidermis; embryonic/larval salivary gland; and epithelium. Orthologous to human SERP1 (stress associated endoplasmic reticulum protein 1) and SERP2 (stress associa…	No description	-	gene	Name match	0	0.000568241	0.014353	1.82676	1.53105	9.78844	10.9836	9.82796	11.4076	10.1567	10.503
CG32603	X	14184561	14185807	+	CG32603	FBgn0052603	Predicted to enable transcription coactivator activity. Predicted to be involved in positive regulation of transcription by RNA polymerase II. Predicted to be part of RNA polymerase II transcription regulator complex. Orthologous to human POU2AF1 (POU class 2 homeobox associating factor 1).	No description	+	gene	Name match	0	0.000195902	0.00657868	4.97555	1.87721	0.733004	0.394381	2.69708	5.94321	1.71302	5.73277
CG32649	X	12898768	12901114	-	Coq8	FBgn0052649	Predicted to enable ATP hydrolysis activity; kinase activity; and lipid binding activity. Involved in ubiquinone biosynthetic process. Predicted to be located in mitochondrion. Predicted to be extrinsic component of mitochondrial inner membrane. Is expressed in several structures, including adult head; embryonic brain; embryonic/larval midgut primordium; foregut primordium; and gut section. Used …	Coenzyme Q8	-	gene	Name match	0	1.78843e-05	0.000864871	-1.51793	-1.3979	5.44572	5.80223	5.40562	2.88781	3.31206	4.05395
CG32669	X	10842697	10845081	-	CG32669	FBgn0052669	Predicted to enable symporter activity. Predicted to be involved in sodium ion transport. Predicted to be located in membrane. Is expressed in several structures, including adult head; anterior endoderm; embryonic/larval midgut; embryonic/larval midgut primordium; and posterior endoderm. Human ortholog(s) of this gene implicated in congenital hypothyroidism and thyroid dyshormonogenesis 1. Orthol…	No description	-	gene	Name match	0	0.00285654	0.046573	1.07257	0.98526	6.81456	7.11796	6.19232	6.59049	7.2802	6.63297
CG32698	X	9783223	9855449	+	CARPB	FBgn0052698	Predicted to enable hydro-lyase activity. Orthologous to human CA10 (carbonic anhydrase 10) and CA11 (carbonic anhydrase 11).	Carbonic anhydrase-related protein B	+	gene	Name match	0	0.00266868	0.04458	-2.76123	-1.73163	3.55176	3.19234	3.46881	-0.934187	2.45845	4.82263
CG3281	3R	11960883	11962805	-	CG3281	FBgn0260741	Predicted to enable DNA-binding transcription factor activity, RNA polymerase II-specific; RNA polymerase II transcription regulatory region sequence-specific DNA binding activity; and zinc ion binding activity. Predicted to be involved in positive regulation of transcription by RNA polymerase II. Predicted to be active in nucleus. Is expressed in organism. Orthologous to human ZNF559-ZNF177 (ZNF…	No description	-	gene	Name match	0	0.000450716	0.0121779	-1.86945	-1.56412	5.1741	5.46828	5.23233	1.84342	3.53245	3.19523
CG3295	2R	21015594	21017446	-	Sou	FBgn0034573	Predicted to enable ubiquitin protein ligase activity. Predicted to contribute to ubiquitin-protein transferase activity. Involved in positive regulation of proteasomal ubiquitin-dependent protein catabolic process. Part of GID complex. Is expressed in organism. Orthologous to human RMND5A (required for meiotic nuclear division 5 homolog A) and RMND5B (required for meiotic nuclear division 5 homo…	Souji	-	gene	Name match	0	0.000713999	0.0169772	-0.859405	-0.823054	7.76581	6.41068	7.91979	5.49447	6.693	6.677
CG33012	2R	12367353	12370886	+	CG33012	FBgn0053012	Predicted to enable metalloexopeptidase activity. Predicted to be involved in proteolysis. Orthologous to human ERMP1 (endoplasmic reticulum metallopeptidase 1).	No description	+	gene	Name match	0	2.75837e-05	0.00126125	-5.41614	-2.316	4.01841	2.45851	2.30916	-1.74154	0.625561	1.85706
CG3308	3R	21271078	21273817	-	CG3308	FBgn0038877	Predicted to enable hydrolase activity, acting on ester bonds. Is expressed in spermatozoon.	No description	-	gene	Name match	0	9.9178e-06	0.000510785	-2.07896	-1.80456	8.75583	6.98752	9.02033	5.04962	7.37627	6.38771
CG33111	3R	23801714	23819237	-	CG33111	FBgn0053111	Predicted to be involved in neuron projection morphogenesis and positive regulation of neuron migration. Predicted to be active in axonal growth cone; cell leading edge; and cytoplasm. Is expressed in several structures, including anal pad primordium; anterior endoderm; embryonic anal pad; embryonic/larval midgut primordium; and gut section.	No description	-	gene	Name match	0	6.31528e-05	0.0025889	-0.994376	-0.954	6.93377	6.52179	7.2414	4.95543	5.49593	5.80686
CG33143	2R	22614328	22634084	+	Idit	FBgn0053143	Involved in positive regulation of macroautophagy. Is expressed in spermatozoon.	Iditarod	+	gene	Name match	0	0.00032827	0.00965589	-2.68652	-1.93037	8.17848	4.19704	7.5835	1.71789	5.95199	5.05692
CG33169	3L	22863864	22864496	+	CG33169	FBgn0053169	Is expressed in adult head. Orthologous to human SMCO4 (single-pass membrane protein with coiled-coil domains 4).	No description	+	gene	Name match	0	3.64011e-05	0.00160773	2.47106	1.98051	6.18146	7.55288	5.75457	8.2936	7.23382	6.77119
CG33170	3L	22864600	22867535	+	CG33170	FBgn0053170	Is expressed in adult head and spermatozoon.	No description	+	gene	Name match	0	0.000428813	0.0118098	1.57532	1.38516	6.87199	7.26587	6.87675	7.88964	7.06435	7.71034
CG33774	2R	9399753	9400329	-	CG33774	FBgn0053774	Predicted to be involved in protein N-linked glycosylation via asparagine. Predicted to be part of oligosaccharyltransferase complex A and oligosaccharyltransferase complex B. Orthologous to human OST4 (oligosaccharyltransferase complex subunit 4, non-catalytic).	No description	-	gene	Name match	0	0.000614896	0.0151243	1.51959	1.3388	7.19698	8.55425	7.2419	8.31814	7.64862	7.72253
CG3397	3R	11983098	11984541	-	CG3397	FBgn0037975	Predicted to enable oxidoreductase activity. Predicted to be involved in dehydro-D-arabinono-1,4-lactone biosynthetic process. Orthologous to human AKR7L (aldo-keto reductase family 7 like (gene/pseudogene)) and AKR7A3 (aldo-keto reductase family 7 member A3).	No description	-	gene	Name match	0	3.10642e-05	0.00139799	-7.82941	-1.78369	2.19244	1.79293	1.58746	-3.89355	-3.52644	-4.02286
CG34008	3R	20580683	20581522	-	CG34008	FBgn0054008	No description available	No description	-	gene	Name match	0	0.000646998	0.0155945	1.94649	1.58991	3.34444	4.55333	3.4199	4.79762	4.00926	4.33371
CG34117	3R	9399570	9400053	-	CG34117	FBgn0083953	Predicted to be involved in mitochondrial proton-transporting ATP synthase complex assembly. Predicted to be located in mitochondrial matrix. Predicted to be active in mitochondrion. Orthologous to human FMC1-LUC7L2 (FMC1-LUC7L2 readthrough) and FMC1 (formation of mitochondrial complex V assembly factor 1 homolog).	No description	-	gene	Name match	0	0.00137536	0.0276125	1.32327	1.18437	5.7943	6.35701	5.91065	6.6742	6.23104	6.36874
CG34132	2L	7885503	7886109	+	CG34132	FBgn0083968	Predicted to enable protein transporter activity. Predicted to be involved in protein insertion into mitochondrial inner membrane. Predicted to be located in mitochondrial intermembrane space. Predicted to be part of mitochondrial intermembrane space chaperone complex. Is expressed in several structures, including adult head; anterior endoderm; dorsal pharyngeal muscle cell; embryonic/larval midg…	No description	+	gene	Name match	0	0.00206496	0.0371017	1.67649	1.39297	5.95325	7.12663	5.846	7.22713	5.9765	6.58138
CG34136	2L	21096922	21098932	+	CG34136	FBgn0083972	No description available	No description	+	gene	Name match	0	0.0011201	0.0239132	-6.87317	-1.25719	1.92063	2.39438	1.24642	-3.89355	-3.52644	0.652702
CG34163	2L	11988270	11988801	+	CG34163	FBgn0085192	No description available	No description	+	gene	Name match	0	0.000151515	0.00528566	2.27294	1.82037	4.22129	4.81147	4.17663	6.07224	5.11741	4.93971
CG34164	2L	12056348	12058251	+	CG34164	FBgn0085193	Is expressed in several structures, including anterior endoderm; anterior endoderm anlage; embryonic/larval midgut; embryonic/larval midgut primordium; and posterior endoderm.	No description	+	gene	Name match	0	0.000602162	0.0148367	1.31699	1.19616	4.99979	5.78514	5.63721	5.61161	5.59423	6.31278
CG34165	2L	14713750	14714526	+	CG34165	FBgn0085194	No description available	No description	+	gene	Name match	0	0.00298609	0.0481895	1.68687	1.38047	7.07285	8.36252	7.04286	8.59329	7.24211	7.54488
CG34200	2R	5757662	5758067	+	Tom6	FBgn0085229	Predicted to contribute to protein transmembrane transporter activity. Predicted to be involved in protein targeting to mitochondrion. Part of mitochondrial outer membrane translocase complex. Is active in mitochondrial outer membrane.	Translocase of outer membrane 6	+	gene	Name match	0	0.000112097	0.00408997	1.8642	1.60706	4.602	5.78826	4.48589	5.88781	5.12541	5.68181
CG34207	2R	22329195	22329720	-	CG34207	FBgn0085236	No description available	No description	-	gene	Name match	0	0.000100605	0.00372788	1.18341	1.11279	5.41014	5.35701	5.48928	5.69725	6.45211	5.773
CG34216	2R	7703506	7705095	-	CG34216	FBgn0085245	No description available	No description	-	gene	Name match	0	0.00163283	0.0311417	7.78818	0.876291	-2.85196	-4.21705	-1.43808	0.580386	0.0849923	2.6527
CG34227	2R	11248126	11248610	+	CG34227	FBgn0085256	Located in extracellular space. Is expressed in embryonic/larval hemolymph.	No description	+	gene	Name match	0	1.26743e-17	6.23489e-15	4.22293	3.61013	10.9131	12.8785	11.4501	14.6796	14.5003	13.7129
CG34250	3L	17476222	17477103	+	CG34250	FBgn0085279	No description available	No description	+	gene	Name match	0	0.000576536	0.0144804	1.77093	1.49844	6.89007	8.28423	6.67641	8.21011	7.10332	7.54805
CG34278	3R	17120465	17120808	+	CG34278	FBgn0085307	No description available	No description	+	gene	Name match	0	2.48863e-06	0.00015436	8.41161	2.17489	-4.58892	3.4348	-3.24543	1.58039	0.210523	2.97463
CG34279	3R	17402362	17403288	-	CG34279	FBgn0085308	No description available	No description	-	gene	Name match	0	1.21385e-14	3.60318e-12	6.44017	4.07987	4.738	3.63539	1.36928	10.1528	9.34773	8.62325
CG34280	3R	17403272	17403718	-	CG34280	FBgn0085309	No description available	No description	-	gene	Name match	0	4.90911e-11	8.71145e-09	9.6724	4.29481	-4.58892	-4.21705	-4.39744	3.26969	2.53245	3.46006
CG34301	3R	8773435	8773810	+	CG34301	FBgn0085330	No description available	No description	+	gene	Name match	0	0.00154908	0.0299931	2.80931	1.80169	0.370434	2.4268	0.339529	3.02664	1.57976	2.45107
CG34305	3R	4242785	4243146	-	CG34305	FBgn0085334	No description available	No description	-	gene	Name match	0	2.72169e-05	0.00124847	2.07323	1.77524	12.1003	13.2697	12.0215	13.7637	12.7142	13.0036
CG34334	X	22872812	22875367	+	CG34334	FBgn0263829	Predicted to enable mRNA binding activity. Predicted to be involved in mRNA splicing, via spliceosome. Predicted to be part of ASAP complex. Predicted to be active in cytoplasm and nucleoplasm. Orthologous to human RNPS1 (RNA binding protein with serine rich domain 1).	No description	+	gene	Name match	0	0.00145167	0.0286156	-7.03556	-1.12851	1.26352	-4.21705	3.08548	-3.89355	-3.52644	2.7585
CG34393	2L	3175112	3200496	-	CG34393	FBgn0085422	Predicted to enable guanyl-nucleotide exchange factor activity. Predicted to be involved in Ras protein signal transduction and positive regulation of Ras protein signal transduction. Predicted to be active in plasma membrane.	No description	-	gene	Name match	0	0.000363172	0.0102594	9.87242	0.669202	-0.736481	-4.21705	0.509454	-0.934187	-0.0525113	4.68373
CG34409	3R	9742877	9746367	-	CG34409	FBgn0085438	Predicted to enable serine-type endopeptidase activity. Predicted to be involved in innate immune response and proteolysis. Predicted to be active in extracellular space.	No description	-	gene	Name match	0	0.000423258	0.0117475	1.65392	1.43676	3.47597	3.91223	3.2303	4.26969	4.68084	4.53002
CG34423	2R	23358612	23359204	+	CG34423	FBgn0085452	Predicted to enable ATPase inhibitor activity. Predicted to be active in mitochondrion. Orthologous to human ATP5IF1 (ATP synthase inhibitory factor subunit 1).	No description	+	gene	Name match	0	5.18285e-05	0.00216195	2.17216	1.81262	6.778	8.22986	6.5977	8.52554	7.50208	7.46341
CG34443	2R	14367979	14369067	+	CG34443	FBgn0085472	No description available	No description	+	gene	Name match	0	0.00152012	0.0296256	-7.04053	-1.11499	-0.188994	-4.21705	2.32442	-3.89355	-3.37444	0.714102
CG34454	3L	231681	232350	-	CG34454	FBgn0085483	Predicted to enable serine-type endopeptidase inhibitor activity.	No description	-	gene	Name match	0	4.96272e-07	3.76586e-05	3.44668	2.58936	3.00602	4.94618	3.0765	6.20536	4.40035	5.21395
CG3618	3L	20813353	20816075	-	CG3618	FBgn0037028	Is expressed in several structures, including dorsal sensory complex proper primordium; embryonic central brain neurons; ganglia; glial cell; and sense organ. Orthologous to human FAM234A (family with sequence similarity 234 member A).	No description	-	gene	Name match	0	0.0021872	0.0387164	8.99496	0.580332	-0.114993	-4.21705	0.509454	-3.89355	1.08499	4.05395
CG3625	2L	283385	291795	-	CG3625	FBgn0031245	Predicted to be located in membrane. Predicted to be active in endomembrane system. Is expressed in several structures, including Bolwig organ; adult head; central brain primordium; dorsal epidermis primordium; and ganglia. Orthologous to several human genes including AIG1 (androgen induced 1).	No description	-	gene	Name match	0	0.000162871	0.00563962	-1.10849	-1.04656	5.91843	5.26138	5.94068	3.49686	4.31206	4.74016
CG3719	X	1378885	1380480	-	CG3719	FBgn0024986	Predicted to be involved in cell redox homeostasis. Predicted to be active in mitochondrion. Is expressed in several structures, including anterior endoderm; anterior endoderm anlage; embryonic/larval midgut; embryonic/larval midgut primordium; and larval muscle cell. Human ortholog(s) of this gene implicated in combined oxidative phosphorylation deficiency 29. Orthologous to human TXN2 (thioredo…	No description	-	gene	Name match	0	0.00110407	0.0237707	1.31121	1.18048	5.62107	5.71138	4.94686	5.89327	5.83988	6.03302
CG3907	2R	24019898	24022298	-	CG3907	FBgn0034958	No description available	No description	-	gene	Name match	0	0.00279765	0.046096	-1.15396	-1.04705	7.92694	6.77258	7.87578	4.83211	6.55482	6.71316
CG4038	2R	21095958	21097305	-	Gar1	FBgn0011824	Predicted to enable box H/ACA snoRNA binding activity. Predicted to be involved in snoRNA guided rRNA pseudouridine synthesis. Located in nucleolus and nucleoplasm. Is expressed in several structures, including adult brain cell body rind; adult fat body; adult heart; embryonic/larval midgut primordium; and larval muscle cell. Orthologous to human GAR1 (GAR1 ribonucleoprotein).	Gar1 ribonucleoprotein	-	gene	Name match	0	2.24658e-05	0.00105081	3.04392	2.2368	0.692362	2.68984	1.03997	2.40821	3.77531	2.7585
CG4101	3L	16612486	16612950	+	CG4101	FBgn0025558	Predicted to be located in membrane. Is expressed in organism. Orthologous to human MANBAL (mannosidase beta like).	No description	+	gene	Name match	0	0.000525374	0.0135045	1.23272	1.13444	6.13862	7.04804	5.86961	6.59719	6.64654	6.41338
CG4194	X	2068592	2069688	+	CG4194	FBgn0025627	Is expressed in several structures, including clypeo-labral primordium; dorsal ectoderm; dorsal epidermis primordium; embryonic/larval midgut primordium; and gut section.	No description	+	gene	Name match	0	0.00259061	0.0438407	-5.88931	-1.41819	2.34444	-0.605619	1.214	-3.89355	-0.789477	-0.700935
CG42235	3R	25907022	25921046	+	kumpel	FBgn0250757	Enables solute:sodium symporter activity. Involved in transmembrane transport. Predicted to be located in membrane. Predicted to be active in plasma membrane. Is expressed in adult head and organism. Human ortholog(s) of this gene implicated in congenital hypothyroidism and thyroid dyshormonogenesis 1. Orthologous to human SLC5A12 (solute carrier family 5 member 12); SLC5A5 (solute carrier family…	kin of rumpel	+	gene	Name match	0	0.00061919	0.0151776	9.36756	0.687876	1.14804	-0.480088	1.33953	2.48728	3.13336	3.19523
CG42237	X	13115131	13123066	+	CG42237	FBgn0250862	Predicted to enable calcium-dependent phospholipase A2 activity. Predicted to be involved in arachidonate secretion and phospholipid metabolic process. Is expressed in adult head and organism. Orthologous to human PROCA1 (protein interacting with cyclin A1).	No description	+	gene	Name match	0	0.000490368	0.0128595	2.88899	1.94531	1.34444	2.06423	1.70876	1.58039	2.79549	4.71785
CG42239	2R	17572829	17573330	+	CG42239	FBgn0250868	Is expressed in organism.	No description	+	gene	Name match	0	0.00215851	0.0383479	1.61135	1.3546	7.0679	8.09008	6.8748	8.33193	7.10433	7.76486
CG42260	2R	22740999	22798289	-	CG42260	FBgn0259145	Enables olfactory receptor activity. Involved in detection of chemical stimulus involved in sensory perception of smell and response to odorant. Predicted to be located in membrane. Predicted to be part of intracellular cyclic nucleotide activated cation channel complex. Predicted to be active in plasma membrane. Is expressed in adult head.	No description	-	gene	Name match	0	0.000305668	0.0091997	6.98698	1.17624	1.7529	-2.06505	2.36928	2.01335	1.75484	5.58857
CG42306	2R	18658418	18661548	-	CG42306	FBgn0259202	Is expressed in organism.	No description	-	gene	Name match	0	0.000196979	0.00658104	-1.39297	-1.27104	7.72987	7.3235	7.80883	4.60275	6.55334	5.99333
CG42307	3L	7329132	7333471	+	CG42307	FBgn0259203	Is expressed in adult head.	No description	+	gene	Name match	0	0.000336327	0.00977198	1.32748	1.21347	4.71028	6.19587	4.93944	5.31103	5.5143	6.09059
CG42336	2R	11294536	11297520	-	CG42336	FBgn0259238	Is expressed in adult head; adult heart; anterior endoderm; embryonic/larval midgut; and embryonic/larval midgut primordium.	No description	-	gene	Name match	0	0.000625734	0.0153117	2.02168	1.6293	7.18513	8.69067	7.30627	9.0484	7.47262	7.99526
CG42353	X	16093059	16104946	-	CG42353	FBgn0259699	Is expressed in adult head and adult heart.	No description	-	gene	Name match	0	0.00141566	0.0282065	-1.37631	-1.22069	7.7106	6.01443	7.1944	4.24145	6.35858	6.09348
CG42354	X	16093059	16104946	-	CG42354	FBgn0259700	Is expressed in adult head.	No description	-	gene	Name match	0	0.00172512	0.0324677	-1.35965	-1.20427	7.70774	6.00775	7.18972	4.24145	6.33809	6.05988
CG42371	2L	2216503	2217246	-	CG42371	FBgn0259717	Orthologous to human CEBPZOS (CEBPZ opposite strand).	No description	-	gene	Name match	0	0.000728404	0.0171193	1.54393	1.35044	6.86114	7.73058	6.7397	7.9375	7.23843	7.3282
CG42390	3R	22120061	22133367	+	CG42390	FBgn0259736	Predicted to be involved in protein export from nucleus. Is expressed in germline cell and spermatozoon.	No description	+	gene	Name match	0	0.000227219	0.0073355	-1.57572	-1.40033	7.67877	6.40865	8.14124	4.25846	6.52794	6.14316
CG42460	2L	3387882	3388496	-	CG42460	FBgn0259950	Predicted to enable serine-type endopeptidase inhibitor activity. Is expressed in embryonic/larval crystal cell and procrystal cell.	No description	-	gene	Name match	0	8.91238e-18	4.70904e-15	6.1458	4.41876	2.58545	0.578805	2.35448	9.04779	7.37291	7.49273
CG42486	2L	11843137	11844063	+	CG42486	FBgn0259989	Predicted to enable serine-type endopeptidase inhibitor activity. Predicted to be located in extracellular region.	No description	+	gene	Name match	0	7.93537e-07	5.6603e-05	1.71308	1.58248	6.99666	7.06552	6.29373	7.28221	7.71037	8.15774
CG42489	3R	8653802	8654766	-	CG42489	FBgn0259992	No description available	No description	-	gene	Name match	0	1.01764e-06	7.0474e-05	3.18364	2.45533	3.54036	3.32727	3.34702	6.46791	5.15304	5.10928
CG42500	3R	14152211	14152650	-	CG42500	FBgn0260226	Predicted to be involved in defense response.	No description	-	gene	Name match	0	9.86854e-08	9.14186e-06	2.58917	2.22715	16.2732	17.421	15.9264	18.1908	18.198	16.8758
CG42502	2L	18808694	18811252	-	CG42502	FBgn0260228	No description available	No description	-	gene	Name match	0	0.000255679	0.0080519	1.51214	1.35342	13.9223	15.1561	14.099	15.0508	14.82	14.2133
CG42531	2R	11864161	11864941	+	CG42531	FBgn0260436	No description available	No description	+	gene	Name match	0	0.000714958	0.0169772	5.80976	1.34112	0.317966	-4.06505	-1.92351	-1.15658	1.38045	5.42146
CG42779	3R	17121577	17122087	+	CG42779	FBgn0261847	No description available	No description	+	gene	Name match	0	0.000226698	0.0073355	8.70682	0.994152	-4.58892	-0.480088	-4.39744	1.84342	1.43292	0.714102
CG42808	2R	13573618	13574257	-	CG42808	FBgn0261990	No description available	No description	-	gene	Name match	0	0.00169214	0.032016	1.51969	1.30918	6.90126	7.82369	6.83871	7.95195	6.89118	7.77435
CG43083	3L	15648571	15649125	+	CG43083	FBgn0262529	No description available	No description	+	gene	Name match	0	3.79332e-08	4.03847e-06	6.35812	2.76098	-0.436921	0.635389	-4.39744	5.50163	3.87349	4.11782
CG43085	3L	17645486	17646737	-	CG43085	FBgn0262531	No description available	No description	-	gene	Name match	0	1.11643e-05	0.000568821	-5.02242	-2.49707	2.87596	-4.21705	4.37295	-2.15658	-0.0525113	-0.0635055
CG43107	2R	17140495	17140865	-	CG43107	FBgn0262567	No description available	No description	-	gene	Name match	0	8.23245e-08	7.82961e-06	2.23426	1.99624	4.24256	4.62495	3.80985	5.6335	5.7419	5.31153
CG43112	2R	11249594	11249933	+	CG43112	FBgn0262572	No description available	No description	+	gene	Name match	0	6.71508e-08	6.58859e-06	2.81477	2.36994	4.27732	5.62495	4.09886	6.59942	5.95872	5.64089
CG43139	3R	27501366	27502025	-	CG43139	FBgn0262613	No description available	No description	-	gene	Name match	0	3.41875e-16	1.2193e-13	12.259	4.49909	-2.85196	1.1444	-3.24543	5.40057	3.63679	4.17899
CG43333	2L	14163508	14180686	-	CG43333	FBgn0263038	Predicted to enable cell adhesion molecule binding activity. Predicted to be involved in cell adhesion and extracellular matrix organization. Predicted to be active in extracellular matrix and extracellular space. Is expressed in several structures, including adult brain; embryonic dorsal epidermis; embryonic head epidermis; embryonic proventriculus inner layer; and gut section.	No description	-	gene	Name match	0	3.7595e-08	4.03256e-06	21.5177	0.302198	-0.188994	-4.21705	-0.245433	1.93088	0.210523	1.58857
CG43630	3R	12676010	12676260	-	CG43630	FBgn0263621	No description available	No description	-	gene	Name match	0	0.00199165	0.0362871	1.72021	1.41821	4.6102	5.72122	4.18502	5.79762	5.499	4.60081
CG4364	2L	9708921	9711271	-	CG4364	FBgn0032138	Predicted to enable RNA binding activity. Predicted to be involved in maturation of LSU-rRNA from tricistronic rRNA transcript (SSU-rRNA, 5.8S rRNA, LSU-rRNA). Predicted to be located in nucleolus and nucleoplasm. Predicted to be part of PeBoW complex. Is expressed in several structures, including anterior endoderm; anterior endoderm anlage; embryonic/larval midgut primordium; head mesoderm; and …	No description	-	gene	Name match	0	0.0022131	0.0390743	0.867926	0.822594	6.08664	7.08343	6.80101	5.98297	6.94184	6.8451
CG43675	3R	9355495	9359189	+	CG43675	FBgn0263750	No description available	No description	+	gene	Name match	0	0.00213419	0.0380104	-1.0293	-0.955733	10.5302	9.19719	10.6124	7.65667	9.42322	9.18882
CG43679	3L	15050856	15051425	-	CG43679	FBgn0263762	No description available	No description	-	gene	Name match	0	2.08968e-06	0.000131909	6.57344	2.01745	3.26352	3.0847	1.86309	10.6655	7.68084	8.16772
CG43886	3L	8159361	8159774	-	CG43886	FBgn0264478	No description available	No description	-	gene	Name match	0	0.00250574	0.042862	1.54057	1.30736	4.82752	5.08977	4.03069	5.25564	5.73147	4.57622
CG43980	3L	21644958	21666306	+	CG43980	FBgn0264711	Predicted to enable protein heterodimerization activity. Is expressed in several structures, including antennal primordium; central brain primordium; dorsal ectoderm; dorsal epidermis primordium; and head epidermis primordium. Orthologous to human ABTB2 (ankyrin repeat and BTB domain containing 2) and ABTB3 (ankyrin repeat and BTB domain containing 3).	No description	+	gene	Name match	0	0.000647128	0.0155945	0.964185	0.914135	5.81219	6.90865	6.21502	5.9397	6.33809	6.48559
CG44006	3L	18068728	18070150	-	CG44006	FBgn0264748	Predicted to enable SCF ubiquitin ligase complex binding activity.	No description	-	gene	Name match	0	0.00234723	0.0409333	-2.89953	-1.76572	3.78708	-4.21705	2.42699	-2.74154	0.873488	2.31896
CG44163	2R	22090795	22091395	-	CG44163	FBgn0265046	No description available	No description	-	gene	Name match	0	0.000701707	0.01674	-4.534	-1.89609	3.02251	-4.21705	2.50945	-3.74154	-0.567084	0.451068
CG44215	3R	14153990	14154441	-	CG44215	FBgn0265146	No description available	No description	-	gene	Name match	0	0.00253126	0.0431432	1.86987	1.47898	6.89623	8.19587	6.20681	7.71327	7.52869	6.42606
CG44837	3L	11850645	11938872	-	CG44837	FBgn0266100	Predicted to enable dipeptidase activity. Predicted to be involved in proteolysis. Is expressed in adult head. Orthologous to human DPEP2 (dipeptidase 2).	No description	-	gene	Name match	0	0.00095675	0.0209662	9.39393	0.626673	-1.267	-4.21705	1.36928	-0.419614	0.713023	4.81564
CG44956	3R	12341674	12342373	+	Sgsf	FBgn0266261	Enables hormone activity. Involved in positive regulation of growth. Is active in extracellular space.	Salivary gland-derived secreted factor	+	gene	Name match	0	0.000646389	0.0155945	6.42789	1.13482	1.49382	-0.364611	0.96402	7.10316	3.80547	4.49983
CG4496	2L	7185461	7190010	-	CG4496	FBgn0031894	Predicted to enable DNA-binding transcription factor activity, RNA polymerase II-specific; RNA polymerase II transcription regulatory region sequence-specific DNA binding activity; and zinc ion binding activity. Predicted to be involved in positive regulation of transcription by RNA polymerase II. Predicted to be active in nucleus. Is expressed in organism and spermatozoon.	No description	-	gene	Name match	0	0.000428432	0.0118098	1.4655	1.31006	4.04286	2.66287	3.71457	3.61601	5.10129	5.22454
CG45076	3R	10768001	10777374	-	CG45076	FBgn0266446	Is expressed in adult head and adult heart.	No description	-	gene	Name match	0	0.00256703	0.0435049	-1.80803	-1.44926	13.1607	10.8204	13.2954	8.45721	11.8611	11.3048
CG45078	3R	10773339	10777374	-	CG45078	FBgn0266448	Is expressed in adult head and adult heart.	No description	-	gene	Name match	0	0.00075085	0.0174741	-1.58845	-1.37834	14.7233	12.1755	14.8295	10.9349	13.3365	13.172
CG45086	2R	12612740	12619820	+	CG45086	FBgn0266487	No description available	No description	+	gene	Name match	0	0.00166723	0.0317128	-1.61529	-1.36759	6.26265	5.90793	6.79005	2.54386	4.95648	4.76576
CG4525	3R	15774416	15777640	+	Ttc26	FBgn0038358	Predicted to enable intraciliary transport particle B binding activity. Predicted to be involved in intraciliary anterograde transport and intraciliary transport involved in cilium assembly. Predicted to be located in cilium. Predicted to be part of intraciliary transport particle B. Predicted to be active in ciliary basal body and ciliary base. Orthologous to human IFT56 (intraflagellar transpor…	Tetratricopeptide repeat domain 26	+	gene	Name match	0	0.000195986	0.00657868	-7.28076	-1.55842	1.58545	4.56066	2.74325	-3.89355	-2.37444	1.37707
CG4537	2L	9890885	9891336	+	CG4537	FBgn0032153	Predicted to enable PDZ domain binding activity and microtubule binding activity. Predicted to be involved in cytoplasmic microtubule organization. Predicted to be active in dendrite. Human ortholog(s) of this gene implicated in Rothmund-Thomson syndrome. Orthologous to human CRIPT (CXXC repeat containing interactor of PDZ3 domain).	No description	+	gene	Name match	0	0.000466895	0.0124627	1.22035	1.12644	3.6872	5.04869	4.13827	4.05287	4.56808	4.51716
CG4538	3R	19897372	19903689	-	ClpX	FBgn0038745	Predicted to enable ATP binding activity and ATP hydrolysis activity. Involved in proteolysis involved in protein catabolic process. Part of mitochondrial endopeptidase Clp complex. Is expressed in adult heart; anterior midgut primordium; embryonic/larval midgut; organism; and posterior midgut primordium. Human ortholog(s) of this gene implicated in erythropoietic protoporphyria. Orthologous to h…	Caseinolytic protease chaperone subunit	-	gene	Name match	0	0.0004709	0.0124636	-1.60033	-1.39929	8.40149	7.09986	8.64957	4.61161	7.10028	6.69615
CG4662	3R	19847311	19854403	+	MICU3	FBgn0038735	Predicted to enable calcium ion binding activity. Predicted to be involved in calcium import into the mitochondrion and mitochondrial calcium ion homeostasis. Predicted to be part of uniplex complex. Is expressed in adult head. Orthologous to several human genes including MICU3 (mitochondrial calcium uptake family member 3).	Mitochondrial calcium uptake 3	+	gene	Name match	0	0.000721618	0.0170441	-1.02003	-0.960149	6.5666	5.72936	6.58983	4.34061	5.48043	5.05098
CG4716	2R	13256587	13257446	+	CG4716	FBgn0033820	No description available	No description	+	gene	Name match	0	5.99414e-06	0.000328894	-5.31732	-2.52336	3.35098	1.7423	4.94932	-3.89355	-1.05251	1.74385
CG4723	3R	22761440	22763711	-	Nepl14	FBgn0039023	Predicted to be involved in proteolysis. Predicted to be active in plasma membrane. Is expressed in embryonic brain; larval ventral nerve cord; and organism. Human ortholog(s) of this gene implicated in Alzheimer's disease; coronary artery disease; essential hypertension; and hypertension. Orthologous to human ECE1 (endothelin converting enzyme 1).	Neprilysin-like 14	-	gene	Name match	0	0.00178953	0.0331982	-6.13859	-1.41208	2.82047	-4.21705	1.33953	-2.74154	-0.0525113	-0.411429
CG4733	3R	19890689	19898738	+	CG4733	FBgn0038744	Predicted to enable protein phosphatase regulator activity. Predicted to be part of protein phosphatase type 2A complex. Orthologous to several human genes including PPP2R3B (protein phosphatase 2 regulatory subunit B''beta).	No description	+	gene	Name match	0	0.00131566	0.0268458	-1.62651	-1.38345	4.88501	3.09482	5.19336	1.34592	3.65898	4.14037
CG4793	2L	15923395	15926287	+	CG4793	FBgn0028514	Involved in positive regulation of hemocyte proliferation. Predicted to be active in extracellular space. Orthologous to human TPSAB1 (tryptase alpha/beta 1); TPSB2 (tryptase beta 2); and TPSD1 (tryptase delta 1).	No description	+	gene	Name match	0	0.00274085	0.0454663	-7.04053	-0.968343	2.87596	1.79293	1.07649	-3.74154	0.432916	2.39593
CG5001	2L	1185757	1196807	+	CG5001	FBgn0031322	Predicted to enable protein-folding chaperone binding activity and unfolded protein binding activity. Predicted to be involved in protein folding. Predicted to be active in cytosol. Is expressed in adult head. Human ortholog(s) of this gene implicated in congenital myopathy 21. Orthologous to several human genes including DNAJB5 (DnaJ heat shock protein family (Hsp40) member B5).	No description	+	gene	Name match	0	0.00019103	0.00647323	-1.14462	-1.07525	7.91347	7.17931	8.15224	6.04636	6.70371	6.03453
CG5028	3R	25680845	25683780	+	Idh3g	FBgn0039358	Predicted to enable enzyme activator activity. Predicted to be involved in isocitrate metabolic process and tricarboxylic acid cycle. Predicted to be part of isocitrate dehydrogenase complex (NAD+). Predicted to be active in mitochondrial matrix. Is expressed in adult head and adult heart. Orthologous to human IDH3G (isocitrate dehydrogenase (NAD(+)) 3 non-catalytic subunit gamma).	Isocitrate dehydrogenase (NAD+) 3 non-catalytic subunit gamma	+	gene	Name match	0	8.14065e-07	5.77784e-05	-1.60847	-1.49921	8.23771	7.02903	7.66108	4.85837	6.19731	5.99333
CG5039	3R	25678683	25679529	+	CG5039	FBgn0039356	No description available	No description	+	gene	Name match	0	0.000796033	0.018287	1.53027	1.33908	4.35098	4.51615	4.94192	5.06259	4.87823	5.96677
CG5059	3L	20514598	20519393	-	BNIP3	FBgn0037007	Predicted to enable mitochondrion autophagosome adaptor activity. Involved in mitophagy. Located in nucleus. Is expressed in several structures, including adult brain cell body rind; adult gnathal ganglion; adult head; anlage in statu nascendi; and head epidermis primordium. Orthologous to several human genes including BNIP3 (BCL2 interacting protein 3).	No description	-	gene	Name match	0	5.01876e-05	0.00211608	-1.40092	-1.29499	11.1983	9.345	10.9203	8.05733	9.67779	9.46718
CG5171	2L	7401335	7404727	+	Tpp	FBgn0031907	Enables trehalose-phosphatase activity. Predicted to be involved in trehalose biosynthetic process. Is expressed in adult head; adult midgut progenitor cell; amnioserosa; embryonic/larval midgut; and yolk nucleus.	Trehalose-6-phosphate phosphatase	+	gene	Name match	0	1.99632e-07	1.67527e-05	-2.30018	-2.02757	13.3864	10.0067	12.5504	9.16422	11.12	10.0822
CG5177	2L	7405227	7408600	+	Tppl	FBgn0031908	Predicted to be involved in trehalose biosynthetic process. Located in extracellular region. Is expressed in adult head; adult heart; larval muscle system; and larval somatic muscle cell.	Trehalose-6-phosphate phosphatase like	+	gene	Name match	0	0.00237326	0.0411885	-1.57652	-1.33063	13.7847	11.1001	14.036	9.67023	12.4284	12.28
CG5254	X	750347	758719	+	CG5254	FBgn0040383	Predicted to enable alpha-ketoglutarate transmembrane transporter activity. Predicted to be involved in mitochondrial alpha-ketoglutarate transmembrane transport. Predicted to be located in mitochondrial inner membrane. Is expressed in several structures, including adult head; adult heart; amnioserosa; embryonic/larval fat body; and yolk nucleus. Human ortholog(s) of this gene implicated in mitoc…	No description	+	gene	Name match	0	0.000317192	0.00946664	-1.81553	-1.54561	10.5258	8.34036	10.3473	6.14568	8.9503	8.27125
CG5404	3R	15704676	15708434	+	CG5404	FBgn0038354	Enables oxalate transmembrane transporter activity. Involved in oxalate transport. Predicted to be located in membrane. Predicted to be active in plasma membrane. Is expressed in adult glial cell and adult head. Orthologous to human SLC26A11 (solute carrier family 26 member 11).	No description	+	gene	Name match	0	3.07466e-08	3.4268e-06	21.6537	0.302324	-2.43692	-4.21705	-0.15797	2.03982	-0.204514	0.714102
CG5532	2R	23752754	23753515	+	CG5532	FBgn0034902	Predicted to enable transmembrane transporter activity. Predicted to be involved in heme A biosynthetic process. Predicted to be located in membrane. Predicted to be active in mitochondrial inner membrane. Is expressed in several structures, including adult head; amnioserosa; anlage in statu nascendi; central brain anlage in statu nascendi; and embryonic/larval midgut primordium. Orthologous to s…	No description	+	gene	Name match	0	9.94121e-05	0.00369326	1.49722	1.35931	6.97035	7.85567	7.2976	8.05855	7.63539	7.84467
CG5597	2R	23886973	23888777	+	CG5597	FBgn0034920	Is expressed in adult head and adult heart.	No description	+	gene	Name match	0	0.000504114	0.0130758	-1.56285	-1.3728	8.44954	6.53021	8.40337	4.8207	7.12839	6.67217
CG5612	3R	27623359	27626011	-	CG5612	FBgn0039529	Is expressed in adult head.	No description	-	gene	Name match	0	3.41091e-05	0.00152063	-2.13985	-1.80834	7.66997	4.83582	8.38324	3.34592	5.56514	5.96519
CG5721	2R	18182435	18184090	-	CG5721	FBgn0034315	Predicted to be involved in hematopoietic progenitor cell differentiation. Is expressed in adult head and organism. Orthologous to human ARMC6 (armadillo repeat containing 6).	No description	-	gene	Name match	0	0.000165648	0.00572186	-1.13748	-1.07056	7.09056	6.40967	7.78005	5.41833	5.99407	5.69329
CG5776	2L	12700949	12704451	-	CG5776	FBgn0032450	Predicted to enable ATP hydrolysis activity. Predicted to be involved in ribosomal large subunit biogenesis. Predicted to be active in cytoplasm. Is expressed in organism. Orthologous to human AFG2A (AFG2 AAA ATPase homolog A).	No description	-	gene	Name match	0	0.00148619	0.0290837	-4.21966	-1.79545	2.98934	4.18761	2.78799	-2.15658	0.947489	1.33859
CG5805	3R	24784552	24787421	-	CG5805	FBgn0039223	Predicted to enable branched-chain amino acid transmembrane transporter activity. Predicted to be involved in branched-chain amino acid transport. Predicted to be active in mitochondrion. Is expressed in adult head and organism. Orthologous to human SLC25A44 (solute carrier family 25 member 44).	No description	-	gene	Name match	0	0.000598091	0.0148367	-1.85891	-1.54693	9.15214	7.46047	8.6108	5.13497	7.63329	5.90063
CG5890	3R	25856154	25872670	+	CG5890	FBgn0039380	Predicted to enable calcium ion binding activity. Involved in wing disc dorsal/ventral pattern formation. Is expressed in adult head. Orthologous to several human genes including KCNIP2 (potassium voltage-gated channel interacting protein 2).	No description	+	gene	Name match	0	0.000194184	0.00654901	7.06066	1.27637	1.02251	-4.21705	1.24642	-0.934187	1.91096	5.08334
CG5938	3R	27274794	27277418	+	CG5938	FBgn0046247	Human ortholog(s) of this gene implicated in acute myeloid leukemia. Orthologous to human CHIC1 (cysteine rich hydrophobic domain 1) and CHIC2 (cysteine rich hydrophobic domain 2).	No description	+	gene	Name match	0	1.70667e-07	1.45792e-05	-1.44159	-1.37024	7.58545	7.12539	7.76405	4.89145	6.22175	5.79092
CG5953	2L	16508078	16532877	-	CG5953	FBgn0032587	Is expressed in organism.	No description	-	gene	Name match	0	0.00125387	0.0261722	0.940116	0.888447	6.59444	6.64145	6.74325	6.09293	7.11441	7.49437
CG5984	3R	27246403	27247992	-	CG5984	FBgn0039500	Predicted to enable actin filament binding activity. Predicted to be involved in actin cytoskeleton organization.	No description	-	gene	Name match	0	8.84931e-05	0.00336651	-4.93965	-2.24194	3.37043	-2.48009	2.99297	-2.74154	-0.0525113	1.773
CG6168	3L	11319642	11321719	-	CG6168	FBgn0036154	Predicted to enable glutaminyl-peptide cyclotransferase activity and zinc ion binding activity. Involved in defense response to Gram-negative bacterium. Predicted to be located in extracellular space. Is expressed in adult head. Orthologous to human QPCT (glutaminyl-peptide cyclotransferase) and QPCTL (glutaminyl-peptide cyclotransferase like).	No description	-	gene	Name match	0	5.07212e-05	0.0021282	-7.76947	-1.68521	1.17779	-4.21705	3.30916	-3.89355	-1.78948	0.829579
CG6332	3R	22014697	22016212	+	Theg	FBgn0038921	Is expressed in spermatozoon. Orthologous to human SPMAP2 (sperm microtubule associated protein 2).	Testicular haploid expressed gene	+	gene	Name match	0	0.00272217	0.0452089	-6.72001	-1.07399	0.563079	-4.21705	2.214	-3.89355	-0.789477	0.714102
CG6409	3L	10880699	10882386	-	CG6409	FBgn0036106	Is expressed in adult hemolymph; embryonic anal pad; embryonic large intestine; and embryonic ventral epidermis.	No description	-	gene	Name match	0	3.91393e-05	0.00169201	2.54749	2.01253	3.55743	3.16377	4.46881	5.64648	5.0685	5.56793
CG6543	2R	13852947	13854331	-	Echs1	FBgn0033879	Predicted to enable 3-hydroxypropionyl-CoA dehydratase activity. Involved in valine metabolic process. Located in mitochondrion. Is expressed in several structures, including adult head; adult heart; dorsal pharyngeal muscle cell; germline cell; and gut section. Used to study amino acid metabolic disorder and mitochondrial short-chain enoyl-CoA hydratase 1 deficiency. Human ortholog(s) of this ge…	Enoyl-CoA hydratase, short chain 1	-	gene	Name match	0	6.87709e-06	0.000373036	1.62399	1.49073	7.80596	8.59695	7.74963	8.76576	8.68828	8.32574
CG6610	3L	6075536	6076258	+	CG6610	FBgn0035675	Predicted to contribute to RNA binding activity. Predicted to be involved in mRNA splicing, via spliceosome. Predicted to be part of Lsm1-7-Pat1 complex; spliceosomal complex; and spliceosomal snRNP complex. Is expressed in organism. Orthologous to human LSM5 (LSM5 homolog, U6 small nuclear RNA and mRNA degradation associated).	No description	+	gene	Name match	0	0.00135204	0.0272817	1.6055	1.36945	4.78708	6.05129	4.75738	5.95369	5.32946	5.25842
CG6665	2R	16957465	16958927	+	CG6665	FBgn0034172	Is expressed in adult head and organism. Orthologous to human C1orf43 (chromosome 1 open reading frame 43).	No description	+	gene	Name match	0	0.000425947	0.0117763	-1.52604	-1.35189	5.85999	4.82977	5.99058	3.84342	4.07677	3.78019
CG6744	3R	11433488	11435703	-	Exd2	FBgn0037901	Enables 3'-5'-RNA exonuclease activity. Involved in positive regulation of mitochondrial translation and somatic cell DNA recombination. Located in mitochondrion. Is expressed in organism. Used to study Werner syndrome. Orthologous to human EXD2 (exonuclease 3'-5' domain containing 2).	Exonuclease 3'-5' domain-containing 2	-	gene	Name match	0	0.00136045	0.027374	-1.38665	-1.22875	7.52634	7.20525	7.75668	4.67209	6.68355	5.54065
CG6761	3L	9700517	9703595	-	CG6761	FBgn0036031	Is expressed in spermatozoon. Orthologous to human SANBR (SANT and BTB domain regulator of CSR).	No description	-	gene	Name match	0	0.00303308	0.0487824	-6.92013	-0.980736	0.607473	-1.48009	2.03997	-3.89355	0.326	2.12914
CG6937	3R	22584773	22586209	+	CG6937	FBgn0038989	Predicted to enable mRNA binding activity. Predicted to be active in nucleolus. Is expressed in several structures, including anterior endoderm; anterior endoderm anlage; embryonic/larval midgut primordium; gut section; and larval muscle cell. Orthologous to human NIFK (nucleolar protein interacting with the FHA domain of MKI67).	No description	+	gene	Name match	0	0.00134052	0.0270876	1.95676	1.55727	3.03881	3.38616	2.61255	3.85092	3.19542	4.62899
CG6972	3R	22702007	22704338	+	CG6972	FBgn0039008	Involved in muscle system process. Is expressed in adult head; larval muscle system; larval somatic muscle cell; somatic muscle primordium; and trunk visceral muscle primordium.	No description	+	gene	Name match	0	0.000221894	0.00725761	-1.69185	-1.47875	6.15554	4.557	7.18606	3.88051	4.92477	4.04203
CG7115	2L	7821151	7825350	+	CG7115	FBgn0027515	Predicted to enable protein serine/threonine phosphatase activity. Predicted to be involved in signal transduction. Predicted to be located in cytoplasm and nucleus. Is expressed in several structures, including adult head; germline cell; larval muscle system; and pole plasm. Orthologous to human PPM1L (protein phosphatase, Mg2+/Mn2+ dependent 1L).	No description	+	gene	Name match	0	5.37024e-09	6.84034e-07	-1.51583	-1.44881	7.32919	5.64403	7.40382	4.95194	5.5563	5.49765
CG7294	2L	10688734	10689271	-	CG7294	FBgn0032284	No description available	No description	-	gene	Name match	0	6.14068e-06	0.000335644	2.79076	2.20697	8.3928	10.2329	8.9396	11.0678	9.44972	10.0069
CG7296	2L	10686124	10687066	-	CG7296	FBgn0032283	Is expressed in several structures, including dorsal epidermis primordium; embryonic dorsal epidermis; embryonic ventral epidermis; gnathal primordium; and larval foregut atrium.	No description	-	gene	Name match	0	5.80489e-07	4.2908e-05	3.45163	2.58244	8.48641	10.0569	8.2209	11.2157	10.1481	9.76043
CG7298	3L	20202070	20203687	-	CG7298	FBgn0036948	Predicted to enable chitin binding activity. Predicted to be located in extracellular region. Predicted to be active in external encapsulating structure. Is expressed in embryonic proventriculus.	No description	-	gene	Name match	0	0.00207638	0.037213	3.38636	1.77774	0.206935	-4.06505	1.14688	1.01335	1.326	4.55959
CG7299	2L	10683427	10684409	-	CG7299	FBgn0032282	Is expressed in embryonic epipharynx; embryonic rectum; embryonic/larval fat body; epithelium; and yolk nucleus.	No description	-	gene	Name match	0	1.06008e-07	9.75682e-06	6.11935	2.65938	1.69236	2.80531	3.37662	8.48607	2.05183	7.24223
CG7322	X	18855873	18857757	-	CG7322	FBgn0030968	Predicted to enable L-xylulose reductase (NADPH) activity and carbonyl reductase (NADPH) activity. Predicted to be involved in D-glucuronate catabolic process to D-xylulose 5-phosphate; glucose metabolic process; and xylulose metabolic process. Predicted to be located in mitochondrion. Predicted to be active in cytosol. Is expressed in adult head; adult heart; embryonic/larval fat body; and organ…	No description	-	gene	Name match	0	0.000437654	0.0119838	1.57948	1.38736	4.47896	5.34009	4.46193	5.54155	5.13731	5.36993
CG7542	3L	17549826	17550980	+	CG7542	FBgn0036738	Predicted to enable serine-type endopeptidase activity. Predicted to be involved in innate immune response and proteolysis. Predicted to be active in extracellular space. Is expressed in adult head.	No description	+	gene	Name match	0	0.000538838	0.0137514	-7.04472	-1.387	1.77253	-4.21705	2.33953	-3.89355	-3.37444	0.987121
CG7550	3L	8123612	8124531	-	CG7550	FBgn0035839	Predicted to enable cysteamine dioxygenase activity. Predicted to be located in mitochondrion. Orthologous to human ADO (2-aminoethanethiol dioxygenase).	No description	-	gene	Name match	0	2.5552e-08	2.9162e-06	-1.70393	-1.60117	7.78225	6.66712	7.90209	5.27248	5.89469	5.21129
CG7587	3R	17594386	17595057	+	Sgs5bis	FBgn0038523	Predicted to enable bioadhesive activity. Predicted to be involved in puparial adhesion. Is expressed in adult head and adult heart.	No description	+	gene	Name match	0	1.88759e-05	0.000900616	4.90722	2.30539	2.92063	1.06423	-0.660471	6.82926	3.91096	4.60081
CG7606	3R	17596536	17598453	+	CG7606	FBgn0040565	No description available	No description	+	gene	Name match	0	4.60843e-19	3.65244e-16	7.45451	4.58868	4.25657	2.94618	2.63721	11.0387	8.17871	9.48573
CG7630	3L	17425477	17426282	+	COX7B	FBgn0040793	Involved in mitochondrial electron transport, cytochrome c to oxygen. Located in mitochondrial inner membrane. Part of respiratory chain complex IV. Is expressed in several structures, including adult head; anterior endoderm; anterior endoderm anlage; dorsal pharyngeal muscle cell; and embryonic/larval midgut primordium.	Cytochrome c oxidase subunit 7B	+	gene	Name match	0	0.00294588	0.0477568	1.29201	1.14392	9.39478	9.62134	8.86097	9.97399	9.3792	9.5691
CG7637	2R	10810556	10810936	-	Nop10	FBgn0033548	Predicted to enable telomerase RNA binding activity. Involved in snoRNA guided rRNA pseudouridine synthesis. Predicted to be part of box H/ACA snoRNP complex. Is expressed in several structures, including embryonic/larval midgut; embryonic/larval midgut primordium; larval muscle system; salivary gland body primordium; and trunk mesoderm. Human ortholog(s) of this gene implicated in autosomal rece…	Nop10 ribonucleoprotein	-	gene	Name match	0	7.14747e-05	0.00284027	2.30608	1.87069	4.05893	5.27924	4.38392	6.18327	4.77022	5.99642
CG7650	3L	15608707	15610386	-	PhLP1	FBgn0036519	Predicted to enable protein folding chaperone. Predicted to be involved in protein folding. Predicted to be active in cytosol. Orthologous to several human genes including PDCL (phosducin like).	Phosducin-like protein 1	-	gene	Name match	0	0.00133516	0.0270176	2.79136	1.81591	2.9294	2.23873	2.45501	3.23574	2.73409	5.74016
CG7656	3L	15585431	15588175	-	CG7656	FBgn0036516	Predicted to enable ubiquitin conjugating enzyme activity. Predicted to be involved in protein K48-linked ubiquitination and ubiquitin-dependent protein catabolic process. Is expressed in central brain primordium; embryonic brain; organism; and ventral nerve cord primordium. Orthologous to human CDC34 (cell division cycle 34, ubiqiutin conjugating enzyme) and UBE2R2 (ubiquitin conjugating enzyme …	No description	-	gene	Name match	0	1.88654e-06	0.000121231	-1.03563	-1.00317	9.1125	7.68775	9.28802	6.96668	8.01734	7.59827
CG7886	3R	14626676	14642563	-	CG7886	FBgn0038248	Predicted to be involved in cilium organization. Predicted to be active in centrosome and ciliary basal body. Is expressed in adult head. Orthologous to human CEP78 (centrosomal protein 78).	No description	-	gene	Name match	0	5.38583e-06	0.000302844	-7.88743	-2.22401	2.91181	-4.21705	2.62493	-3.89355	0.713023	1.74385
CG8060	2R	16316313	16320732	-	CG8060	FBgn0034113	Predicted to enable protein tyrosine kinase inhibitor activity. Predicted to be involved in release of sequestered calcium ion into cytosol. Predicted to be located in nucleoplasm. Orthologous to human IBTK (inhibitor of Bruton tyrosine kinase).	No description	-	gene	Name match	0	3.60239e-05	0.00159602	1.07093	1.02381	4.94029	5.28589	5.11432	4.88781	5.5563	5.80157
CG8072	3L	10151827	10152984	+	CG8072	FBgn0036070	Predicted to be located in extracellular region. Predicted to be active in extracellular space.	No description	+	gene	Name match	0	1.81069e-06	0.000116884	-3.93285	-2.64267	5.21054	-4.21705	5.43932	-2.74154	1.14912	2.80156
CG8204	2R	15573144	15573991	-	CG8204	FBgn0034033	Predicted to be involved in box C/D snoRNP assembly and maturation of LSU-rRNA from tricistronic rRNA transcript (SSU-rRNA, 5.8S rRNA, LSU-rRNA). Predicted to be part of pre-snoRNP complex. Predicted to be active in nucleus. Human ortholog(s) of this gene implicated in PEHO syndrome. Orthologous to human ZNHIT3 (zinc finger HIT-type containing 3).	No description	-	gene	Name match	0	0.0021874	0.0387164	1.53807	1.3111	3.51727	4.33583	3.28595	4.36175	3.97429	4.3239
CG8270	3L	6488681	6491210	+	Bulli	FBgn0035703	Enables guanyl-nucleotide exchange factor adaptor activity. Predicted to be involved in regulation of autophagy. Part of Mon1-Ccz1 complex. Is expressed in adult head. Orthologous to human RMC1 (regulator of MON1-CCZ1).	Bulli	+	gene	Name match	0	0.00126706	0.0263497	-1.17274	-1.07531	5.75167	5.2947	5.93572	3.09135	4.42646	4.85024
CG8289	X	17633691	17636044	-	CG8289	FBgn0030854	Predicted to enable chromatin binding activity. Predicted to be involved in heterochromatin formation. Predicted to be active in pericentric heterochromatin. Is expressed in several structures, including antennal anlage; anterior endoderm; anterior endoderm anlage; central brain anlage; and embryonic/larval midgut primordium.	No description	-	gene	Name match	0	0.00146867	0.0288334	0.805203	0.771344	5.96289	6.74873	5.95547	5.6335	6.27122	6.46565
CG8326	X	17628164	17629492	-	CG8326	FBgn0030851	Predicted to be active in nucleus. Is expressed in organism and spermatozoon. Orthologous to human CCDC137 (coiled-coil domain containing 137).	No description	-	gene	Name match	0	0.000437549	0.0119838	2.54488	1.86454	2.92063	3.4268	2.11212	3.44828	3.21052	5.26869
CG8412	3R	9756491	9759313	+	Alg12	FBgn0037743	Predicted to enable dol-P-Man:Man(7)GlcNAc(2)-PP-Dol alpha-1,6-mannosyltransferase activity. Predicted to be involved in dolichol-linked oligosaccharide biosynthetic process. Predicted to be active in endoplasmic reticulum membrane. Is expressed in adult head; embryonic/larval midgut; and organism. Human ortholog(s) of this gene implicated in congenital disorder of glycosylation Ig. Orthologous t…	ALG12 alpha-1,6-mannosyltransferase	+	gene	Name match	0	5.96436e-06	0.000328524	-1.68375	-1.53803	6.23904	2.0847	6.21195	2.84342	4.52038	4.40991
CG8507	3R	9791483	9793098	+	CG8507	FBgn0037756	Predicted to enable heparin binding activity; low-density lipoprotein particle receptor binding activity; and receptor antagonist activity. Predicted to be involved in regulation of receptor-mediated endocytosis. Located in endomembrane system. Is expressed in adult head; germline cell; organism; pole plasm; and primordial germ cell. Human ortholog(s) of this gene implicated in Alzheimer's diseas…	No description	+	gene	Name match	0	0.000945746	0.0208198	-1.26586	-1.15031	7.49419	6.63539	7.31442	5.01668	5.2802	6.23636
CG8534	3R	9812747	9813939	+	CG8534	FBgn0037761	Predicted to enable fatty acid elongase activity. Predicted to be involved in fatty acid biosynthetic process and sphingolipid biosynthetic process. Predicted to be located in membrane. Predicted to be active in endoplasmic reticulum membrane. Orthologous to human ELOVL1 (ELOVL fatty acid elongase 1) and ELOVL7 (ELOVL fatty acid elongase 7).	No description	+	gene	Name match	0	0.00078891	0.0182408	-7.60283	-1.08013	2.82047	1.86569	2.92449	-3.89355	-3.52644	0.772996
CG8547	2R	14261206	14267919	-	CG8547	FBgn0033919	Is expressed in several structures, including adult head; adult heart; embryonic dorsal epidermis; embryonic epipharynx; and gut section.	No description	-	gene	Name match	0	0.0023938	0.0414458	-1.64936	-1.37135	10.187	8.38848	10.1731	5.86394	8.85378	8.41223
CG8671	2L	21262956	21282790	+	CG8671	FBgn0032938	Is expressed in organism. Orthologous to several human genes including EEIG1 (estrogen-induced osteoclastogenesis regulator 1).	No description	+	gene	Name match	0	0.000758291	0.0175899	-1.04651	-0.981608	6.64456	6.0131	6.96889	4.09766	5.48975	5.78378
CG8726	2R	7968129	7972003	-	CG8726	FBgn0033244	Predicted to enable ATP binding activity; actin binding activity; and phosphatidylinositol binding activity. Predicted to be involved in modulation of chemical synaptic transmission. Predicted to be active in cytoplasm and plasma membrane. Is expressed in several structures, including adult head; central brain primordium; embryonic antennal sense organ; ganglia; and germline cell. Used to study p…	No description	-	gene	Name match	0	0.000693409	0.0165698	1.0126	0.954341	5.45182	5.85828	5.45327	5.01335	6.15304	5.88903
CG8735	2R	8596972	8599962	-	Lnpk	FBgn0033309	Predicted to be involved in endoplasmic reticulum tubular network organization. Located in endomembrane system. Is expressed in adult head. Orthologous to human LNPK (lunapark, ER junction formation factor).	Lunapark	-	gene	Name match	0	0.0003522	0.010049	-1.19781	-1.11218	7.97008	7.16797	7.94686	5.53225	6.91903	6.00104
CG8738	2R	8696428	8698583	+	CG8738	FBgn0033321	Predicted to be involved in proteolysis. Predicted to be active in extracellular space. Is expressed in embryonic/larval fat body. Orthologous to human PRSS45P (serine protease 45, pseudogene).	No description	+	gene	Name match	0	2.39145e-05	0.00110768	-1.77075	-1.58061	5.2355	5.1444	5.19751	1.68472	3.36703	3.57208
CG8768	2R	12691308	12692690	-	CG8768	FBgn0033769	Predicted to be located in mitochondrion. Is expressed in adult head; adult heart; and wing disc. Orthologous to human SDR39U1 (short chain dehydrogenase/reductase family 39U member 1).	No description	-	gene	Name match	0	0.000331111	0.00969944	-1.57166	-1.3891	4.87823	2.67642	4.82603	2.32455	2.64793	3.60487
CG8860	2R	12179483	12179902	-	CG8860	FBgn0033691	Predicted to enable protein transmembrane transporter activity. Predicted to be involved in SRP-dependent cotranslational protein targeting to membrane, translocation and post-translational protein targeting to membrane, translocation. Predicted to be located in membrane. Predicted to be part of Sec61 translocon complex and Ssh1 translocon complex. Orthologous to human SEC61G (SEC61 translocon su…	No description	-	gene	Name match	0	0.0024313	0.0419406	1.81711	1.45676	8.38066	9.50824	8.27837	10.0456	8.53995	8.71762
CG8888	2R	12064565	12079543	-	CG8888	FBgn0033679	Predicted to enable 3-hydroxybutyrate dehydrogenase activity. Predicted to be involved in steroid metabolic process. Located in plasma membrane. Is expressed in several structures, including adult head; adult heart; corpus allatum primordium; embryonic/larval corpus allatum; and larval muscle system. Used to study chromosome 3q29 microdeletion syndrome. Human ortholog(s) of this gene implicated i…	No description	-	gene	Name match	0	0.000168814	0.00581716	-2.36807	-1.85834	11.7727	8.20554	12.1405	6.47278	10.0555	9.53773
CG8915	X	17240468	17245001	-	CG8915	FBgn0030833	Predicted to enable 3'-5' RNA helicase activity and RNA binding activity. Is expressed in adult head; germline cell; gonad; organism; and primordial germ cell. Orthologous to human YTHDC2 (YTH N6-methyladenosine RNA binding protein C2).	No description	-	gene	Name match	0	5.61018e-05	0.00231985	-7.6202	-1.73307	1.93812	3.2925	2.83138	-3.89355	0.947489	2.23766
CG9040	3L	13987878	13988626	+	CG9040	FBgn0036394	No description available	No description	+	gene	Name match	0	4.57064e-07	3.52458e-05	10.0734	1.12438	-2.11499	3.30999	-0.245433	7.18549	5.81785	4.54277
CG9065	X	15084029	15084699	-	Cox17	FBgn0030610	Predicted to enable copper chaperone activity. Predicted to be involved in mitochondrial cytochrome c oxidase assembly. Predicted to be active in mitochondrial intermembrane space. Orthologous to human COX17 (cytochrome c oxidase copper chaperone COX17).	Cytochrome c oxidase copper chaperone COX17	-	gene	Name match	0	0.000891266	0.0199605	1.42749	1.2671	6.38406	7.20115	6.26038	7.21411	7.00926	6.48118
CG9164	X	15380371	15385441	-	CG9164	FBgn0030634	Orthologous to several human genes including WSCD2 (WSC domain containing 2).	No description	-	gene	Name match	0	0.00208984	0.0374073	6.13737	1.05458	-0.266996	-4.21705	1.75457	-1.74154	2.38045	5.03001
CG9175	2L	6096698	6098966	-	CG9175	FBgn0031779	Predicted to enable guanyl-nucleotide exchange factor activity. Predicted to be involved in endoplasmic reticulum to Golgi vesicle-mediated transport and regulation of COPII vesicle coating. Located in endoplasmic reticulum. Is expressed in several structures, including adult head; gland; gut section; hindgut proper primordium; and larval ventral nerve cord. Orthologous to human PREB (prolactin r…	No description	-	gene	Name match	0	0.000330911	0.00969944	1.72935	1.49159	4.01429	4.7423	4.20578	5.02664	5.34666	4.64089
CG9205	3L	1034697	1036298	+	CG9205	FBgn0035181	Predicted to enable lipid binding activity. Is expressed in organism.	No description	+	gene	Name match	0	0.00228134	0.0399851	0.924476	0.869754	6.41639	7.36488	6.62724	6.58713	7.29975	6.61195
CG9254	2L	13595503	13597186	-	CG9254	FBgn0028513	Predicted to enable transmembrane transporter activity. Predicted to be involved in transmembrane transport. Predicted to be active in plasma membrane. Is expressed in adult head.	No description	-	gene	Name match	0	0.000311907	0.00936278	-5.08389	-1.87614	3.26352	-4.21705	3.52935	-3.89355	-3.52644	2.52146
CG9338	2L	20865215	20867709	+	CG9338	FBgn0032899	Predicted to be involved in regulation of cholinergic synaptic transmission and sleep. Predicted to be active in plasma membrane. Is expressed in several structures, including Bolwig organ; adult brain cell body rind; adult gnathal ganglion; adult head; and adult heart.	No description	+	gene	Name match	0	0.00205372	0.0369929	1.36958	1.20629	5.7943	6.45949	5.69855	5.89508	5.77277	7.08552
CG9344	2R	20977056	20977600	+	CG9344	FBgn0034564	Predicted to enable RNA binding activity. Predicted to be involved in mRNA splicing, via spliceosome and maturation of SSU-rRNA. Predicted to be part of sno(s)RNA-containing ribonucleoprotein complex; spliceosomal complex; and spliceosomal snRNP complex. Predicted to be active in P-body and nucleolus. Is expressed in organism. Orthologous to human LSM6 (LSM6 homolog, U6 small nuclear RNA and mRNA…	No description	+	gene	Name match	0	5.42567e-08	5.48955e-06	2.44271	2.14502	4.53462	6.08343	4.62493	6.48005	5.79047	6.44881
CG9393	3R	9561583	9563673	-	CG9393	FBgn0037710	Predicted to be involved in protein insertion into mitochondrial outer membrane. Located in mitochondrial outer membrane. Is expressed in adult head and organism. Orthologous to human MTX1 (metaxin 1) and MTX3 (metaxin 3).	No description	-	gene	Name match	0	0.000181862	0.00619199	-1.40548	-1.28164	8.36882	5.4308	8.39051	5.15024	7.14323	6.37944
CG9399	3R	9571911	9574211	-	CG9399	FBgn0037715	Predicted to enable pyruvate transmembrane transporter activity. Predicted to be involved in pyruvate import into mitochondria. Predicted to be located in membrane. Predicted to be part of mitochondrial pyruvate carrier complex. Predicted to be active in mitochondrial inner membrane. Is expressed in adult head; adult heart; and organism. Used to study intestinal cancer. Orthologous to human MPC2 …	No description	-	gene	Name match	0	0.0023939	0.0414458	1.73336	1.41594	5.15179	5.40255	4.59062	6.13036	5.19161	5.515
CG9416	2R	19367248	19373702	-	CG9416	FBgn0034438	Predicted to enable metalloexopeptidase activity. Predicted to be involved in proteolysis. Is expressed in several structures, including adult head; adult heart; embryonic/larval esophageal visceral muscle; muscle cell; and trunk visceral muscle primordium. Orthologous to human ERMP1 (endoplasmic reticulum metallopeptidase 1).	No description	-	gene	Name match	0	3.07627e-07	2.47944e-05	-4.19918	-2.83519	4.62917	0.458511	4.17663	-0.934187	1.38045	3.29906
CG9669	3L	16844568	16844991	-	kud	FBgn0036667	Predicted to enable oligosaccharyltransferase complex binding activity. Involved in nuclear envelope organization and nuclear migration. Located in endoplasmic reticulum membrane and nuclear outer membrane. Orthologous to human TMEM258 (transmembrane protein 258).	kuduk	-	gene	Name match	0	0.000272396	0.0084034	1.98492	1.64775	5.98514	7.07002	5.77832	7.69361	6.7117	6.61798
CG9686	X	9879870	9880535	+	CG9686	FBgn0030158	Is expressed in adult head.	No description	+	gene	Name match	0	0.000260132	0.00812044	-1.66789	-1.45927	4.64789	2.00104	5.67492	2.28083	3.08499	3.63693
CG9689	X	9881953	9883670	+	CG9689	FBgn0030159	Is expressed in adult head; embryonic esophagus; embryonic ventral epidermis; and embryonic/larval posterior spiracle.	No description	+	gene	Name match	0	2.83762e-05	0.00128513	2.21483	1.85689	5.38166	6.59494	5.33765	7.43338	6.66722	6.53535
CG9717	3R	30584020	30587302	-	CG9717	FBgn0039789	Predicted to enable sulfate transmembrane transporter activity. Predicted to be involved in chloride transmembrane transport and sulfate transmembrane transport. Predicted to be located in membrane. Predicted to be active in plasma membrane. Is expressed in several structures, including Bolwig organ; adult head; embryonic dorsal apodeme; embryonic head epidermis; and epidermis. Orthologous to hum…	No description	-	gene	Name match	0	0.0012714	0.0264013	1.92814	1.54652	3.93377	5.40865	4.14258	5.2836	4.63119	4.81914
CG9757	3R	13611583	13612433	-	CG9757	FBgn0003060	No description available	No description	-	gene	Name match	0	7.6901e-05	0.00302223	3.85984	2.24482	5.48194	7.75672	6.22319	9.0198	4.69702	8.82502
CG9782	X	16615028	16621589	-	CG9782	FBgn0030763	No description available	No description	-	gene	Name match	0	2.38281e-12	5.04912e-10	2.62797	2.39674	4.92502	6.13339	6.03766	6.8207	7.66448	7.43064
CG9837	3R	8807679	8813579	-	CG9837	FBgn0037635	Is expressed in circular intestinal visceral muscle fiber; embryonic/larval midgut; embryonic/larval midgut primordium; and somatic trunk mesoderm derivative.	No description	-	gene	Name match	0	5.39269e-05	0.00224292	-7.48032	-1.8144	2.54036	1.4268	2.66146	-3.89355	0.210523	2.01178
CG9877	2R	23085881	23086268	-	CG9877	FBgn0034819	No description available	No description	-	gene	Name match	0	0.000657687	0.0158222	2.3442	1.76424	9.81582	11.0917	9.82971	12.0888	10.2888	10.0629
CG9934	2L	13013276	13019434	-	Ube4B	FBgn0032467	Predicted to enable ubiquitin-ubiquitin ligase activity. Predicted to be involved in ERAD pathway and protein polyubiquitination. Predicted to be part of ubiquitin ligase complex. Predicted to be active in cytoplasm and nucleus. Is expressed in adult head; organism; and spermatozoon. Orthologous to human UBE4B (ubiquitination factor E4B).	Ubiquitination factor E4B	-	gene	Name match	0	0.00203482	0.0368386	-1.72475	-1.41969	9.7961	6.84559	9.8343	5.40057	8.57137	7.37469
CG9953	3L	6969658	6971666	+	CG9953	FBgn0035726	Enables serine hydrolase activity. Predicted to be involved in proteolysis. Is expressed in several structures, including adult head; anterior endoderm; anterior endoderm anlage; embryonic/larval garland cell; and head mesoderm. Orthologous to human PRSS16 (serine protease 16).	No description	+	gene	Name match	0	0.00153736	0.0298394	-1.49673	-1.29797	7.94354	5.6965	7.90875	4.24714	6.38378	6.58755
Chd64	3L	4114289	4122388	-	Chd64	FBgn0035499	Enables juvenile hormone response element binding activity. Involved in juvenile hormone mediated signaling pathway. Predicted to be located in striated muscle thin filament. Predicted to be active in actin cytoskeleton. Is expressed in several structures, including Malpighian tubule primordium; embryonic/larval midgut primordium; epithelium; germline cell; and gut section. Orthologous to human T…	Chd64	-	gene	Name match	0	0.00175917	0.0328485	1.06047	0.983048	7.71314	8.78689	7.53182	7.88051	8.04341	7.62249
Cht2	3L	1752328	1755934	-	Cht2	FBgn0022702	Enables chitinase activity. Involved in several processes, including chitin catabolic process; chitin-based cuticle development; and ecdysis, chitin-based cuticle. Located in external side of apical plasma membrane and extracellular space. Is expressed in several structures, including adult head; embryonic head epidermis; epidermis; gut section; and sensory nervous system primordium. Human orthol…	Chitinase 2	-	gene	Name match	0	0.000104057	0.00384578	-0.764872	-0.745047	9.27818	9.12493	9.32193	7.37155	8.20864	7.84596
cl	2L	5520135	5521382	+	cl	FBgn0000318	Predicted to enable protein-disulfide reductase [NAD(P)H] activity. Involved in eye pigment biosynthetic process. Predicted to be active in cytosol. Is expressed in several structures, including anterior endoderm anlage; embryonic proventriculus inner layer; gut section; head mesoderm; and posterior endoderm. Orthologous to human TXNDC17 (thioredoxin domain containing 17).	clot	+	gene	Name match	0	0.0022815	0.0399851	1.23786	1.11234	9.34976	10.161	9.19505	10.0602	9.7226	9.43577
Clic	X	13812971	13822307	-	Clic	FBgn0030529	Enables calcium ion binding activity; chloride channel activity; and lipid binding activity. Involved in chloride transport; negative gravitaxis; and response to alcohol. Located in mitochondrial membrane. Is expressed in several structures, including adult brain; adult head; gut section; and nurse cell. Human ortholog(s) of this gene implicated in autosomal recessive nonsyndromic deafness 103. O…	Chloride intracellular channel	-	gene	Name match	0	1.33498e-07	1.18291e-05	-1.43989	-1.3699	7.67454	6.95662	7.54492	5.25281	5.80049	5.50418
clos	2R	9587953	9599732	-	clos	FBgn0261016	Involved in axis specification; torso signaling pathway; and vitelline membrane formation involved in chorion-containing eggshell formation. Located in extracellular region. Is expressed in oocyte and spermatozoon. Human ortholog(s) of this gene implicated in autosomal recessive nonsyndromic deafness 98; ectodermal dysplasia 14; and tooth agenesis. Orthologous to human TSPEAR (thrombospondin type…	closca	-	gene	Name match	0	1.36161e-06	9.07694e-05	3.15821	2.43185	2.17779	3.40255	2.97374	4.65078	4.7445	4.773
cmb	3L	13442594	13449245	+	cmb	FBgn0036365	Involved in imaginal disc-derived wing hair organization and sperm individualization. Is expressed in several structures, including adult head; anterior endoderm; anterior endoderm anlage; ganglia; and larval somatic muscle cell.	combover	+	gene	Name match	0	0.00184959	0.033963	-1.65163	-1.38418	6.90404	5.56066	7.35634	2.94496	5.78291	5.62499
CNBP	2R	22934569	22937077	-	CNBP	FBgn0034802	Predicted to enable mRNA binding activity; single-stranded RNA binding activity; and translation regulator activity. Involved in IRES-dependent translational initiation of linear mRNA and wing disc morphogenesis. Predicted to be active in cytoplasm. Is expressed in several structures, including adult head; adult heart; central brain primordium; embryonic/larval midgut primordium; and ganglia. Use…	CCHC-type zinc finger nucleic acid binding protein	-	gene	Name match	0	1.17152e-12	2.57122e-10	1.88991	1.8026	8.20919	9.15654	8.63664	9.34907	9.75967	9.43477
coro	2R	6862001	6872718	-	coro	FBgn0265935	Predicted to enable actin filament binding activity. Involved in adult somatic muscle development. Is expressed in several structures, including adult head; adult heart; anterior endoderm anlage; dorsal pharyngeal muscle cell; and dorsal pharyngeal muscle primordium. Used to study chromosome 16p11.2 deletion syndrome, 593-kb. Human ortholog(s) of this gene implicated in coronin-1A deficiency. Ort…	Coronin	-	gene	Name match	0	0.000226841	0.0073355	-1.19289	-1.11308	8.19312	7.67726	8.11761	5.34061	7.02324	6.55855
corto	3R	5077779	5087072	-	corto	FBgn0010313	Enables chromatin binding activity and protein homodimerization activity. Involved in several processes, including imaginal disc-derived wing vein specification; mitotic chromosome condensation; and regulation of gene expression. Located in centrosome; nucleus; and polytene chromosome. Part of ESC/E(Z) complex and PRC1 complex. Is expressed in several structures, including anlage in statu nascend…	corto	-	gene	Name match	0	1.30311e-06	8.76892e-05	1.82359	1.6618	5.50119	5.81759	6.25541	5.84342	7.24395	7.36695
COX7C	2R	10048353	10050066	+	COX7C	FBgn0040773	Predicted to be involved in mitochondrial electron transport, cytochrome c to oxygen. Located in mitochondrion. Part of respiratory chain complex IV. Is expressed in adult head. Orthologous to human COX7C (cytochrome c oxidase subunit 7C).	Cytochrome c oxidase subunit 7C	+	gene	Name match	0	5.08922e-06	0.000290411	1.92922	1.71826	8.88923	9.65904	8.57972	10.1932	9.68203	9.63135
Cpr47Eb	2R	11255167	11255983	+	Cpr47Eb	FBgn0033598	Predicted to be a structural constituent of chitin-based larval cuticle. Predicted to be involved in chitin-based cuticle development. Predicted to be active in chitin-based extracellular matrix.	Cuticular protein 47Eb	+	gene	Name match	0	4.14749e-05	0.00178217	4.25798	2.3092	0.0225104	5.01976	2.39842	4.36698	1.83501	6.00566
Cpr47Eg	2R	11277957	11278445	-	Cpr47Eg	FBgn0086519	Predicted to be a structural constituent of chitin-based larval cuticle. Predicted to be involved in chitin-based cuticle development. Predicted to be active in chitin-based extracellular matrix. Is expressed in embryonic dorsal epidermis and embryonic ventral epidermis.	Cuticular protein 47Eg	-	gene	Name match	0	1.97223e-09	2.78573e-07	10.5937	1.38111	-0.349458	-0.15816	-0.438078	9.75656	2.11741	6.20194
Cpr57A	2R	20548368	20550117	-	Cpr57A	FBgn0034517	Predicted to be a structural constituent of chitin-based larval cuticle. Predicted to be involved in chitin-based cuticle development. Predicted to be located in chitin-based extracellular matrix. Predicted to be active in extracellular matrix. Is expressed in eye.	Cuticular protein 57A	-	gene	Name match	0	5.05567e-08	5.22639e-06	1.69251	1.58756	9.7916	10.7407	9.9698	10.6371	10.6248	10.8214
Cpr60D	2R	24662682	24663406	-	Cpr60D	FBgn0050163	Predicted to be a structural constituent of chitin-based larval cuticle. Predicted to be involved in chitin-based cuticle development. Predicted to be active in chitin-based extracellular matrix.	Cuticular protein 60D	-	gene	Name match	0	1.99468e-05	0.000945387	2.71895	2.12034	8.54125	9.98955	8.29687	10.7645	9.31818	9.32189
Cpr65Av	3L	6139223	6139974	-	Cpr65Av	FBgn0052405	Predicted to be a structural constituent of chitin-based larval cuticle. Predicted to be involved in chitin-based cuticle development. Predicted to be active in chitin-based extracellular matrix. Is expressed in embryonic epipharynx; embryonic head epidermis; embryonic hypopharynx; embryonic/larval posterior spiracle; and gut section.	Cuticular protein 65Av	-	gene	Name match	0	5.19863e-07	3.924e-05	2.50912	2.14069	4.7919	5.39028	4.95669	5.96236	6.22361	6.677
Cpr66D	3L	8640439	8643584	+	Cpr66D	FBgn0052029	A structural constituent of eye lens. Predicted to be involved in chitin-based cuticle development. Predicted to be located in chitin-based extracellular matrix. Predicted to be active in extracellular matrix. Is expressed in several structures, including adult head; embryonic epipharynx; embryonic head epidermis; embryonic hypopharynx; and embryonic/larval tracheal dorsal trunk.	Cuticular protein 66D	+	gene	Name match	0	0.00155281	0.0299931	-4.09716	-1.71833	5.44572	2.70313	6.0096	-1.74154	2.69165	1.62099
Cpr67Fa1	3L	10889990	10890700	+	Cpr67Fa1	FBgn0036108	Predicted to be a structural constituent of chitin-based larval cuticle. Predicted to be involved in chitin-based cuticle development. Predicted to be active in chitin-based extracellular matrix. Is expressed in embryonic dorsal epidermis; embryonic head epidermis; and embryonic ventral epidermis.	Cuticular protein 67Fa1	+	gene	Name match	0	0.000320997	0.00954028	4.14225	2.00787	0.692362	1.68984	1.66146	5.55308	0.326	4.09492
Cpr67Fa2	3L	10891714	10892516	+	Cpr67Fa2	FBgn0036109	Predicted to be a structural constituent of chitin-based larval cuticle. Predicted to be involved in chitin-based cuticle development. Predicted to be active in chitin-based extracellular matrix.	Cuticular protein 67Fa2	+	gene	Name match	0	6.34478e-08	6.28574e-06	4.13617	2.90492	1.92063	2.62145	2.8526	6.41581	3.91096	5.82958
Cpr78E	3L	21666452	21666980	-	Cpr78E	FBgn0037114	Predicted to be a structural constituent of chitin-based larval cuticle. Predicted to be involved in chitin-based cuticle development. Predicted to be active in chitin-based extracellular matrix. Is expressed in wing disc.	Cuticular protein 78E	-	gene	Name match	0	6.8383e-05	0.00274032	1.80842	1.58414	14.3053	15.1807	14.4255	15.5331	14.572	15.4732
CR11538	3L	12129103	12131488	-	CR11538	FBgn0017424	Enables protein sequestering activity and transcription regulator inhibitor activity. Involved in negative regulation of Toll signaling pathway; negative regulation of antimicrobial peptide production; and negative regulation of peptidoglycan recognition protein signaling pathway. Is active in nucleus.	antisense RNA:CR11538	-	gene	Name match	0	0.000443908	0.0121086	-1.5992	-1.40009	9.07224	8.79254	9.45392	6.32589	7.77975	8.01484
CR15061	X	18292380	18293059	+	CR15061	FBgn0030911	No description available	long non-coding RNA:CR15061	+	gene	Name match	0	1.61539e-05	0.000783851	7.06511	1.74024	-3.43692	-4.21705	-0.660471	0.580386	-0.0525113	4.44655
CR42491	X	762615	763810	-	CR42491	FBgn0259993	No description available	long non-coding RNA:CR42491	-	gene	Name match	0	1.40394e-07	1.22856e-05	1.75191	1.62832	8.97128	9.60151	9.7678	9.95227	10.4121	10.3842
CR43264	X	5831898	5832215	-	CR43264	FBgn0262945	No description available	long non-coding RNA:CR43264	-	gene	Name match	0	0.00130357	0.026756	1.50751	1.31001	3.51727	3.22035	4.29373	3.92379	5.20299	5.53002
CR43458	3R	31132330	31133050	+	CR43458	FBgn0263412	No description available	long non-coding RNA:CR43458	+	gene	Name match	0	3.25875e-06	0.000193706	9.29222	1.58621	-4.43692	-4.21705	-1.24543	0.71789	0.326	3.38653
CR43480	X	23090324	23093609	+	CR43480	FBgn0263457	No description available	antisense RNA:CR43480	+	gene	Name match	0	0.00247268	0.0423981	-7.03748	-0.994395	1.39597	1.57881	3.13827	-3.89355	-1.05251	-1.06351
CR43787	2R	24630901	24632932	-	CR43787	FBgn0264328	No description available	antisense RNA:CR43787	-	gene	Name match	0	0.000129806	0.004618	-0.851521	-0.82359	7.22352	7.75513	7.24341	5.08501	6.04973	5.88903
CR43812	2R	20264855	20265145	-	CR43812	FBgn0264360	No description available	antisense RNA:CR43812	-	gene	Name match	0	8.49065e-08	8.02169e-06	2.46621	2.15236	2.30455	3.05389	2.92449	4.32992	4.42646	4.18984
CR43868	3L	12498487	12500307	+	CR43868	FBgn0264460	No description available	antisense RNA:CR43868	+	gene	Name match	0	0.000947151	0.0208198	1.73367	1.45804	4.07483	4.557	4.00723	5.1951	4.44574	4.87061
CR43912	3L	13287769	13291770	-	CR43912	FBgn0264513	No description available	long non-coding RNA:CR43912	-	gene	Name match	0	0.00220821	0.0390364	-7.57944	-0.862791	0.650542	-4.21705	3.52275	-3.89355	0.210523	3.46899
CR43936	2L	11840455	11840913	-	CR43936	FBgn0264564	No description available	antisense RNA:CR43936	-	gene	Name match	0	1.29359e-08	1.5909e-06	7.02678	2.92474	-1.62957	-4.21705	-1.24543	3.67631	1.48354	3.31896
CR43957	4	56497	63124	+	CR43957	FBgn0264617	No description available	antisense RNA:CR43957	+	gene	Name match	0	0.000616883	0.0151471	1.34105	1.21343	6.24344	6.89929	5.93944	6.7593	6.85318	6.31401
CR43985	3L	18723807	18724312	+	CR43985	FBgn0264717	No description available	long non-coding RNA:CR43985	+	gene	Name match	0	0.000395891	0.0110741	9.80127	0.670506	-4.58892	-4.21705	-3.24543	-3.89355	-0.204514	4.12349
CR44046	3R	30049293	30052211	+	CR44046	FBgn0264838	No description available	antisense RNA:CR44046	+	gene	Name match	0	0.00204127	0.0369085	-1.65327	-1.38084	6.5238	5.2947	7.44413	3.07864	5.2909	5.59675
CR44050	3L	15884593	15885747	-	CR44050	FBgn0264842	No description available	long non-coding RNA:CR44050	-	gene	Name match	0	0.000886567	0.0199492	6.39205	1.16408	-4.58892	-2.48009	-0.544993	-2.15658	1.91096	4.36276
CR44067	2R	24775711	24779987	+	CR44067	FBgn0264876	No description available	antisense RNA:CR44067	+	gene	Name match	0	8.15377e-06	0.000427653	3.06802	2.30471	2.5965	3.06423	2.27813	5.02001	3.86397	4.13476
CR44108	X	5914363	5914649	+	CR44108	FBgn0264939	No description available	antisense RNA:CR44108	+	gene	Name match	0	1.00972e-09	1.46986e-07	-3.57367	-2.88966	5.08468	3.10487	5.393	-0.741542	2.01788	1.37707
CR44168	2R	23358478	23358961	-	CR44168	FBgn0265053	No description available	antisense RNA:CR44168	-	gene	Name match	0	0.00030323	0.00918446	2.13665	1.72129	5.67942	7.108	5.49772	7.42336	6.10129	6.33615
CR44169	2R	6873149	6880088	+	CR44169	FBgn0265058	No description available	antisense RNA:CR44169	+	gene	Name match	0	0.000367161	0.0103312	1.43581	1.29204	3.81574	3.5048	3.77693	3.51585	4.76511	4.89069
CR44321	3R	26260902	26261515	+	CR44321	FBgn0265380	No description available	antisense RNA:CR44321	+	gene	Name match	0	3.31187e-05	0.0014811	-2.78479	-2.12018	7.70391	5.36121	7.21349	1.61601	5.22175	3.75119
CR44330	3R	8089757	8090285	+	CR44330	FBgn0265418	No description available	long non-coding RNA:CR44330	+	gene	Name match	0	0.000157091	0.00545269	6.59915	1.54038	-4.43692	-4.21705	-1.24543	0.580386	0.713023	3.42376
CR44357	X	7166451	7405797	-	CR44357	FBgn0265457	No description available	long non-coding RNA:CR44357	-	gene	Name match	0	5.12896e-05	0.00214574	7.89902	1.64725	-0.629566	-4.06505	0.84203	-0.934187	1.66995	3.87733
CR44374	X	21119529	21120176	-	CR44374	FBgn0265524	No description available	antisense RNA:CR44374	-	gene	Name match	0	0.000716406	0.0169772	-1.1706	-1.0819	5.7652	4.25688	5.79759	3.42838	3.90168	4.50418
CR44386	2R	17140579	17141194	+	CR44386	FBgn0265536	No description available	antisense RNA:CR44386	+	gene	Name match	0	3.55196e-07	2.84676e-05	2.20231	1.9515	3.99353	4.31865	3.50276	5.34857	5.40364	5.12914
CR44396	2L	17245856	17246617	-	CR44396	FBgn0265546	No description available	long non-coding RNA:CR44396	-	gene	Name match	0	9.17002e-08	8.55029e-06	9.62131	2.1833	-4.43692	-4.21705	-1.07551	-0.156579	2.94749	3.16256
CR44431	X	21043550	21044024	-	CR44431	FBgn0265613	No description available	antisense RNA:CR44431	-	gene	Name match	0	0.00012364	0.00444293	1.85352	1.59764	4.38006	5.14927	4.89412	5.92379	5.22175	5.66636
CR44466	2R	16845495	16845995	+	CR44466	FBgn0265659	No description available	long non-coding RNA:CR44466	+	gene	Name match	0	4.21527e-06	0.000246455	10.0126	1.24826	-4.58892	-4.21705	-2.66047	2.25846	-1.78948	3.73647
CR44518	3L	5499594	5500088	+	CR44518	FBgn0265711	No description available	long non-coding RNA:CR44518	+	gene	Name match	0	0.00123776	0.0259293	7.2708	1.09496	-2.11499	-4.21705	-4.39744	-0.571617	-1.37444	2.5554
CR44529	3L	4168239	4168846	-	CR44529	FBgn0265722	No description available	long non-coding RNA:CR44529	-	gene	Name match	0	0.000446799	0.0121179	9.63848	0.682933	-4.58892	-4.21705	-4.39744	-3.89355	0.432916	3.93004
CR44663	X	15289362	15289705	+	CR44663	FBgn0265874	No description available	long non-coding RNA:CR44663	+	gene	Name match	0	9.75145e-06	0.000504037	10.2541	1.05154	-4.58892	-4.21705	-4.39744	-0.419614	-2.37444	4.48669
CR44704	2R	21070749	21071895	+	CR44704	FBgn0265915	No description available	antisense RNA:CR44704	+	gene	Name match	0	2.372e-09	3.26903e-07	-1.92977	-1.80081	10.2119	8.54251	10.3725	6.61381	8.39085	7.78869
CR44753	X	391835	393227	-	CR44753	FBgn0265966	No description available	long non-coding RNA:CR44753	-	gene	Name match	0	0.000750805	0.0174741	5.87931	1.35908	-4.43692	-4.21705	0.076495	0.650776	1.66995	3.9995
CR44754	X	16901767	16912724	-	CR44754	FBgn0265967	No description available	long non-coding RNA:CR44754	-	gene	Name match	0	0.00153098	0.0297561	3.27145	1.82972	2.74299	1.1444	3.0765	2.44828	2.79549	6.35555
CR44850	2L	14349070	14349799	+	CR44850	FBgn0266144	No description available	antisense RNA:CR44850	+	gene	Name match	0	0.000343823	0.00989869	1.70212	1.47344	6.59719	7.57474	6.27715	7.42336	6.81168	7.11498
CR44975	2L	16697344	16697761	-	CR44975	FBgn0266310	No description available	antisense RNA:CR44975	-	gene	Name match	0	0.00261607	0.0440624	-1.90392	-1.49335	3.19244	3.48954	3.77138	-0.156579	1.75484	1.58857
CR45028	3R	18668572	18669482	-	CR45028	FBgn0266388	No description available	antisense RNA:CR45028	-	gene	Name match	0	0.000470709	0.0124636	1.90294	1.58082	3.81101	4.75193	4.22624	5.53225	4.65347	5.03603
CR45035	3L	22225520	22225878	-	CR45035	FBgn0266395	No description available	long non-coding RNA:CR45035	-	gene	Name match	0	0.00144963	0.0286156	9.1645	0.608955	-4.58892	-4.21705	-4.24543	-3.89355	0.0849923	3.41454
CR45136	2R	10853546	10854495	+	CR45136	FBgn0266629	No description available	antisense RNA:CR45136	+	gene	Name match	0	2.19739e-06	0.000137491	2.7924	2.25061	1.14804	-4.21705	2.63721	3.21265	4.18015	4.65662
CR45160	3L	5135542	5136224	+	CR45160	FBgn0266653	No description available	antisense RNA:CR45160	+	gene	Name match	0	0.00270102	0.0450148	1.29772	1.15012	6.25569	7.06681	6.11541	6.93177	6.45845	6.45219
CR45167	3L	5918389	5919556	+	CR45167	FBgn0266677	No description available	antisense RNA:CR45167	+	gene	Name match	0	0.00167745	0.0318225	-1.73426	-1.43461	4.51436	1.22035	3.82066	0.902314	2.43292	3.02396
CR45195	3R	10876834	10877783	-	CR45195	FBgn0266705	No description available	antisense RNA:CR45195	-	gene	Name match	0	6.13227e-08	6.11769e-06	-2.03415	-1.85466	8.8778	6.51709	8.07678	5.05287	5.84231	6.06578
CR45210	3L	19260040	19260895	+	CR45210	FBgn0266737	No description available	antisense RNA:CR45210	+	gene	Name match	0	0.000848896	0.019284	3.2664	1.92379	0.811006	0.934949	0.00249434	2.94496	2.94749	2.17353
CR45260	2L	8862610	8867511	-	CR45260	FBgn0266798	No description available	antisense RNA:CR45260	-	gene	Name match	0	0.000386477	0.010832	-7.10108	-1.45357	2.05493	-4.21705	2.84203	-3.74154	1.08499	2.48669
CR45264	2R	12179014	12179745	+	CR45264	FBgn0266802	No description available	antisense RNA:CR45264	+	gene	Name match	0	0.00119262	0.0252058	1.9136	1.543	7.96636	9.11719	7.9005	9.73115	8.35518	8.36306
CR45317	2R	16379295	16380195	-	CR45317	FBgn0266856	No description available	long non-coding RNA:CR45317	-	gene	Name match	0	0.00033857	0.00977742	-7.14988	-1.46842	1.71283	-4.21705	2.44107	-3.89355	-1.78948	1.12914
CR45326	2R	23709177	23709947	+	CR45326	FBgn0266865	No description available	antisense RNA:CR45326	+	gene	Name match	0	0.000792537	0.018287	-6.10484	-1.72371	1.81101	2.06423	2.214	-3.89355	-1.37444	-1.2859
CR45346	2L	1214649	1215293	-	CR45346	FBgn0266885	No description available	long non-coding RNA:CR45346	-	gene	Name match	0	0.00144249	0.0285417	6.66416	0.991577	-0.97749	-4.21705	-1.24543	-3.89355	0.947489	4.56377
CR45367	2L	355663	356891	+	CR45367	FBgn0266907	No description available	antisense RNA:CR45367	+	gene	Name match	0	1.60969e-05	0.000783749	-1.25345	-1.18487	6.32629	6.05519	6.20681	3.85837	4.77531	4.44655
CR45378	3L	392006	393255	-	CR45378	FBgn0266927	No description available	long non-coding RNA:CR45378	-	gene	Name match	0	0.000293136	0.00891658	9.90063	0.690239	-2.85196	-4.21705	-4.39744	-3.89355	0.432916	4.37707
CR45406	3L	9875731	9876406	+	CR45406	FBgn0266955	No description available	long non-coding RNA:CR45406	+	gene	Name match	0	0.00248321	0.0425276	5.64823	1.15824	-0.436921	-4.21705	-1.07551	-2.74154	0.625561	4.34346
CR45522	X	14786412	14787897	+	CR45522	FBgn0267078	No description available	long non-coding RNA:CR45522	+	gene	Name match	0	1.82232e-05	0.00087496	7.0126	1.73567	-1.11499	-4.21705	-0.438078	2.30285	0.873488	4.12914
CR45525	X	5689852	5691172	-	CR45525	FBgn0267081	No description available	antisense RNA:CR45525	-	gene	Name match	0	0.00143324	0.0284772	-4.14314	-1.78043	3.10997	4.05389	3.58746	-2.74154	0.432916	0.377067
CR45538	X	9069741	9070087	+	CR45538	FBgn0267098	No description available	antisense RNA:CR45538	+	gene	Name match	0	0.00115939	0.0246129	5.45873	1.3731	-2.85196	-0.605619	0.146884	0.843421	0.432916	4.57208
CR45571	3R	30612028	30615478	+	CR45571	FBgn0267131	No description available	long non-coding RNA:CR45571	+	gene	Name match	0	2.85157e-08	3.22861e-06	21.7045	0.302368	-0.0446037	-2.06505	0.708763	2.09135	-3.52644	3.23766
CR45579	3R	11101180	11101684	+	CR45579	FBgn0267139	No description available	long non-coding RNA:CR45579	+	gene	Name match	0	0.00189893	0.0346865	9.16266	0.573927	-3.43692	-4.21705	-4.39744	-3.89355	-0.567084	3.54699
CR45681	3L	12490294	12491196	+	CR45681	FBgn0267241	No description available	long non-coding RNA:CR45681	+	gene	Name match	0	0.00282025	0.0461795	-6.60006	-1.10573	1.11767	2.23873	1.66146	-3.89355	-2.37444	0.0360302
CR45738	3L	4240069	4240505	-	CR45738	FBgn0267302	No description available	antisense RNA:CR45738	-	gene	Name match	0	0.00182129	0.0336127	-3.12733	-1.81751	3.18513	1.25688	3.03069	-2.74154	0.873488	0.652702
CR45815	3L	1648628	1649699	-	CR45815	FBgn0267465	No description available	antisense RNA:CR45815	-	gene	Name match	0	9.50554e-06	0.000493113	-3.76031	-2.48592	4.1997	1.25688	4.22217	-3.74154	0.713023	2.17353
CR45818	3L	1796854	1797272	-	CR45818	FBgn0267468	No description available	antisense RNA:CR45818	-	gene	Name match	0	0.000642454	0.0155607	0.761923	0.736771	6.24344	6.28478	6.19647	5.82261	6.59998	6.50309
CR45833	3L	7350404	7350802	+	CR45833	FBgn0267483	No description available	long non-coding RNA:CR45833	+	gene	Name match	0	0.00227689	0.0399851	7.19687	0.837533	-3.43692	-4.21705	-2.66047	-3.89355	1.71302	3.7585
CR45865	3L	16612500	16612827	-	CR45865	FBgn0267525	No description available	antisense RNA:CR45865	-	gene	Name match	0	0.00271214	0.0450948	1.11951	1.02188	5.7931	6.75353	5.58587	6.19804	6.0685	6.07312
CR45874	3L	9510017	9510889	+	CR45874	FBgn0267534	No description available	antisense RNA:CR45874	+	gene	Name match	0	3.66317e-19	3.07404e-16	2.44476	2.32573	6.95701	8.28202	7.70949	8.78349	9.23058	9.23717
CR45890	3L	16302544	16303531	+	CR45890	FBgn0267550	No description available	antisense RNA:CR45890	+	gene	Name match	0	1.82769e-05	0.00087496	1.81539	1.61634	4.8531	6.79215	5.10551	5.84154	5.47105	6.48008
CR45912	3L	18858690	18866107	-	CR45912	FBgn0267572	Predicted to be involved in miRNA-mediated post-transcriptional gene silencing.	antisense RNA:CR45912	-	gene	Name match	0	0.00109598	0.0236539	-7.14105	-1.16233	2.33126	-2.48009	3.56192	-3.89355	1.43292	2.9995
CR45929	X	1900768	1901162	+	CR45929	FBgn0267591	No description available	antisense RNA:CR45929	+	gene	Name match	0	0.0018674	0.034198	0.765485	0.734985	6.55247	6.84484	6.66746	6.46058	6.96541	6.6615
CR46012	3R	12221039	12221630	+	CR46012	FBgn0267676	No description available	antisense RNA:CR46012	+	gene	Name match	0	0.00276917	0.0457764	-1.63642	-1.35743	4.35749	4.30564	4.48589	1.42838	2.92934	2.15151
CR46071	2L	8934796	8935720	-	CR46071	FBgn0267740	No description available	antisense RNA:CR46071	-	gene	Name match	0	0.000979401	0.0214296	9.43219	0.617679	-1.85196	-4.06505	-1.92351	2.98638	0.326	0.987121
CR46100	3R	25553703	25554335	-	CR46100	FBgn0267769	No description available	long non-coding RNA:CR46100	-	gene	Name match	0	2.1593e-11	3.9493e-09	6.90594	3.61902	-1.43692	-4.21705	-3.24543	3.99317	4.21052	3.43292
CR46136	3R	5560472	5561573	+	CR46136	FBgn0267811	No description available	antisense RNA:CR46136	+	gene	Name match	0	3.29596e-13	7.83669e-11	6.60736	3.92648	0.206935	-4.21705	-1.92351	4.56224	4.93844	5.15981
CR46140	3R	4309944	4310869	+	CR46140	FBgn0267815	No description available	antisense RNA:CR46140	+	gene	Name match	0	7.67531e-06	0.000405541	-1.18839	-1.1336	7.90959	8.0761	8.088	5.62915	6.24395	6.61899
CR46194	2R	12169558	12171706	-	CR46194	FBgn0267913	Predicted to be involved in miRNA-mediated post-transcriptional gene silencing. Predicted to be part of RISC complex.	antisense RNA:CR46194	-	gene	Name match	0	0.000138402	0.00489936	-1.39196	-1.2753	7.08517	6.19116	7.23182	5.1892	5.58266	5.28396
CR46209	2L	19215451	19215967	+	CR46209	FBgn0267928	No description available	long non-coding RNA:CR46209	+	gene	Name match	0	0.000269693	0.00834584	-7.20577	-1.50558	1.14804	-4.21705	2.14688	-3.89355	-3.52644	-1.2859
CR46247	X	4062859	4064506	-	CR46247	FBgn0267969	No description available	long non-coding RNA:CR46247	-	gene	Name match	0	1.5413e-05	0.000760835	10.7847	0.869006	-1.62957	-4.21705	-1.43808	-3.89355	1.66995	5.15151
CR46251	3L	12806687	12808545	-	CR46251	FBgn0267984	No description available	antisense RNA:CR46251	-	gene	Name match	0	0.00184527	0.033963	-5.37814	-1.65483	2.17779	0.327267	2.2303	-3.89355	-0.0525113	2.17353
CR46258	2L	490835	492649	+	CR46258	FBgn0267991	No description available	long non-coding RNA:CR46258	+	gene	Name match	0	0.00275614	0.0456668	-4.83208	-1.53312	2.42106	-4.21705	2.80985	-3.89355	0.210523	1.96203
CrebA	3L	15535395	15553214	+	CrebA	FBgn0004396	Enables DNA-binding transcription factor activity; chromatin binding activity; and cis-regulatory region sequence-specific DNA binding activity. Involved in regionalization; regulation of DNA-templated transcription; and salivary gland development. Located in chromatin and nucleolus. Part of transcription regulator complex. Is active in mitochondrial nucleoid. Is expressed in several structures, …	Cyclic-AMP response element binding protein A	+	gene	Name match	0	0.00123995	0.0259372	1.01547	0.951047	6.93812	7.22612	7.55385	7.03571	7.4313	8.00489
CtsB1	X	13779847	13782170	-	CtsB1	FBgn0030521	Enables cysteine-type endopeptidase activity. Involved in proteolysis. Located in perivitelline space. Is expressed in several structures, including adult brain cell body rind; adult head; adult heart; apoptotic amnioserosa; and ganglia. Human ortholog(s) of this gene implicated in diabetes mellitus. Orthologous to human CTSB (cathepsin B).	Cathepsin B	-	gene	Name match	0	0.000630054	0.0153385	-1.22391	-1.12508	10.9837	8.71631	10.9991	7.95499	9.81693	9.49996
cuff	2R	11886067	11887603	+	cuff	FBgn0260932	Enables piRNA cluster binding activity. Involved in several processes, including RNA metabolic process; oogenesis; and positive regulation of DNA-templated transcription. Located in nucleus and perinuclear region of cytoplasm. Orthologous to human DXO (decapping exoribonuclease).	cutoff	+	gene	Name match	0	0.00107812	0.0233391	2.22975	1.68653	1.54036	1.48954	2.11212	3.03982	2.43292	3.74385
Cyp12e1	3R	10434789	10436704	+	Cyp12e1	FBgn0037817	Predicted to enable several functions, including heme binding activity; iron ion binding activity; and monooxygenase activity. Is expressed in adult head. Human ortholog(s) of this gene implicated in several diseases, including autoimmune disease (multiple); bone disease (multiple); cerebrotendinous xanthomatosis; gastrointestinal system cancer (multiple); and lung cancer (multiple). Orthologous …	Cytochrome P450 12e1	+	gene	Name match	0	2.94126e-06	0.000177796	-1.93337	-1.73038	7.53498	6.08215	7.36282	3.70967	5.79047	5.048
Cyp4p2	2R	9237512	9239831	+	Cyp4p2	FBgn0033395	Predicted to enable several functions, including heme binding activity; iron ion binding activity; and monooxygenase activity. Is expressed in adult head and embryonic/larval fat body. Human ortholog(s) of this gene implicated in Bietti crystalline corneoretinal dystrophy. Orthologous to human CYP4V2 (cytochrome P450 family 4 subfamily V member 2).	Cytochrome P450 4p2	+	gene	Name match	0	1.27642e-26	6.06981e-23	-8.07629	-6.0639	6.13956	5.83883	6.39932	-2.74154	0.210523	1.37707
Cyp6a17	2R	14873953	14875739	+	Cyp6a17	FBgn0015714	Predicted to enable several functions, including heme binding activity; iron ion binding activity; and monooxygenase activity. Involved in thermosensory behavior. Is expressed in several structures, including adult head; adult mushroom body; adult pars intercerebralis; dorsal thoracic disc; and gut section. Human ortholog(s) of this gene implicated in B-lymphoblastic leukemia/lymphoma; acute lymp…	Cytochrome P450 6a17	+	gene	Name match	0	1.98952e-14	5.5652e-12	11.3812	4.47866	-1.62957	-1.06505	-0.923505	4.17135	2.96541	4.40991
Cyp6a2	2R	6779749	6781491	-	Cyp6a2	FBgn0000473		Cytochrome P450-6a2 [Source:FlyBase;Acc:FBgn0000473]	-	gene	Name match	0	1.89501e-07	1.60918e-05	-8.6349	-2.6601	3.75784	4.67978	3.6853	-3.89355	-3.52644	0.12914
Cyp9c1	2R	24631063	24632923	+	Cyp9c1	FBgn0015040	Predicted to enable several functions, including heme binding activity; iron ion binding activity; and monooxygenase activity. Is expressed in adult head. Human ortholog(s) of this gene implicated in B-lymphoblastic leukemia/lymphoma; acute lymphoblastic leukemia; chronic myeloid leukemia; essential hypertension; and familial Mediterranean fever. Orthologous to human CYP3A4 (cytochrome P450 famil…	Cytochrome P450 9c1	+	gene	Name match	0	9.92558e-05	0.00369326	-0.866725	-0.838256	7.2522	7.78044	7.26879	5.09135	6.06435	5.89069
D1	3R	9238083	9240654	-	D1	FBgn0000412	Enables minor groove of adenine-thymine-rich DNA binding activity and satellite DNA binding activity. Located in chromosome; cytoplasm; and nucleus. Part of nucleosome. Is expressed in embryonic brain; larval central nervous system; larval ventral nerve cord; and organism.	D1 chromosomal protein	-	gene	Name match	0	0.000488063	0.0128463	1.09434	1.02517	6.99719	7.35964	7.02836	7.17135	7.20582	7.8073
d4	2R	5259004	5295965	+	d4	FBgn0033015	Predicted to enable zinc ion binding activity. Predicted to be involved in nervous system development. Part of brahma complex. Is expressed in organism. Human ortholog(s) of this gene implicated in Coffin-Siris syndrome 7. Orthologous to several human genes including DPF2 (double PHD fingers 2) and DPF3 (double PHD fingers 3).	d4	+	gene	Name match	0	0.000228386	0.00735475	1.61897	1.42968	6.48715	6.70231	6.34047	7.44457	6.90633	7.02925
Dad1	2L	8383612	8384137	-	Dad1	FBgn0263852	Involved in protein N-linked glycosylation via asparagine. Located in endoplasmic reticulum membrane. Is expressed in adult head and adult heart. Orthologous to human DAD1 (defender against cell death 1).	Defender against apoptotic cell death 1	-	gene	Name match	0	0.00027566	0.00844095	1.53556	1.36829	6.34935	7.26643	6.74821	7.45445	6.81785	7.37529
Dbp80	3L	27279316	27422159	+	Dbp80	FBgn0024804	Predicted to enable RNA helicase activity and mRNA binding activity. Predicted to be involved in poly(A)+ mRNA export from nucleus. Predicted to be part of nuclear pore cytoplasmic filaments. Predicted to be active in cytoplasmic stress granule and nucleus. Is expressed in adult head; embryonic brain; and organism. Orthologous to human DDX19A (DEAD-box helicase 19A); DDX19B (DEAD-box helicase 19B…	Dead box protein 80	+	gene	Name match	0	0.00217491	0.0385911	-1.05985	-0.979637	7.05042	5.24556	6.84402	4.43338	5.68896	5.94452
dco	3R	31054085	31061210	-	dco	FBgn0002413	Enables protein serine/threonine kinase activity. Involved in several processes, including behavioral response to cocaine; regulation of protein metabolic process; and regulation of signal transduction. Located in cell body; cytosol; and nucleus. Colocalizes with plasma membrane. Is expressed in several structures, including brain; embryonic/larval midgut primordium; germline cell; neurons; and s…	discs overgrown	-	gene	Name match	0	5.01134e-06	0.000287115	1.35497	1.27782	4.38006	4.63192	4.47908	4.35649	5.46476	5.51716
DCTN6-p27	2L	19132323	19133097	+	DCTN6-p27	FBgn0086446	Predicted to enable dynein complex binding activity. Predicted to be involved in mitotic spindle organization. Predicted to be part of dynactin complex. Orthologous to human DCTN6 (dynactin subunit 6).	Dynactin 6, p27 subunit	+	gene	Name match	0	0.0013105	0.0267889	1.32845	1.18911	4.94462	5.75033	5.24241	5.7603	5.36365	5.74016
Df31	2L	21626309	21629932	-	Df31	FBgn0022893	Enables histone binding activity. Involved in nucleosome assembly. Located in chromatin and nucleus. Colocalizes with polytene chromosome. Is expressed in several structures, including central brain primordium; embryonic brain; larval nervous system; ventral nerve cord; and ventral nerve cord primordium.	Decondensation factor 31	-	gene	Name match	0	0.000222317	0.00725761	1.18186	1.10432	7.94327	8.59338	7.91885	8.24892	8.21708	8.32143
Dhc98D	3R	28486953	28519398	+	Dhc98D	FBgn0013813	Predicted to enable dynein intermediate chain binding activity; dynein light intermediate chain binding activity; and minus-end-directed microtubule motor activity. Involved in flagellated sperm motility. Is active in sperm flagellum. Is expressed in adult head; spermatogonium; spermatozoon; and testis. Used to study obesity. Human ortholog(s) of this gene implicated in spermatogenic failure 56. …	Dynein heavy chain at 89D	+	gene	Name match	0	0.000458492	0.0123412	-7.36729	-1.29736	3.33787	-4.06505	3.43405	-0.934187	1.98311	4.10642
DIP-alpha	X	3507245	3571649	-	DIP-alpha	FBgn0052791	Involved in synapse organization. Located in neuron projection membrane. Is expressed in adult optic lobe neurons; ganglia; larval ventral midline glial cell; medulla; and ventral midline of embryo. Human ortholog(s) of this gene implicated in hypertension; ovarian cancer; and primary open angle glaucoma. Orthologous to several human genes including IGLON5 (IgLON family member 5); LSAMP (limbic s…	Dpr-interacting protein alpha	-	gene	Name match	0	6.35811e-05	0.0025969	5.10793	2.04994	2.05493	0.889146	2.84203	0.065813	3.21052	6.84767
dod	X	21345358	21346858	+	dod	FBgn0015379	Enables DNA-binding transcription factor binding activity. Involved in positive regulation of protein ubiquitination and regulation of locomotor rhythm. Located in nucleus. Is expressed in adult heart. Orthologous to human PIN1 (peptidylprolyl cis/trans isomerase, NIMA-interacting 1).	dodo	+	gene	Name match	0	0.00106308	0.0230836	0.89363	0.850214	6.33704	6.87379	6.24341	6.17434	6.47105	6.71879
DOR	3L	4406943	4420648	+	DOR	FBgn0035542	Enables nuclear receptor binding activity and transcription coactivator activity. Involved in several processes, including ecdysone receptor signaling pathway; positive regulation of ecdysone receptor signaling pathway; and positive regulation of transcription by RNA polymerase II. Predicted to be active in autophagosome and nucleus. Is expressed in several structures, including epithelium; glial…	Tumor protein p53 inducible nuclear protein	+	gene	Name match	0	0.00175327	0.0328244	-1.11161	-1.02314	10.2846	8.73261	9.92426	7.30967	8.34109	8.60386
dpr19	2L	10376168	10379905	+	dpr19	FBgn0032233	Involved in synapse organization. Predicted to be located in plasma membrane. Predicted to be active in neuron projection membrane.	defective proboscis extension response 19	+	gene	Name match	0	0.00155369	0.0299931	9.29906	0.579548	0.0225104	-4.21705	-1.24543	-1.41961	-3.52644	4.2738
dpr4	3R	11533483	11542949	-	dpr4	FBgn0053512	Involved in synapse organization. Predicted to be active in neuron projection membrane.	defective proboscis extension response 4	-	gene	Name match	0	0.000334909	0.00975065	4.78422	1.83531	1.14804	-1.74312	2.58746	2.81305	0.873488	6.89152
dpr9	3R	15054930	15077206	-	dpr9	FBgn0038282	Involved in behavioral response to ethanol and synapse organization. Predicted to be located in plasma membrane. Predicted to be active in neuron projection membrane. Is expressed in adult head.	defective proboscis extension response 9	-	gene	Name match	0	3.78188e-05	0.00166007	10.6351	0.797043	0.317966	-4.21705	0.339529	-3.89355	1.75484	5.42835
Drgx	2L	3662745	3692114	+	Drgx	FBgn0085369	Predicted to enable DNA-binding transcription factor activity, RNA polymerase II-specific and RNA polymerase II transcription regulatory region sequence-specific DNA binding activity. Predicted to be involved in neuron development and regulation of transcription by RNA polymerase II. Predicted to be active in nucleus. Is expressed in central brain primordium; embryonic brain; larval ventral nerve…	Dorsal root ganglia homeobox	+	gene	Name match	0	0.000424351	0.0117549	9.55538	0.704081	-1.11499	-2.48009	0.213998	-3.89355	1.71302	4.41454
Drice	3R	29799658	29801584	+	Drice	FBgn0019972	Enables BIR domain binding activity; cysteine-type endopeptidase activity; and ubiquitin protein ligase binding activity. Involved in several processes, including negative regulation of signal transduction; neuron remodeling; and programmed cell death involved in cell development. Located in cytoplasm; nucleus; and plasma membrane. Is expressed in several structures, including central brain primo…	Death related ICE-like caspase	+	gene	Name match	0	0.000278101	0.00849547	-1.0085	-0.957993	7.85913	6.93847	7.98218	5.32455	6.56954	6.65564
drm	2L	3539247	3548423	+	drm	FBgn0024244	Involved in digestive tract morphogenesis; embryonic pattern specification; and imaginal disc-derived leg joint morphogenesis. Is expressed in several structures, including anlage in statu nascendi; epithelial cell; epithelium; gut section; and somatic precursor cell.	drumstick	+	gene	Name match	0	0.00181241	0.0335354	-1.59467	-1.3518	4.96396	4.13952	5.81526	3.3774	3.72359	3.94932
EbpIII	2R	24026172	24027518	+	EbpIII	FBgn0011695	Involved in metamorphosis and response to virus. Located in extracellular region. Is expressed in several structures, including adult head; adult heart; embryonic dorsal epidermis; embryonic epipharynx; and gut section.	Ejaculatory bulb protein III	+	gene	Name match	0	0.000338172	0.00977742	2.01489	1.65478	6.98725	8.06809	6.64255	8.40025	7.08704	7.67024
eEF1beta	2R	16868222	16869280	+	eEF1beta	FBgn0028737	Predicted to enable guanyl-nucleotide exchange factor activity and translation elongation factor activity. Predicted to be involved in translational elongation. Predicted to be part of eukaryotic translation elongation factor 1 complex. Predicted to be active in cytosol. Is expressed in adult head; adult heart; and organism. Orthologous to human EEF1B2 (eukaryotic translation elongation factor 1 …	eukaryotic translation elongation factor 1 beta	+	gene	Name match	0	3.78232e-07	2.99769e-05	1.43367	1.35947	8.67796	9.12153	9.24077	9.49118	9.91125	9.48298
eIF3k	2R	21685283	21686201	+	eIF3k	FBgn0034654	Predicted to enable ribosome binding activity. Predicted to contribute to translation initiation factor activity. Predicted to be involved in translational initiation. Predicted to be located in cytoplasm. Predicted to be part of eukaryotic translation initiation factor 3 complex. Is expressed in adult head; adult heart; embryonic/larval midgut; and organism. Orthologous to human EIF3K (eukaryoti…	eukaryotic translation initiation factor 3 subunit k	+	gene	Name match	0	1.17628e-05	0.000590875	1.1528	1.1006	6.39913	7.08913	6.7397	6.81113	7.16181	6.98945
eIF4H1	X	16448665	16454972	+	eIF4H1	FBgn0262734	Predicted to enable RNA binding activity; ribosomal small subunit binding activity; and translation initiation factor activity. Predicted to be involved in eukaryotic translation initiation factor 4F complex assembly and formation of translation preinitiation complex. Predicted to be located in cytosol. Is expressed in adult head. Human ortholog(s) of this gene implicated in Williams-Beuren syndr…	eukaryotic translation initiation factor 4H1	+	gene	Name match	0	7.09081e-12	1.40496e-09	1.35494	1.31963	7.65154	7.80107	7.81222	7.75331	8.76639	8.62049
eIF6	2R	23849246	23850301	-	eIF6	FBgn0034915	Predicted to enable ribosomal large subunit binding activity and translation initiation factor activity. Predicted to be involved in ribosome biogenesis and translational initiation. Predicted to be active in cytosol and nucleus. Is expressed in several structures, including embryonic/larval midgut; embryonic/larval midgut primordium; larval imaginal tissue; larval muscle system; and trunk mesode…	eukaryotic translation initiation factor 6	-	gene	Name match	0	0.00310921	0.0496708	1.52872	1.2916	4.56589	5.40662	5.06972	5.83966	4.98311	5.49108
Eig71Ee	3L	15654472	15656010	-	Eig71Ee	FBgn0004592	Involved in hemolymph coagulation and puparial adhesion. Located in chitin-based extracellular matrix and extracellular space.	Ecdysone-induced gene 71Ee	-	gene	Name match	0	4.49488e-21	5.82945e-18	6.45441	4.7543	4.90737	3.34434	4.36928	10.8181	9.39767	8.8466
Eip71CD	3L	15511052	15513202	+	Eip71CD	FBgn0000565	Enables peptide-methionine (S)-S-oxide reductase activity. Involved in cellular response to oxidative stress and determination of adult lifespan. Predicted to be located in mitochondrion. Predicted to be active in cytoplasm. Is expressed in several structures, including anlage in statu nascendi; embryonic/larval hemocyte; epithelium; fat body; and gut section. Orthologous to human MSRA (methionin…	Methionine sulfoxide reductase A	+	gene	Name match	0	0.00270491	0.0450272	1.72473	1.40516	9.54045	10.9593	9.57504	10.8922	9.58629	9.74833
ema	3R	16436880	16441661	-	ema	FBgn0038427	Enables small GTPase binding activity. Involved in endosomal transport and endosome to lysosome transport. Located in Golgi apparatus and membrane. Colocalizes with late endosome. Is expressed in adult head and organism. Human ortholog(s) of this gene implicated in Addison's disease; multiple sclerosis; rheumatoid arthritis; and type 1 diabetes mellitus. Orthologous to human CLEC16A (C-type lecti…	endosomal maturation defective	-	gene	Name match	0	0.000535504	0.0136909	-1.77131	-1.50166	5.30959	5.26362	5.63108	1.61601	3.89235	4.13476
EndoG	2R	12177430	12178553	-	EndoG	FBgn0033690		Endonuclease G [Source:FlyBase;Acc:FBgn0033690]	-	gene	Name match	0	0.00127426	0.0264223	1.02343	0.957263	4.47297	5.2881	4.92949	4.51585	5.31206	5.51716
Ent1	2L	355565	357874	-	Ent1	FBgn0031250	Predicted to enable nucleoside transmembrane transporter activity. Predicted to be involved in nucleoside transmembrane transport. Predicted to be located in membrane. Predicted to be active in plasma membrane. Is expressed in adult head and organism. Human ortholog(s) of this gene implicated in histiocytosis-lymphadenopathy plus syndrome. Orthologous to several human genes including SLC29A1 (sol…	Equilibrative nucleoside transporter 1	-	gene	Name match	0	3.16049e-06	0.000188651	-1.48211	-1.38601	6.72547	6.60029	6.62955	3.97956	5.10129	4.61296
esc	2L	11827204	11829405	-	esc	FBgn0000588	Enables enzyme activator activity. Contributes to nucleosome binding activity. Involved in anterior/posterior axis specification; facultative heterochromatin formation; and regulation of transcription by RNA polymerase II. Located in nucleus and polytene chromosome. Part of ESC/E(Z) complex. Is expressed in embryonic brain; germ band; neuroblasts; organism; and testis. Orthologous to human EED (e…	extra sexcombs	-	gene	Name match	0	0.00252796	0.0431387	-6.07551	-1.32602	0.317966	3.21107	2.64938	-3.74154	-0.374439	0.588571
escl	2L	11990927	11992848	+	escl	FBgn0032391	Predicted to contribute to nucleosome binding activity. Involved in facultative heterochromatin formation. Part of ESC/E(Z) complex. Is expressed in eye disc; organism; salivary gland; and wing disc. Orthologous to human EED (embryonic ectoderm development).	escl	+	gene	Name match	0	0.000445759	0.0121179	-4.09117	-1.99653	3.72295	0.182877	3.24642	-0.934187	0.432916	1.2166
Est-Q	3L	21501421	21503959	+	Est-Q	FBgn0037090	Enables serine hydrolase activity.	Esterase Q	+	gene	Name match	0	0.00212363	0.0378696	-7.03882	-1.03149	1.2355	1.66287	3.0765	-3.89355	-1.05251	0.299065
Ets65A	3L	6097617	6123913	+	Ets65A	FBgn0005658	Predicted to enable DNA-binding transcription factor activity, RNA polymerase II-specific. Predicted to be involved in cell differentiation and regulation of transcription by RNA polymerase II. Predicted to be active in nucleus. Is expressed in several structures, including central brain primordium; embryonic antennal sense organ; ganglia; glial cell; and sensory nervous system primordium. Human …	Ets at 65A	+	gene	Name match	0	0.000999	0.0217916	1.92822	1.55962	3.66637	4.11982	4.20989	4.20097	4.27661	6.17353
fabp	3R	11559896	11567054	-	fabp	FBgn0037913	Predicted to enable fatty acid binding activity. Involved in chitin-based cuticle development and long-term memory. Located in cytosol and nucleoplasm. Is expressed in several structures, including adult brain; adult brain cell body rind; adult head; adult heart; and embryonic/larval lateral glial cell. Human ortholog(s) of this gene implicated in Charcot-Marie-Tooth disease type 1G; hypertension…	fatty acid binding protein	-	gene	Name match	0	6.99006e-06	0.000376303	1.16403	1.11288	8.56008	9.49492	8.50402	8.88918	9.19304	9.04539
Faf2	2L	18706010	18708688	-	Faf2	FBgn0025608	Predicted to enable protein-macromolecule adaptor activity and ubiquitin binding activity. Predicted to be involved in ERAD pathway. Predicted to be active in endoplasmic reticulum. Is expressed in adult head and organism. Orthologous to human FAF2 (Fas associated factor family member 2).	Fas-associated factor 2	-	gene	Name match	0	0.00093645	0.0206482	-1.25576	-1.1429	7.36155	7.00104	7.73542	5.47763	6.13929	5.26357
fau	3R	10773197	10777374	-	fau	FBgn0266451	Involved in response to anoxia. Is expressed in adult head; adult heart; larval muscle system; and larval somatic muscle cell.	fau	-	gene	Name match	0	0.000561134	0.0142324	-1.61801	-1.40578	14.6143	11.8875	14.7214	10.8483	13.1628	13.0938
fax	3L	16402796	16411828	-	fax	FBgn0014163	Involved in axonogenesis and female germ-line stem cell population maintenance. Located in cytoplasm and plasma membrane. Is expressed in several structures, including adult brain; adult brain cell body rind; adult gnathal ganglion; female germline cell; and synaptic neuropil domain. Orthologous to human FAXC (failed axon connections homolog, metaxin like GST domain containing).	failed axon connections	-	gene	Name match	0	0.00176303	0.0328777	1.25146	1.1277	7.43998	7.06681	7.58983	6.81975	8.5971	8.77547
Fbp1	3L	14094589	14098053	-	Fbp1	FBgn0000639	Enables nutrient reservoir activity. Involved in energy homeostasis. Located in extracellular space. Is expressed in adult head; adult heart; and embryonic/larval hemolymph.	Fat body protein 1	-	gene	Name match	0	0.00143772	0.0284869	-2.30421	-1.68995	10.4465	9.21238	10.1672	8.10825	8.17101	9.40686
Fbp2	2L	9426784	9427917	+	Fbp2	FBgn0000640	Enables nutrient reservoir activity. Involved in energy homeostasis. Located in extracellular space. Is expressed in adult head and adult heart. Human ortholog(s) of this gene implicated in colon carcinoma and primary hypertrophic osteoarthropathy. Orthologous to human HPGD (15-hydroxyprostaglandin dehydrogenase).	Fat body protein 2	+	gene	Name match	0	7.68656e-08	7.40922e-06	-1.82761	-1.69336	9.01313	8.85344	9.36074	6.60608	7.00818	7.25455
Fem-1	2R	20662474	20667306	-	Fem-1	FBgn0034542	Predicted to enable ubiquitin-like ligase-substrate adaptor activity. Predicted to be involved in proteasome-mediated ubiquitin-dependent protein catabolic process and regulation of ubiquitin-protein transferase activity. Predicted to be part of ubiquitin ligase complex. Is expressed in spermatozoon. Orthologous to human FEM1B (fem-1 homolog B).	Fem-1	-	gene	Name match	0	0.000174309	0.00597762	-2.34183	-1.8451	9.70055	7.63365	9.77581	3.9727	7.42727	7.35435
Fhos	3L	8753619	8798719	+	Fhos	FBgn0266084	Predicted to enable actin filament binding activity. Involved in several processes, including instar larval or pupal morphogenesis; muscle cell cellular homeostasis; and positive regulation of stress fiber assembly. Located in nucleus and perinuclear region of cytoplasm. Is expressed in several structures, including adult heart; embryonic/larval dorsal vessel; gland; imaginal disc; and region of …	Formin homology 2 domain containing	+	gene	Name match	0	0.00138933	0.0277984	-1.42096	-1.25135	6.53821	5.77415	6.96645	4.22424	5.57685	5.49546
Fib	2R	23072909	23074725	-	Fib	FBgn0003062	Predicted to enable RNA binding activity; histone H2AQ104 methyltransferase activity; and rRNA methyltransferase activity. Predicted to be involved in box C/D sno(s)RNA 3'-end processing and rRNA methylation. Located in Cajal body and nucleolus. Is expressed in several structures, including adult brain; adult head; adult heart; embryonic/larval midgut primordium; and larval muscle cell. Orthologo…	Fibrillarin	-	gene	Name match	0	7.79133e-06	0.000410152	2.22877	1.90337	3.60747	4.73585	3.67343	5.17732	4.48354	5.502
fne	X	12917477	12950417	+	fne	FBgn0086675	Enables poly(U) RNA binding activity. Involved in male courtship behavior and regulation of mRNA processing. Located in cytoplasm. Is active in cytoplasmic ribonucleoprotein granule. Is expressed in adult brain cell body rind; adult head; and organism. Orthologous to several human genes including ELAVL2 (ELAV like RNA binding protein 2).	found in neurons	+	gene	Name match	0	0.000571329	0.0143901	3.30923	1.97453	4.19244	1.2925	4.081	4.29738	3.71302	7.74016
frj	2L	6456052	6459008	+	frj	FBgn0031815	Enables lysophospholipid acyltransferase activity. Involved in lipid modification. Located in membrane. Is expressed in several structures, including adult head; antennal primordium; embryonic/larval midgut primordium; germline cell; and head epidermis primordium. Human ortholog(s) of this gene implicated in autosomal recessive intellectual developmental disorder 57. Orthologous to human MBOAT7 (…	farjavit	+	gene	Name match	0	0.00263751	0.0442634	-1.75464	-1.42199	5.61565	4.62495	5.59219	1.42838	4.28377	4.16806
Gale	3L	648555	651311	+	Gale	FBgn0035147	Enables UDP-N-acetylglucosamine 4-epimerase activity and UDP-glucose 4-epimerase activity. Involved in galactose catabolic process via UDP-galactose, Leloir pathway; larval lymph gland hemopoiesis; and nucleotide-sugar biosynthetic process. Predicted to be active in cytosol. Is expressed in several structures, including adult head; amnioserosa; apoptotic amnioserosa; embryonic/larval salivary gla…	UDP-galactose 4'-epimerase	+	gene	Name match	0	6.93619e-07	5.04856e-05	1.91453	1.7372	5.81219	6.92008	6.35076	7.21701	7.29445	6.85451
Galk	3L	8982212	8986091	-	Galk	FBgn0263199	Enables galactokinase activity. Involved in UDP-galactose biosynthetic process and galactose catabolic process via UDP-galactose, Leloir pathway. Predicted to be located in cytoplasm. Predicted to be active in cytosol. Is expressed in several structures, including adult head; adult heart; embryonic Malpighian tubule; and gut section. Orthologous to human GALK2 (galactokinase 2).	Galactokinase	-	gene	Name match	0	5.73727e-05	0.00236555	1.4208	1.30891	6.28759	7.06101	6.3821	6.7712	6.85318	6.92518
gammaCOP	3R	31572143	31575707	+	gammaCOP	FBgn0028968	Predicted to enable structural molecule activity. Involved in several processes, including chitin-based embryonic cuticle biosynthetic process; larval salivary gland morphogenesis; and open tracheal system development. Located in Golgi apparatus; endoplasmic reticulum; and endoplasmic reticulum-Golgi intermediate compartment. Is expressed in adult brain; adult head; meiotic primary spermatocyte; …	Coat Protein (coatomer) gamma	+	gene	Name match	0	0.00120125	0.0253506	0.885258	0.842142	6.34771	6.40052	6.42257	6.3326	7.03813	6.59369
Gbs-76A	3L	19281364	19292766	-	Gbs-76A	FBgn0036862	Enables protein phosphatase 1 binding activity. Predicted to be involved in negative regulation of glycogen catabolic process and positive regulation of glycogen biosynthetic process. Predicted to be part of protein phosphatase type 1 complex. Human ortholog(s) of this gene implicated in hypoglycemia and type 2 diabetes mellitus. Orthologous to several human genes including PPP1R3A (protein phosp…	Glycogen binding subunit 76A	-	gene	Name match	0	0.000476225	0.0125812	-0.940507	-0.89604	7.50413	6.63279	7.5082	5.05936	6.10129	6.39475
GIIIspla2	X	8157628	8159348	+	GIIIspla2	FBgn0030013	Predicted to enable calcium-dependent phospholipase A2 activity. Predicted to be involved in arachidonate secretion and phospholipid metabolic process. Is expressed in germline cell; organism; and primordial germ cell. Orthologous to human PLA2G3 (phospholipase A2 group III).	Phospholipase A2 group III	+	gene	Name match	0	0.00132132	0.0268517	-1.95559	-1.5584	4.98304	3.20174	4.84996	0.580386	3.0685	3.69138
Gint3	2R	18658418	18661548	-	Gint3	FBgn0034372	Involved in positive regulation of canonical Wnt signaling pathway. Located in apical cortex. Is expressed in adult head; organism; and spermatozoon. Orthologous to human UBXN6 (UBX domain protein 6).	armless	-	gene	Name match	0	0.000196979	0.00658104	-1.39297	-1.27104	7.72987	7.3235	7.80883	4.60275	6.55334	5.99333
GLS	2R	12670483	12679593	-	GLS	FBgn0261625	Predicted to enable glutaminase activity. Predicted to be involved in L-glutamine catabolic process and glutamate biosynthetic process. Predicted to be located in mitochondrion. Is expressed in several structures, including adult head; ganglia; lamina anlage; midline primordium; and spermatozoon. Used to study developmental and epileptic encephalopathy 71. Human ortholog(s) of this gene implicate…	Glutaminase	-	gene	Name match	0	0.000245698	0.00780652	3.3342	2.08354	2.07087	2.48954	2.8526	4.43338	5.75999	3.94292
GluClalpha	3R	19730715	19775231	+	GluClalpha	FBgn0024963	Enables extracellularly glutamate-gated chloride channel activity. Involved in chloride transport. Predicted to be located in membrane. Is expressed in adult head; larval central nervous system; optic lobe narrow field columnar neurons; and synaptic neuropil domain. Human ortholog(s) of this gene implicated in hyperekplexia 1; hyperekplexia 2; and syndromic X-linked intellectual disability Pilorg…	Glutamate-gated chloride channel subunit alpha	+	gene	Name match	0	0.000267882	0.00830782	9.91305	0.698998	0.0225104	-4.21705	0.509454	-3.74154	1.98311	5.21925
GluRIIA	2L	5555072	5558994	+	GluRIIA	FBgn0004620	Enables glutamate-gated calcium ion channel activity. Involved in several processes, including chemical synaptic transmission; modulation of chemical synaptic transmission; and synapse maturation. Located in muscle cell postsynaptic specialization and postsynaptic membrane. Part of ionotropic glutamate receptor complex. Is expressed in several structures, including embryonic/larval neuromuscular …	Glutamate receptor IIA	+	gene	Name match	0	3.88793e-05	0.00168587	-2.22233	-1.85075	6.41327	4.67642	6.68456	2.01335	4.81539	4.58447
grh	2R	17801132	17842820	+	grh	FBgn0259211	Enables DNA-binding transcription factor activity, RNA polymerase II-specific; protein homodimerization activity; and sequence-specific DNA binding activity. Involved in several processes, including chitin-based embryonic cuticle biosynthetic process; compound eye photoreceptor cell differentiation; and open tracheal system development. Located in nucleus. Is expressed in several structures, incl…	grainy head	+	gene	Name match	0	0.00128101	0.0264854	0.922931	0.873762	7.74609	8.37712	7.84335	7.31577	7.97429	8.27125
grsm	3R	12950042	12967712	-	grsm	FBgn0040493	Enables metalloaminopeptidase activity. Predicted to be involved in proteolysis. Predicted to be active in cytoplasm. Is expressed in adult brain; adult head; adult heart; and adult pars intercerebralis. Orthologous to human NPEPL1 (aminopeptidase like 1).	granny smith	-	gene	Name match	0	5.64492e-06	0.000313348	-1.20222	-1.1471	9.38006	7.87563	9.68281	7.03407	8.28956	7.93327
Gs1	2L	132077	134472	+	Gs1	FBgn0001142	Enables glutamine synthetase activity. Involved in L-glutamine biosynthetic process and phagocytosis. Is active in mitochondrion. Is expressed in several structures, including adult head; adult heart; epithelium; larval somatic muscle cell; and somatic trunk mesoderm derivative. Human ortholog(s) of this gene implicated in congenital glutamine deficiency; epilepsy (multiple); heart disease; and n…	Glutamine synthetase 1	+	gene	Name match	0	0.000739571	0.0173247	-1.67935	-1.43527	10.8768	7.86827	10.9353	6.60275	9.40096	8.6593
GstO2	3L	8521429	8523501	-	GstO2	FBgn0035906	Enables glutathione dehydrogenase (ascorbate) activity and glutathione transferase activity. Involved in glutathione metabolic process. Located in cytosol and mitochondrion. Is expressed in several structures, including adult head; anterior endoderm; embryonic/larval garland cell; embryonic/larval midgut primordium; and gut section. Used to study amyotrophic lateral sclerosis type 6. Human orthol…	Glutathione S transferase O2	-	gene	Name match	0	0.00145224	0.0286156	1.22287	1.11059	6.23462	6.43778	6.08436	6.45321	6.19161	6.96124
His3.3A	2L	5055058	5056149	+	His3.3A	FBgn0014857	A structural constituent of chromatin. Predicted to be involved in nucleosome assembly. Located in polytene chromosome. Part of nucleosome. Is expressed in Y chromosome loop; embryonic/larval salivary gland; male germline cell; protein body; and testis. Used to study diffuse midline glioma, H3 K27M-mutant. Human ortholog(s) of this gene implicated in Bryant-Li-Bhoj neurodevelopmental syndrome 1 a…	Histone H3.3A	+	gene	Name match	0	9.76701e-05	0.00367355	1.56159	1.40665	7.01841	7.95697	6.86505	7.89191	7.34409	7.98984
HLH4C	X	4645127	4647414	-	HLH4C	FBgn0011277	Predicted to enable DNA-binding transcription factor activity, RNA polymerase II-specific and RNA polymerase II cis-regulatory region sequence-specific DNA binding activity. Predicted to be involved in regulation of transcription by RNA polymerase II. Is expressed in several structures, including central brain primordium; embryonic pars intercerebralis; ganglia; presumptive embryonic/larval centr…	Helix loop helix protein 4C	-	gene	Name match	0	3.86011e-07	3.04245e-05	9.89216	1.7176	-1.43692	-4.21705	-1.92351	0.843421	0.795486	4.18984
Ho	3R	11679743	11680976	+	Ho	FBgn0037933	Enables heme oxygenase (decyclizing) activity. Involved in heme metabolic process. Located in endomembrane system. Is expressed in adult head and organism. Human ortholog(s) of this gene implicated in several diseases, including artery disease (multiple); cerebrovascular disease (multiple); factor VIII deficiency; lung disease (multiple); and sickle cell anemia. Orthologous to several human genes…	Heme oxygenase	+	gene	Name match	0	3.98094e-09	5.21028e-07	-1.66873	-1.58161	9.13566	6.66966	9.15024	5.88417	7.34922	7.11427
hpRNA:CR33940	3L	19486745	19488439	-	hpRNA:CR33940	FBgn0062928	Enables enzyme binding activity. Involved in negative regulation of proteasomal ubiquitin-dependent protein catabolic process.	hairpin RNA:Lsd1-interacting non-coding RNA 2	-	gene	Name match	0	0.000147614	0.00519517	1.42609	1.30021	5.82517	6.2625	5.73613	6.41707	6.61282	6.0584
Hsc70-5	2R	14252598	14256192	-	Hsc70-5	FBgn0001220	Predicted to enable several functions, including ATP hydrolysis activity; mitochondrial protein-transporting ATPase activity; and protein folding chaperone. Involved in mitochondrion organization and positive regulation of mitochondrial membrane potential. Located in mitochondrion. Is expressed in several structures, including adult head; adult heart; embryonic/larval midgut primordium; gut secti…	Heat shock protein 70 cognate 5	-	gene	Name match	0	0.00148497	0.0290837	-1.31644	-1.17784	5.95217	6.14562	6.31107	3.59831	5.09724	4.50852
Hsp68	3R	24055080	24057310	-	Hsp68	FBgn0001230	Predicted to enable ATP hydrolysis activity; heat shock protein binding activity; and protein folding chaperone. Involved in determination of adult lifespan and response to starvation. Predicted to be active in cytosol; nucleus; and plasma membrane. Is expressed in adult head and spermatozoon.	Heat shock protein 68	-	gene	Name match	0	1.78354e-09	2.54439e-07	-2.20089	-2.01594	7.32463	4.93495	8.25591	3.9589	5.4102	5.46676
Hsp70Bb	3R	12505793	12508139	+	Hsp70Bb	FBgn0013278	Predicted to enable ATP hydrolysis activity; heat shock protein binding activity; and protein folding chaperone. Involved in heat shock-mediated polytene chromosome puffing and response to hypoxia. Predicted to be active in cytosol; nucleus; and plasma membrane. Is expressed in egg chamber; organism; and spermatozoon. Orthologous to human HSPA6 (heat shock protein family A (Hsp70) member 6).	Heat shock protein 70 Bb	+	gene	Name match	0	0.00255563	0.0434548	2.51741	1.69006	2.22129	4.79293	3.64938	3.41833	3.41998	6.15843
Hsromega	3R	21296127	21317836	+	Hsromega	FBgn0001234	Involved in several processes, including nuclear speck organization; positive regulation of JNK cascade; and regulation of protein metabolic process. Located in chromatin and omega speckle. Is expressed in several structures, including Malpighian tubule; ganglia; gland; gut section; and imaginal disc.	Heat shock RNA omega	+	gene	Name match	0	8.59818e-08	8.06985e-06	-2.14945	-1.93539	11.6405	10.3546	12.0585	7.82118	9.86873	8.8998
Idgf4	X	9927973	9930948	-	Idgf4	FBgn0026415	Enables imaginal disc growth factor receptor binding activity. Involved in several processes, including chitin-based cuticle development; ecdysis, chitin-based cuticle; and wound healing. Located in extracellular region. Is expressed in several structures, including adult head; adult heart; adult hemolymph; epithelium; and germline cell. Human ortholog(s) of this gene implicated in asthma and sch…	Imaginal disc growth factor 4	-	gene	Name match	0	0.00280468	0.0461233	0.966442	0.901817	8.56642	9.38126	8.83971	9.02271	8.90081	9.06357
Idh3b	3R	22016391	22019382	-	Idh3b	FBgn0038922	Predicted to enable enzyme activator activity and protein-macromolecule adaptor activity. Involved in autophagic cell death; response to ecdysone; and tricarboxylic acid cycle. Located in mitochondrial matrix. Is expressed in several structures, including adult head; adult heart; dorsal pharyngeal muscle cell; embryonic/larval midgut primordium; and gut section. Human ortholog(s) of this gene imp…	Isocitrate dehydrogenase (NAD+) 3 non-catalytic subunit beta	-	gene	Name match	0	0.00168234	0.0318728	-1.63837	-1.38056	7.60166	6.15291	7.29808	3.1892	5.79298	5.59062
ImpL2	3L	4224006	4236147	-	ImpL2	FBgn0001257	Enables insulin binding activity. Involved in several processes, including positive regulation of entry into reproductive diapause; regulation of insulin receptor signaling pathway; and response to insect. Located in extracellular space. Is expressed in several structures, including anterior-posterior subdivision of organism; follicle cell; gut section; imaginal disc; and multidendritic neurons.	Ecdysone-inducible gene L2	-	gene	Name match	0	0.00103273	0.022493	0.963735	0.909962	10.2834	10.6702	10.2882	10.1904	10.9979	10.1057
Ip259	2L	10408352	10409610	+	Ip259	FBgn0025366	Predicted to be involved in maturation of 5.8S rRNA and maturation of LSU-rRNA. Predicted to be part of preribosome, large subunit precursor. Is expressed in several structures, including anterior endoderm; anterior endoderm anlage; embryonic/larval midgut primordium; gut section; and larval muscle cell. Orthologous to human NSA2 (NSA2 ribosome biogenesis factor).	Intronic Protein 259	+	gene	Name match	0	1.52036e-05	0.000753109	1.58879	1.45428	5.9107	6.9108	6.83205	7.12419	7.39787	7.03828
Ir64a	3L	5378786	5382821	-	Ir64a	FBgn0035604	Contributes to extracellular ligand-gated monoatomic ion channel activity and olfactory receptor activity. Involved in several processes, including cellular response to acetate; cellular response to acidic pH; and olfactory behavior. Located in dendrite membrane and sensory dendrite. Is expressed in adult olfactory antennal lobe glomerulus; adult olfactory receptor neuron Ir64a; and antennal segm…	Ionotropic receptor 64a	-	gene	Name match	0	0.000127971	0.00457551	9.90869	0.791539	-1.85196	-1.2577	-0.786002	-3.89355	2.18015	4.49983
Irp-1B	3R	10408618	10412869	-	Irp-1B	FBgn0024957	Enables aconitate hydratase activity. Predicted to be involved in intracellular iron ion homeostasis. Located in cytosol and nucleus. Is expressed in adult heart and organism. Human ortholog(s) of this gene implicated in Alzheimer's disease. Orthologous to several human genes including ACO1 (aconitase 1).	Iron regulatory protein 1B	-	gene	Name match	0	0.00282918	0.0461798	0.64191	0.622208	6.60816	6.72937	6.88256	6.21701	6.90633	6.83908
ix	2R	11359437	11360163	-	ix	FBgn0001276	Enables DNA-binding transcription factor binding activity and transcription coregulator activity. Involved in genital disc development; regulation of transcription by RNA polymerase II; and sex determination. Part of mediator complex. Orthologous to human MED29 (mediator complex subunit 29).	intersex	-	gene	Name match	0	0.000338497	0.00977742	1.72311	1.48724	3.91623	4.76467	3.332	3.75031	4.82523	5.43292
Jon25Bi	2L	4954279	4955144	-	Jon25Bi	FBgn0020906	Enables serine hydrolase activity. Predicted to be involved in innate immune response and proteolysis. Predicted to be active in extracellular space. Is expressed in larval digestive system.	Jonah 25Bi	-	gene	Name match	0	0.00180017	0.0333522	3.56391	1.80224	-0.436921	-2.48009	0.398423	0.258458	1.87349	3.02396
Jon65Aiii	3L	6050757	6051690	+	Jon65Aiii	FBgn0035665	Enables serine hydrolase activity. Predicted to be involved in innate immune response and proteolysis. Predicted to be active in extracellular space. Is expressed in embryonic midgut chamber; embryonic/larval midgut; and organism.	Jonah 65Aiii	+	gene	Name match	0	0.000467696	0.0124627	4.53177	1.85442	1.14804	0.84184	0.754567	2.7014	2.94749	5.09492
Kah	3L	582824	589274	-	Kah	FBgn0035144	Predicted to enable DNA-binding transcription factor activity, RNA polymerase II-specific and RNA polymerase II cis-regulatory region sequence-specific DNA binding activity. Predicted to be involved in regulation of DNA-templated transcription. Located in nuclear chromosome. Is expressed in dorsal pharyngeal muscle primordium; larval muscle system; somatic muscle primordium; and trunk visceral mu…	Kahuli	-	gene	Name match	0	0.00181515	0.0335427	-2.34125	-1.68178	6.62715	3.01177	6.77207	0.345921	4.38045	4.69138
Kap3	X	11334187	11340084	-	Kap3	FBgn0028421	Predicted to enable kinesin binding activity. Involved in several processes, including establishment or maintenance of microtubule cytoskeleton polarity; non-motile cilium assembly; and positive regulation of canonical Wnt signaling pathway. Predicted to be part of kinesin II complex. Predicted to be active in axoneme and ciliary transition zone. Is expressed in several structures, including embr…	Kinesin associated protein 3	-	gene	Name match	0	0.00137811	0.0276125	-1.07901	-1.00104	6.56378	5.967	6.5441	3.75031	5.18015	5.43292
Kaz1-ORFB	3L	216625	218058	+	Kaz1-ORFB	FBgn0063923	Predicted to enable serine-type endopeptidase inhibitor activity. Located in extracellular region. Is expressed in several structures, including dorsal pharyngeal muscle cell; embryonic/larval midgut; embryonic/larval midgut primordium; gastric caecum; and larval muscle system.	Kaz1-ORFB	+	gene	Name match	0	0.00152333	0.0296478	1.35207	1.20213	7.04286	8.62931	6.82402	7.70347	7.21708	7.26997
Kmn2	3R	8000548	8001309	-	Kmn2	FBgn0266598	Located in kinetochore. Part of Ndc80 complex.	kinetochore Mis12-Ndc80 network component 2	-	gene	Name match	0	0.00260944	0.0440027	1.23937	1.11036	4.67942	5.26587	4.61875	4.72606	4.80547	5.40759
knrl	3L	20597141	20620659	-	knrl	FBgn0001323	Predicted to enable estrogen response element binding activity and nuclear receptor activity. Involved in negative regulation of DNA-templated transcription and regulation of mitotic nuclear division. Predicted to be active in chromatin and nucleus. Is expressed in several structures, including anlage in statu nascendi; epithelium; gut section; head epidermis primordium; and tracheal primordium.	knirps-like	-	gene	Name match	0	0.00312437	0.0498312	2.34811	1.63024	2.52886	3.41877	2.78799	2.28083	3.22547	5.05098
Kr	2R	25226611	25231394	+	Kr	FBgn0001325	Enables DNA-binding transcription factor activity, RNA polymerase II-specific and sequence-specific DNA binding activity. Involved in several processes, including Malpighian tubule bud morphogenesis; generation of neurons; and negative regulation of macromolecule biosynthetic process. Located in nucleus. Is expressed in several structures, including anlage in statu nascendi; anterior-posterior su…	Kr transcription factor	+	gene	Name match	0	0.000599596	0.0148367	-7.35102	-1.23605	1.60747	-3.06505	2.14688	-3.74154	-1.05251	3.699
kra	3R	5595364	5601136	-	kra	FBgn0250753	Enables ribosomal small subunit binding activity and translation initiation factor binding activity. Involved in several processes, including behavioral response to ethanol; long-term memory; and positive regulation of filopodium assembly. Located in several cellular components, including axonal growth cone; filopodium; and neuronal cell body. Is expressed in several structures, including adult a…	krasavietz	-	gene	Name match	0	0.00266166	0.0445149	-0.807707	-0.769598	11.0618	10.284	11.0137	9.47626	9.7947	9.57945
ksh	X	19494420	19494992	-	ksh	FBgn0040890	Involved in protein secretion. Located in Golgi apparatus and endoplasmic reticulum. Orthologous to human TMEM167A (transmembrane protein 167A).	kish	-	gene	Name match	0	0.000485783	0.0128099	1.64805	1.4291	5.9511	7.16196	5.9382	7.11877	6.28556	6.67217
l(1)G0045	X	5622648	5625493	+	l(1)G0045	FBgn0026702	Predicted to enable ribonuclease P RNA binding activity. Predicted to be involved in rRNA processing and tRNA 5'-leader removal. Predicted to be part of nucleolar ribonuclease P complex and ribonuclease MRP complex. Is expressed in organism. Human ortholog(s) of this gene implicated in anauxetic dysplasia 2. Orthologous to human POP1 (POP1 homolog, ribonuclease P/MRP subunit).	POP1 ribonuclease P/MRP subunit	+	gene	Name match	0	0.00245789	0.0421953	-6.66102	-1.12192	1.77253	2.75513	1.77693	-3.89355	-2.37444	2.25842
l(2)34Fc	2L	14349020	14351513	-	l(2)34Fc	FBgn0261534	Involved in defense response to protozoan and negative regulation of immune response. Predicted to be located in extracellular region. Predicted to be active in membrane. Is expressed in adult head. Orthologous to human REELD1 (reeler domain containing 1).	lethal (2) 34Fc	-	gene	Name match	0	0.000351698	0.010049	1.7002	1.47157	6.61429	7.59093	6.29566	7.44023	6.82278	7.13336
l(2)k10201	2R	9399080	9399899	+	l(2)k10201	FBgn0016970	Orthologous to human ZNF511 (zinc finger protein 511).	lethal (2) k10201	+	gene	Name match	0	2.50714e-05	0.0011575	1.64571	1.48988	5.88726	7.33583	6.16714	7.1411	6.96095	6.70373
l(3)87Df	3R	13030913	13031598	+	l(3)87Df	FBgn0002354	Predicted to be involved in mitochondrial cytochrome c oxidase assembly. Predicted to be located in mitochondrial inner membrane. Predicted to be active in mitochondrion. Is expressed in adult head and organism. Human ortholog(s) of this gene implicated in mitochondrial complex IV deficiency nuclear type 11. Orthologous to human COX20 (cytochrome c oxidase assembly factor COX20).	lethal (3) 87Df	+	gene	Name match	0	2.02603e-06	0.000129033	1.77682	1.62129	5.36074	7.0402	5.65543	6.52875	6.34495	6.41454
Lcp1	2R	8430115	8431243	-	Lcp1	FBgn0002531	A structural constituent of chitin-based larval cuticle. Predicted to be involved in chitin-based cuticle development. Located in chitin-based extracellular matrix. Is expressed in integumentary system and organism.	Larval cuticle protein 1	-	gene	Name match	0	8.51477e-07	6.01345e-05	2.34354	2.02756	15.9987	17.147	15.9258	17.8048	16.9675	17.0676
Lcp2	2R	8433797	8434785	-	Lcp2	FBgn0002533	A structural constituent of chitin-based larval cuticle. Predicted to be involved in chitin-based cuticle development. Located in chitin-based extracellular matrix. Is expressed in integumentary system and organism.	Larval cuticle protein 2	-	gene	Name match	0	1.64506e-06	0.000107653	2.39326	2.04264	14.6246	15.9694	14.4266	16.4315	15.5233	15.6077
Lcp4	2R	8437647	8438495	+	Lcp4	FBgn0002535	A structural constituent of chitin-based larval cuticle. Predicted to be involved in chitin-based cuticle development. Located in chitin-based extracellular matrix. Is expressed in integumentary system and organism.	Larval cuticle protein 4	+	gene	Name match	0	3.9195e-08	4.1419e-06	2.87375	2.41703	15.5384	16.8469	15.504	17.9379	16.7166	17.2246
Lcp65Ab1	3L	6149548	6149960	+	Lcp65Ab1	FBgn0020644	A structural constituent of chitin-based larval cuticle. Predicted to be involved in chitin-based cuticle development. Located in chitin-based extracellular matrix.	Lcp65Ab1	+	gene	Name match	0	0.00161916	0.0309637	2.22195	1.65235	11.5902	12.7641	11.3126	13.403	11.4002	11.7476
Lcp65Ac	3L	6144819	6145393	+	Lcp65Ac	FBgn0020642	Predicted to be a structural constituent of chitin-based larval cuticle. Predicted to be involved in chitin-based cuticle development. Predicted to be active in chitin-based extracellular matrix. Is expressed in embryonic esophagus and embryonic head epidermis.	Lcp65Ac	+	gene	Name match	0	3.67946e-09	4.8603e-07	4.40554	3.14245	0.469969	2.02241	0.213998	3.53458	2.71302	4.81914
Lcp65Ae	3L	6137583	6138118	-	Lcp65Ae	FBgn0020640	Predicted to be a structural constituent of chitin-based larval cuticle. Predicted to be involved in chitin-based cuticle development. Predicted to be active in chitin-based extracellular matrix.	Lcp65Ae	-	gene	Name match	0	2.25671e-06	0.000140586	4.06376	2.6316	1.7919	3.36958	1.33953	5.28083	2.92934	4.08334
Lcp65Ag1	3L	6134697	6135274	-	Lcp65Ag1	FBgn0020638	Predicted to be a structural constituent of chitin-based larval cuticle. Predicted to be involved in chitin-based cuticle development. Predicted to be located in extracellular region. Predicted to be active in chitin-based extracellular matrix.	Lcp65Ag1	-	gene	Name match	0	2.17973e-07	1.80791e-05	6.20293	2.52644	2.31797	2.1444	2.44107	8.49477	2.79549	4.72905
Lcp65Ag3	3L	6130386	6130989	-	Lcp65Ag3	FBgn0086611	Predicted to be a structural constituent of chitin-based larval cuticle. Predicted to be involved in chitin-based cuticle development. Predicted to be active in chitin-based extracellular matrix.	Larval cuticle protein	-	gene	Name match	0	1.72058e-06	0.000111572	5.65713	2.45794	0.317966	1.91223	0.561922	6.07224	0.947489	3.36754
Lcp9	2R	24779979	24780428	-	Lcp9	FBgn0025578	Predicted to be a structural constituent of chitin-based larval cuticle. Predicted to be involved in chitin-based cuticle development. Predicted to be located in extracellular region. Predicted to be active in chitin-based extracellular matrix.	Larval cuticle protein 9	-	gene	Name match	0	1.53107e-07	1.32377e-05	3.66553	2.72355	8.78013	10.0253	8.11047	11.615	10.1696	10.3524
levy	2R	23548239	23548982	+	levy	FBgn0034877	Enables enzyme regulator activity. Involved in determination of adult lifespan and mitochondrial electron transport, cytochrome c to oxygen. Located in mitochondrial inner membrane. Part of respiratory chain complex IV. Is expressed in several structures, including adult head; adult heart; dorsal pharyngeal muscle cell; embryonic/larval midgut; and embryonic/larval midgut primordium. Used to stud…	levy	+	gene	Name match	0	6.53246e-05	0.0026475	1.44236	1.32393	9.76581	10.1949	9.33941	10.3804	10.1723	10.2137
lili	3R	24805445	24814012	-	lili	FBgn0027539	Predicted to enable transmembrane signaling receptor activity. Involved in female germ-line stem cell population maintenance and positive regulation of BMP signaling pathway. Predicted to be active in plasma membrane. Is expressed in female germline stem cell and follicle cell. Human ortholog(s) of this gene implicated in Laurin-Sandrow syndrome; acheiropody; and syndactyly type 4. Orthologous to…	lilipod	-	gene	Name match	0	4.9943e-06	0.000287115	-2.29266	-1.95394	5.76887	4.41068	6.99058	2.25846	3.94749	4.34346
Lim1	X	8756539	8805804	-	Lim1	FBgn0026411	Predicted to enable DNA-binding transcription factor activity, RNA polymerase II-specific and RNA polymerase II transcription regulatory region sequence-specific DNA binding activity. Involved in compound eye development; leg disc development; and regulation of DNA-templated transcription. Predicted to be active in nucleus. Is expressed in several structures, including antennal lobe projection ne…	LIM homeobox 1	-	gene	Name match	0	0.000245476	0.00780652	5.41323	1.73855	0.920631	-2.48009	0.924492	1.93088	1.38045	4.76576
link	2R	13555949	13557342	+	link	FBgn0033855	Located in vesicle. Is expressed in several structures, including anlage in statu nascendi; antennal primordium; central brain anlage in statu nascendi; glial cell; and head epidermis primordium.	link	+	gene	Name match	0	0.00125669	0.0261722	9.18034	0.625375	-1.85196	-3.06505	-2.66047	-3.89355	0.873488	3.79448
Listericin	2R	11241745	11242194	-	Listericin	FBgn0033593	Involved in defense response to Gram-negative bacterium; defense response to Gram-positive bacterium; and defense response to virus. Located in extracellular space. Is expressed in adult fat body and organism.	Listericin	-	gene	Name match	0	3.27967e-08	3.62696e-06	4.30343	2.97979	8.87794	10.7138	9.1243	13.3636	11.2865	10.5941
Lmpt	3L	16865295	16922487	+	Lmpt	FBgn0261565	Predicted to enable zinc ion binding activity. Involved in negative regulation of canonical Wnt signaling pathway. Located in I band. Is expressed in several structures, including adult head; epithelium; gut section; larval muscle cell; and trunk visceral muscle primordium.	Limpet	+	gene	Name match	0	4.33918e-10	6.8025e-08	-1.75425	-1.66416	11.1274	10.478	11.2446	7.73622	9.24211	9.00527
Lsd-1	3R	23763857	23766662	+	Lsd-1	FBgn0039114	Involved in several processes, including positive regulation of triglyceride catabolic process; protein localization to lipid droplet; and triglyceride mobilization. Located in lipid droplet. Part of protein-lipid complex. Is expressed in several structures, including adult head; adult heart; corpus allatum; epithelium; and fat body. Used to study obesity. Orthologous to human PLIN2 (perilipin 2).	Lipid storage droplet-1	+	gene	Name match	0	0.00200685	0.0365174	-2.33801	-1.67128	5.22129	5.47022	6.02953	1.46791	4.63119	4.04203
Lsm12	X	12018640	12020719	+	Lsm12	FBgn0030364	Predicted to enable RNA binding activity. Predicted to be involved in RNA metabolic process. Predicted to be located in nucleus. Is expressed in organism. Orthologous to human LSM12 (LSM12 homolog).	LSM12 homolog a	+	gene	Name match	0	0.00192681	0.0351507	0.913168	0.86197	5.59925	5.65091	5.92324	5.61161	5.98531	6.40875
LSm7	2L	16742315	16743100	-	LSm7	FBgn0261068	Predicted to contribute to RNA binding activity. Predicted to be involved in mRNA splicing, via spliceosome. Part of catalytic step 2 spliceosome and precatalytic spliceosome. Is expressed in embryonic brain; embryonic/larval midgut; larval muscle system; and organism. Orthologous to human LSM7 (LSM7 homolog, U6 small nuclear RNA and mRNA degradation associated).	Like Sm 7	-	gene	Name match	0	0.000129088	0.00460394	1.52188	1.37307	6.30117	7.54643	6.26533	7.18401	6.7406	6.99565
Lsp1alpha	X	12490291	12492982	+	Lsp1alpha	FBgn0002562	Enables nutrient reservoir activity. Involved in energy homeostasis. Located in extracellular space. Part of larval serum protein complex. Is expressed in adult heart and embryonic/larval fat body.	Larval serum protein 1 alpha	+	gene	Name match	0	4.94771e-05	0.00210072	-1.97901	-1.70104	9.05155	8.97455	8.86129	6.42336	7.21708	7.33676
Lsp1beta	2L	898500	901316	+	Lsp1beta	FBgn0002563	Enables nutrient reservoir activity. Involved in energy homeostasis. Located in extracellular space. Part of larval serum protein complex. Is expressed in adult head; adult heart; embryonic/larval fat body; photoreceptor neurons; and spermatozoon.	Larval serum protein 1 beta	+	gene	Name match	0	0.0016484	0.0313967	-1.50104	-1.29839	9.21469	9.90775	10.0232	6.58489	8.6057	8.14246
Lsp1gamma	3L	66430	68995	+	Lsp1gamma	FBgn0002564	Enables nutrient reservoir activity. Involved in energy homeostasis. Located in extracellular space. Part of larval serum protein complex. Is expressed in several structures, including adult head; adult heart; embryonic stomatogastric nervous system; embryonic/larval fat body; and embryonic/larval hemolymph.	Larval serum protein 1 gamma	+	gene	Name match	0	0.000120604	0.00436685	-1.44726	-1.31916	9.23849	8.81969	10.002	6.59496	8.30987	7.97424
Lst	2R	16574579	16576586	-	Lst	FBgn0034140	Involved in several processes, including glucose homeostasis; negative regulation of peptide hormone secretion; and triglyceride homeostasis. Is expressed in corpus cardiacum. Used to study obesity.	Limostatin	-	gene	Name match	0	5.89411e-07	4.3343e-05	1.39859	1.32728	9.513	9.35912	9.66305	9.96905	10.0734	10.5282
LUBEL	2L	6759829	6772755	-	LUBEL	FBgn0031857	Enables linear polyubiquitin binding activity; polyubiquitin modification-dependent protein binding activity; and ubiquitin protein ligase activity. Involved in several processes, including heat acclimation; positive regulation of peptidoglycan recognition protein signaling pathway; and protein linear polyubiquitination. Predicted to be part of LUBAC complex. Is expressed in dorsal pharyngeal mus…	Linear Ubiquitin E3 ligase	-	gene	Name match	0	0.00128963	0.0265866	-7.61534	-0.967055	3.54036	-4.06505	2.63721	-3.89355	0.210523	4.20596
LysB	3L	1207371	1207981	+	LysB	FBgn0004425	Predicted to enable lysozyme activity. Predicted to be involved in defense response to Gram-negative bacterium. Predicted to be located in extracellular space. Is expressed in adult midgut and embryonic/larval midgut. Orthologous to several human genes including LYZ (lysozyme).	Lysozyme B	+	gene	Name match	0	0.00113022	0.0240653	3.34151	1.88106	0.563079	-0.0650507	1.42699	2.11644	1.38045	4.39123
M6	3L	21507852	21512749	+	M6	FBgn0037092	Involved in several processes, including maintenance of epithelial integrity, open tracheal system; positive phototaxis; and tricellular tight junction assembly. Located in lateral plasma membrane and tricellular tight junction. Is expressed in adult head; embryonic midgut chamber; embryonic/larval midgut; and ovary. Used to study intellectual disability. Human ortholog(s) of this gene implicated…	M6	+	gene	Name match	0	0.0003587	0.0101734	-1.51825	-1.35071	6.31964	6.37582	6.88127	3.12882	5.09724	4.82611
Magi	2R	21129463	21142261	-	Magi	FBgn0034590	Enables small GTPase binding activity. Involved in adherens junction organization. Located in several cellular components, including adherens junction; apicolateral plasma membrane; and muscle cell postsynaptic specialization. Is expressed in spermatozoon. Human ortholog(s) of this gene implicated in nephrotic syndrome type 15. Orthologous to several human genes including MAGI3 (membrane associat…	Magi	-	gene	Name match	0	0.00132348	0.0268574	1.14272	1.05147	4.97671	5.6965	5.25839	5.03654	5.28377	6.15012
Mal-B1	2L	11847226	11849169	+	Mal-B1	FBgn0032381	Enables alpha-1,4-glucosidase activity. Predicted to be involved in carbohydrate metabolic process. Is expressed in adult fat body and adult head. Human ortholog(s) of this gene implicated in cystinuria. Orthologous to human SLC3A1 (solute carrier family 3 member 1).	Maltase B1	+	gene	Name match	0	0.000799426	0.0183354	3.38489	1.92995	1.77253	3.02241	1.50945	4.77416	1.71302	3.90393
mav	4	623219	626031	-	mav	FBgn0039914	Predicted to enable cytokine activity. Involved in several processes, including BMP signaling pathway; positive regulation of neuromuscular junction development; and regulation of imaginal disc-derived wing size. Located in synaptic cleft. Is expressed in several structures, including embryonic/larval gut; embryonic/larval midgut primordium; germ layer; germline cell; and gut section. Human ortho…	maverick	-	gene	Name match	0	4.60104e-07	3.52895e-05	-1.6995	-1.57671	8.01352	7.72815	7.99237	5.01	6.35688	5.49108
mbl	2R	17216549	17379376	+	mbl	FBgn0265487	Predicted to enable RNA binding activity. Involved in several processes, including muscle cell cellular homeostasis; regulation of alternative mRNA splicing, via spliceosome; and rhabdomere development. Located in nucleus; perinuclear region of cytoplasm; and sarcomere. Is expressed in several structures, including brain; imaginal disc; lamina monopolar neurons; photoreceptor neurons; and somatic…	muscleblind	+	gene	Name match	0	8.63213e-05	0.00333344	1.13875	1.0767	8.84327	9.30141	9.39481	8.79907	10.0673	9.47939
MCU	3L	6550738	6593940	+	MCU	FBgn0042185	Enables calcium channel activity. Involved in several processes, including calcium import into the mitochondrion; memory; and mitochondrial calcium ion homeostasis. Located in mitochondrion. Is expressed in adult brain; adult head; adult optic lobe; and organism. Orthologous to several human genes including MCU (mitochondrial calcium uniporter).	Mitochondrial calcium uniporter	+	gene	Name match	0	0.000305241	0.0091997	-1.26433	-1.16638	7.16299	5.03035	6.79211	4.09135	5.70771	5.72346
MED26	4	778516	788978	-	MED26	FBgn0039923	Predicted to enable transcription coregulator activity. Involved in positive regulation of gene expression and regulation of transcription by RNA polymerase II. Located in nucleolus; pericentric heterochromatin; and polytene chromosome chromocenter. Part of core mediator complex. Is expressed in germline cell; organism; pole plasm; primordial germ cell; and spermatozoon. Orthologous to human MED2…	Mediator complex subunit 26	-	gene	Name match	0	0.00146936	0.0288334	-1.10578	-1.02122	7.87964	7.54367	8.23637	5.07864	6.86873	6.66441
MED7	3R	10760071	10761032	-	MED7	FBgn0051390	Enables transcription coregulator activity. Involved in regulation of transcription by RNA polymerase II. Predicted to be part of core mediator complex and mediator complex. Is expressed in organism. Orthologous to human MED7 (mediator complex subunit 7).	Mediator complex subunit 7	-	gene	Name match	0	0.00235806	0.0410246	1.157	1.05255	5.65187	6.37478	5.84732	6.3787	6.37375	6.10928
mEFTu2	2R	7508527	7510357	-	mEFTu2	FBgn0033184	Predicted to enable GTPase activity and translation elongation factor activity. Predicted to be involved in mitochondrial translational elongation. Predicted to be active in mitochondrion. Is expressed in adult head; anterior midgut primordium; embryonic/larval midgut; organism; and posterior midgut primordium.	mitochondrial translation elongation factor Tu 2	-	gene	Name match	0	0.000134016	0.00475589	-1.22492	-1.14425	6.31797	6.56885	6.57395	3.93794	5.22547	4.6683
MESR6	3L	19092670	19094760	+	MESR6	FBgn0036846	Is expressed in organism and spermatozoon. Orthologous to human C5orf22 (chromosome 5 open reading frame 22).	Misexpression suppressor of ras 6	+	gene	Name match	0	7.7852e-05	0.0030512	-1.13649	-1.07552	9.5077	7.29854	9.37833	7.00245	8.35306	7.58138
Mgstl	X	21042125	21044107	+	Mgstl	FBgn0025814	Predicted to enable glutathione peroxidase activity; glutathione transferase activity; and prostaglandin-E synthase activity. Predicted to be located in mitochondrial outer membrane. Predicted to be active in endoplasmic reticulum membrane. Is expressed in several structures, including adult head; adult heart; germline cell; gut section; and larval antenno-maxillary sensory complex. Orthologous t…	Microsomal glutathione S-transferase-like	+	gene	Name match	0	0.000116351	0.00422358	1.79882	1.56472	4.8577	5.57339	5.39662	6.29875	5.6057	6.19926
Mical	3R	10001554	10042895	-	Mical	FBgn0053208	Enables F-actin monooxygenase activity; FAD binding activity; and actin binding activity. Involved in several processes, including actin cytoskeleton organization; neuron development; and synapse assembly involved in innervation. Located in terminal bouton. Colocalizes with plasma membrane. Is expressed in several structures, including adult head; embryonic/larval midgut; embryonic/larval midgut …	Molecule interacting with CasL	-	gene	Name match	0	0.000305346	0.0091997	-1.88236	-1.58608	8.96089	5.05907	8.75685	4.58039	7.45687	6.9381
Mipp1	3L	16563448	16573334	-	Mipp1	FBgn0026061	Enables inositol phosphate phosphatase activity. Involved in open tracheal system development and positive regulation of filopodium assembly. Located in external side of plasma membrane and filopodium. Is expressed in several structures, including adult head; adult heart; embryonic/larval tracheal section; gut section; and visceral muscle cell. Human ortholog(s) of this gene implicated in papilla…	Multiple inositol polyphosphate phosphatase 1	-	gene	Name match	0	4.2703e-07	3.34726e-05	-8.7101	-2.39404	4.12532	1.25688	3.52275	-3.89355	-0.204514	2.05988
Mlc1	3R	27657078	27660177	-	Mlc1	FBgn0002772	Predicted to enable enzyme regulator activity and myosin heavy chain binding activity. Involved in mesoderm development. Located in cytosol. Part of muscle myosin complex. Is expressed in several structures, including adult heart; border follicle cell; embryonic/larval salivary gland; muscle cell; and organism subdivision. Human ortholog(s) of this gene implicated in hypertrophic cardiomyopathy 8…	Myosin alkali light chain 1	-	gene	Name match	0	1.55124e-05	0.000762297	-1.79726	-1.60661	14.3419	11.7242	13.3569	10.4058	11.4957	11.8789
Mlc2	3R	30171438	30174551	-	Mlc2	FBgn0002773	Predicted to enable myosin heavy chain binding activity. Involved in flight; muscle system process; and myofibril assembly. Located in myofibril. Is expressed in several structures, including adult head; adult heart; border follicle cell; larval muscle cell; and larval muscle system. Used to study hypertrophic cardiomyopathy 10. Human ortholog(s) of this gene implicated in distal arthrogryposis t…	Myosin light chain 2	-	gene	Name match	0	0.0030444	0.0487993	-1.06375	-0.977441	15.0685	13.3493	14.1845	12.1484	13.2202	12.9686
mmd	X	15946936	15973159	-	mmd	FBgn0259110	Predicted to be involved in proteolysis. Predicted to be located in membrane. Is expressed in adult head; dorsal head epidermis; embryonic brain; and larval ventral nerve cord. Human ortholog(s) of this gene implicated in developmental and epileptic encephalopathy 61. Orthologous to several human genes including ADAM22 (ADAM metallopeptidase domain 22) and ADAM23 (ADAM metallopeptidase domain 23).	mind-meld	-	gene	Name match	0	0.000208884	0.006898	8.82621	0.974591	0.733004	-2.48009	2.27813	1.50639	1.91096	4.80862
Mppe	2R	12025614	12027707	-	Mppe	FBgn0259985	Enables protein serine/threonine phosphatase activity. Predicted to be involved in GPI anchor biosynthetic process. Located in Golgi apparatus. Is expressed in adult head; eye; organism; photoreceptor neurons; and retina.	Metallophosphoesterase	-	gene	Name match	0	0.000953856	0.0209349	-2.05515	-1.62111	4.54892	3.68984	4.51279	1.81305	2.11741	2.81564
MRE16	X	3545750	3546110	-	MRE16	FBgn0267910	No description available	long non-coding RNA:CR34335	-	gene	Name match	0	0.000436284	0.0119838	1.63555	1.4242	8.00939	7.18821	9.00694	9.1104	8.73474	9.69721
mRpL12	3L	8956791	8957584	+	mRpL12	FBgn0011787	Predicted to enable mRNA binding activity. Predicted to be a structural constituent of ribosome. Involved in positive regulation of cell growth and regulation of mitochondrion organization. Located in mitochondrion. Is expressed in several structures, including Malpighian tubule primordium; adult head; embryonic/larval midgut primordium; gut section; and larval somatic muscle cell. Human ortholog…	mitochondrial ribosomal protein L12	+	gene	Name match	0	0.00158275	0.0304717	1.35113	1.20051	4.16299	5.36121	3.97857	4.58039	4.40692	4.88068
mRpL33	X	4321764	4322231	-	mRpL33	FBgn0040907	Predicted to be a structural constituent of ribosome. Predicted to be involved in mitochondrial translation. Predicted to be part of mitochondrial large ribosomal subunit. Predicted to be active in mitochondrion. Is expressed in adult head. Orthologous to human MRPL33 (mitochondrial ribosomal protein L33).	mitochondrial ribosomal protein L33	-	gene	Name match	0	0.00021698	0.00713234	2.07343	1.70439	4.02251	4.82673	4.0765	5.84905	4.74968	5.30157
mRpL34	2R	16098948	16099337	+	mRpL34	FBgn0083983	Predicted to be a structural constituent of ribosome. Predicted to be involved in mitochondrial translation. Predicted to be located in ribosome. Predicted to be part of mitochondrial large ribosomal subunit. Orthologous to human MRPL34 (mitochondrial ribosomal protein L34).	mitochondrial ribosomal protein L34	+	gene	Name match	0	0.00298062	0.0481558	1.88701	1.47593	3.61836	4.7867	3.51612	5.22424	3.83501	4.59675
mRpL40	3R	11407918	11408756	+	mRpL40	FBgn0037892	Predicted to be a structural constituent of ribosome. Predicted to be involved in mitochondrial translation. Predicted to be part of mitochondrial large ribosomal subunit. Predicted to be active in mitochondrial ribosome. Is expressed in several structures, including adult head; dorsal pharyngeal muscle cell; embryonic/larval midgut; embryonic/larval midgut primordium; and gastric caecum. Used to…	mitochondrial ribosomal protein L40	+	gene	Name match	0	0.00185754	0.0340613	1.32351	1.17748	3.65584	4.65263	3.54247	3.83589	4.03495	4.39123
mRpL52	2R	7673721	7674400	-	mRpL52	FBgn0033208	Predicted to be a structural constituent of ribosome. Predicted to be involved in translation. Predicted to be part of mitochondrial large ribosomal subunit. Is expressed in embryonic hindgut; embryonic/larval midgut; hindgut proper primordium; and organism. Orthologous to human MRPL52 (mitochondrial ribosomal protein L52).	mitochondrial ribosomal protein L52	-	gene	Name match	0	0.000530004	0.0135858	1.49836	1.32804	6.3188	7.20583	5.88642	7.13728	6.65898	6.82871
mRpL55	3R	19094394	19094905	-	mRpL55	FBgn0038678	Predicted to be a structural constituent of ribosome. Predicted to be involved in translation. Located in mitochondrion. Is expressed in embryonic/larval midgut and organism. Orthologous to human MRPL55 (mitochondrial ribosomal protein L55).	mitochondrial ribosomal protein L55	-	gene	Name match	0	0.000748108	0.0174673	2.03927	1.62835	4.15179	5.48184	4.23435	5.64216	4.26942	5.42835
mRpS33	3R	16436045	16436597	-	mRpS33	FBgn0038426	Predicted to be a structural constituent of ribosome. Predicted to be involved in mitochondrial translation. Predicted to be part of mitochondrial small ribosomal subunit. Predicted to be active in mitochondrion. Used to study intrinsic cardiomyopathy. Orthologous to human MRPS33 (mitochondrial ribosomal protein S33).	mitochondrial ribosomal protein S33	-	gene	Name match	0	0.000820102	0.0187193	2.09735	1.64968	3.97671	4.53486	3.89412	5.73622	4.36703	4.89069
Mst87F	3R	13827151	13828008	-	Mst87F	FBgn0002862	Predicted to enable structural molecule activity. Involved in spermatogenesis. Located in sperm flagellum. Is expressed in testis.	Male-specific RNA 87F	-	gene	Name match	0	6.80677e-05	0.00273536	1.90954	1.64912	5.40228	7.54643	5.17031	6.69204	6.29799	5.87061
Mtch	3L	184626	186310	+	Mtch	FBgn0027786	Predicted to be located in mitochondrion. Is expressed in several structures, including adult head; adult heart; dorsal pharyngeal muscle cell; embryonic/larval midgut primordium; and gut section. Used to study dilated cardiomyopathy and primary ovarian insufficiency. Orthologous to human MTCH1 (mitochondrial carrier 1) and MTCH2 (mitochondrial carrier 2).	Mitochondrial carrier homolog 1	+	gene	Name match	0	0.00158514	0.0304765	-0.75404	-0.725711	7.30791	7.32834	7.1845	5.22135	6.27122	5.98867
mthl8	3L	22428	26308	+	mthl8	FBgn0052475	Predicted to enable G protein-coupled peptide receptor activity. Predicted to be involved in G protein-coupled receptor signaling pathway; determination of adult lifespan; and response to starvation. Predicted to be located in membrane. Predicted to be active in plasma membrane. Is expressed in embryonic/larval optic lobe; eye disc morphogenetic furrow; eye disc posterior to the morphogenetic fur…	methuselah-like 8	+	gene	Name match	0	2.71076e-20	3.22264e-17	12.8271	6.19536	-4.58892	-4.21705	-4.24543	5.64863	5.59998	4.81564
MtnA	3R	9783407	9784370	-	MtnA	FBgn0002868	Enables metal ion binding activity. Involved in cellular detoxification of metal ion and response to metal ion. Is expressed in adult CNS glial cell and seminal receptacle.	Metallothionein A	-	gene	Name match	0	0.000110841	0.00405451	2.06958	1.72852	4.54607	5.4268	4.75457	6.40693	5.75226	5.36754
Mtpalpha	2L	9573563	9576769	-	Mtpalpha	FBgn0028479	Predicted to enable enoyl-CoA hydratase activity and long-chain (3S)-3-hydroxyacyl-CoA dehydrogenase (NAD+) activity. Involved in determination of adult lifespan; fatty acid beta-oxidation; and response to starvation. Located in peroxisome. Is expressed in adult head; adult heart; embryonic/larval lymph gland; organism; and spermatozoon. Used to study lipid metabolism disorder and steatotic liver…	Mitochondrial trifunctional protein alpha subunit	-	gene	Name match	0	0.000227274	0.0073355	-0.850164	-0.820281	8.38704	7.71385	8.22573	6.23574	7.26581	6.97698
Muc68Ca	3L	11610578	11620101	-	Muc68Ca	FBgn0036181	Predicted to be an extracellular matrix structural constituent. Predicted to be located in extracellular matrix. Is expressed in embryonic/larval midgut; embryonic/larval salivary gland; and organism.	Mucin 68Ca	-	gene	Name match	0	0.000121796	0.00439884	9.90349	0.798843	0.733004	3.03298	0.798961	2.54386	3.92934	3.82263
mus101	X	13722246	13727113	+	mus101	FBgn0002878	Involved in mitotic DNA replication checkpoint signaling. Orthologous to human TOPBP1 (DNA topoisomerase II binding protein 1).	mutagen-sensitive 101	+	gene	Name match	0	0.000491432	0.0128638	-5.22613	-1.8416	2.58545	3.37789	3.82603	-3.74154	0.326	3.91704
mus301	3L	8137808	8142014	+	mus301	FBgn0002899	Predicted to enable single-stranded 3'-5' DNA helicase activity. Involved in several processes, including female meiosis chromosome segregation; oogenesis; and specification of axis polarity. Orthologous to human HELQ (helicase, POLQ like).	mutagen-sensitive 301	+	gene	Name match	0	4.42788e-07	3.43305e-05	1.28016	1.22617	5.1119	5.2134	5.0765	5.13497	5.92018	5.94132
mus312	3L	7329132	7333471	+	mus312	FBgn0002909	Involved in DNA repair; meiotic nuclear division; and oocyte fate determination. Part of Slx1-Slx4 complex. Human ortholog(s) of this gene implicated in Fanconi anemia complementation group P. Orthologous to human SLX4 (SLX4 structure-specific endonuclease subunit).	mutagen-sensitive 312	+	gene	Name match	0	0.000272731	0.0084034	1.3447	1.22967	4.74795	6.24215	4.97615	5.36698	5.58846	6.14595
Myo31DF	2L	10491814	10506779	-	Myo31DF	FBgn0086347	Enables microfilament motor activity and phosphatidylinositol-4,5-bisphosphate binding activity. Involved in digestive tract development; imaginal disc-derived male genitalia morphogenesis; and mesoderm development. Located in cell cortex. Is expressed in several structures, including embryonic/larval midgut primordium; enterocyte; glomerulus; gut section; and larval imaginal tissue. Orthologous …	Myosin 31DF	-	gene	Name match	0	0.000146492	0.00517291	-1.17338	-1.10132	7.25657	6.00909	7.76405	4.95194	6.33464	5.87061
Myt1	3L	5777476	5779591	-	Myt1	FBgn0040298	Enables protein serine/threonine/tyrosine kinase activity. Involved in several processes, including G2/M transition of mitotic cell cycle; meiotic nuclear division; and spermatogenesis. Located in Golgi apparatus. Orthologous to human PKMYT1 (protein kinase, membrane associated tyrosine/threonine 1).	Myt1	-	gene	Name match	0	0.00202724	0.0367479	-2.19257	-1.62559	4.01429	4.46633	4.01666	-0.419614	2.38045	2.87061
Naa40	3R	29724159	29724950	-	Naa40	FBgn0039687	Predicted to enable histone H2A acetyltransferase activity; histone H4 acetyltransferase activity; and protein N-terminal-serine acetyltransferase activity. Predicted to be active in nucleus. Is expressed in dorsal ectoderm anlage; mesoderm anlage; organism; and ventral ectoderm anlage. Orthologous to human NAA40 (N-alpha-acetyltransferase 40, NatD catalytic subunit).	N(alpha)-acetyltransferase 40	-	gene	Name match	0	0.000719005	0.0170105	1.45335	1.28999	6.45182	7.70437	6.44805	7.26619	7.62274	6.41223
Nacalpha	2R	12759693	12760999	-	Nacalpha	FBgn0086904	Predicted to enable ribosome binding activity and unfolded protein binding activity. Predicted to be involved in protein targeting to membrane. Predicted to be part of nascent polypeptide-associated complex. Predicted to be active in cytoplasm. Is expressed in several structures, including embryonic/larval midgut primordium; gut section; larval muscle cell; presumptive embryonic/larval system; an…	Nascent polypeptide associated complex protein alpha subunit	-	gene	Name match	0	3.50733e-09	4.67623e-07	1.25951	1.22145	8.26871	8.94022	8.6106	8.61023	9.31228	8.92721
nau	3R	23712814	23718357	-	nau	FBgn0002922	Predicted to enable DNA-binding transcription factor activity, RNA polymerase II-specific and RNA polymerase II cis-regulatory region sequence-specific DNA binding activity. Involved in larval somatic muscle development and muscle organ development. Located in cytoplasm and nucleus. Is expressed in several structures, including larval muscle system; larval somatic muscle cell; muscle founder cell…	nautilus	-	gene	Name match	0	0.000641566	0.0155607	-5.26963	-1.76398	2.63989	-4.21705	2.32442	-3.89355	0.0849923	1.5554
Ndae1	2L	7223328	7249343	-	Ndae1	FBgn0259111	Enables sodium:bicarbonate symporter activity. Involved in bicarbonate transport; monoatomic ion transmembrane transport; and regulation of cellular pH. Located in plasma membrane. Is expressed in several structures, including adult aorta; anlage in statu nascendi; anterior-posterior subdivision of organism; epithelium; and ganglia. Human ortholog(s) of this gene implicated in renal tubular acido…	Na[+]-driven anion exchanger 1	-	gene	Name match	0	1.39459e-07	1.2281e-05	3.0519	2.47555	2.24958	3.36121	2.83138	3.78984	3.87349	4.97149
ND-B12	2R	21658078	21658777	+	ND-B12	FBgn0034645	Predicted to be involved in mitochondrial electron transport, NADH to ubiquinone. Part of respiratory chain complex I. Is expressed in adult head and adult heart. Human ortholog(s) of this gene implicated in nuclear type mitochondrial complex I deficiency 25. Orthologous to human NDUFB3 (NADH:ubiquinone oxidoreductase subunit B3).	NADH dehydrogenase (ubiquinone) B12 subunit	+	gene	Name match	0	2.79e-05	0.00126758	1.63419	1.47983	7.82752	8.11175	7.34281	8.58264	8.25309	8.4229
ND-B14.5B	2L	3144953	3145848	-	ND-B14.5B	FBgn0031505	Predicted to be involved in mitochondrial electron transport, NADH to ubiquinone. Part of respiratory chain complex I. Is expressed in several structures, including adult head; embryonic/larval midgut primordium; gut section; larval muscle cell; and larval muscle system. Human ortholog(s) of this gene implicated in nuclear type mitochondrial complex I deficiency. Orthologous to several human gene…	NADH dehydrogenase (ubiquinone) B14.5 B subunit	-	gene	Name match	0	0.00254653	0.0433517	1.38497	1.21014	7.13956	7.41877	6.6509	7.83589	7.27661	7.22388
Neb-cGP	X	10460736	10461878	+	Neb-cGP	FBgn0083167	Predicted to contribute to proton-transporting ATP synthase activity, rotational mechanism. Predicted to be involved in proton motive force-driven ATP synthesis. Predicted to be part of proton-transporting ATP synthase complex. Predicted to be active in mitochondrial inner membrane. Is expressed in several structures, including adult head; adult heart; embryonic/larval midgut primordium; epitheli…	Neb-cGP	+	gene	Name match	0	0.00309477	0.0494954	1.29396	1.14389	9.12639	9.45299	8.68715	9.67723	8.98887	9.36006
NijB	3L	18892383	18893278	+	NijB	FBgn0036822	Involved in cytolysis. Predicted to be located in membrane.	Ninjurin B	+	gene	Name match	0	0.000366661	0.0103312	2.44936	1.84443	1.90293	2.95732	2.83138	3.02664	3.40692	5.16806
Nlp	3R	30004785	30010352	+	Nlp	FBgn0016685	Enables histone binding activity. Involved in chromatin remodeling and sperm DNA decondensation. Located in cytoplasm and nucleolus. Colocalizes with polytene chromosome interband. Is expressed in several structures, including adult brain cell body rind; adult head; adult heart; and ganglia. Used to study primary ovarian insufficiency. Orthologous to several human genes including NPM3 (nucleophos…	Nucleoplasmin	+	gene	Name match	0	4.06553e-05	0.00175223	1.42658	1.31746	7.32255	8.44744	7.27715	7.9353	7.67949	8.30531
nol	3L	11130835	11131402	+	nol	FBgn0014368	No description available	no optic lobe	+	gene	Name match	0	0.00269641	0.0449906	7.75382	0.784898	-4.58892	2.78044	-4.39744	0.958898	-1.05251	1.33859
Npl4	3R	25611013	25624662	-	Npl4	FBgn0039348	Enables K11-linked polyubiquitin modification-dependent protein binding activity. Involved in cellular response to virus; negative regulation of smoothened signaling pathway; and ubiquitin-dependent protein catabolic process. Located in cytosol and nucleoplasm. Is expressed in several structures, including adult brain cell body rind; adult gnathal ganglion; adult head; adult heart; and synaptic n…	Nuclear protein localization 4	-	gene	Name match	0	0.000635469	0.015444	-1.39112	-1.24912	7.54429	6.90649	7.99058	4.63784	6.66859	5.79802
Nplp4	2L	2008414	2009072	+	Nplp4	FBgn0040717	Predicted to enable neuropeptide hormone activity. Predicted to be involved in neuropeptide signaling pathway. Predicted to be located in extracellular region. Is expressed in larval central nervous system.	Neuropeptide-like precursor 4	+	gene	Name match	0	4.22336e-10	6.76971e-08	3.0504	2.61922	6.71663	8.20437	5.96402	8.77095	9.01439	7.7216
nrm	3L	22998372	23040300	+	nrm	FBgn0262509	Involved in synaptic target recognition. Located in plasma membrane. Is expressed in several structures, including adult somatic muscle cell; imaginal disc; muscle system; neurogenic region; and sense organ.	neuromusculin	+	gene	Name match	0	5.20807e-06	0.000296009	-2.25899	-1.93237	8.64623	4.84784	8.21195	3.90951	6.03919	6.76214
nudE	3L	9898703	9903031	+	nudE	FBgn0036059	Predicted to enable microtubule binding activity. Involved in several processes, including neuron projection morphogenesis; nuclear chromosome segregation; and oogenesis. Located in several cellular components, including kinetochore; spindle; and spindle envelope. Is expressed in germline cell; organism; pole plasm; and primordial germ cell. Used to study Rubinstein-Taybi syndrome. Human ortholog…	nudE	+	gene	Name match	0	7.42224e-06	0.000395096	-1.54562	-1.42913	8.16879	7.4948	7.83038	4.70967	6.38045	6.20996
nxf2	3L	16576859	16580306	-	nxf2	FBgn0036640	Enables chromatin-protein adaptor activity and single-stranded RNA binding activity. Involved in protein localization to nuclear periphery and transposable element silencing by piRNA-mediated heterochromatin formation. Located in cytoplasm and nucleoplasm. Part of RNA polymerase II transcription repressor complex. Is expressed in several structures, including dorsal ectoderm; dorsal epidermis pri…	nuclear RNA export factor 2	-	gene	Name match	0	2.71721e-06	0.000166368	-6.40671	-2.58032	3.96822	2.92363	4.17242	-1.74154	-0.0525113	2.25842
Nxt1	2R	23811321	23811974	-	Nxt1	FBgn0028411	Involved in poly(A)+ mRNA export from nucleus and transposable element silencing by piRNA-mediated heterochromatin formation. Located in cytoplasm; nuclear envelope; and nucleoplasm. Part of RNA polymerase II transcription repressor complex. Is expressed in several structures, including antennal primordium; anterior endoderm; embryonic/larval midgut primordium; gut section; and head epidermis pri…	NTF2-related export protein 1	-	gene	Name match	0	0.00173148	0.0325446	1.42092	1.2452	5.97141	6.82673	6.15651	7.02084	6.29622	6.61195
Obp18a	X	19135081	19135868	-	Obp18a	FBgn0030985	Predicted to enable odorant binding activity. Predicted to be involved in sensory perception of chemical stimulus. Predicted to be located in extracellular region.	Odorant-binding protein 18a	-	gene	Name match	0	0.000448069	0.0121293	2.88342	1.95194	1.11767	2.39438	1.33953	3.7014	3.44574	2.41454
Obp50d	2R	14373108	14373808	+	Obp50d	FBgn0050074	Predicted to enable odorant binding activity. Predicted to be involved in sensory perception of chemical stimulus. Predicted to be located in extracellular region.	Odorant-binding protein 50d	+	gene	Name match	0	6.73172e-06	0.000366545	2.7001	2.16136	3.65054	4.65263	4.21809	6.23287	5.24761	5.16806
Obp56a	2R	19697723	19698508	+	Obp56a	FBgn0034468	Predicted to enable odorant binding activity. Involved in sensory perception of smell. Predicted to be located in extracellular region. Predicted to be active in extracellular space. Is expressed in several structures, including clypeo-labral primordium; dorsal epidermis primordium; embryonic epipharynx; epidermis; and sensory nervous system primordium.	Odorant-binding protein 56a	+	gene	Name match	0	0.000846419	0.0192584	2.25957	1.71467	3.03881	4.69982	3.25441	4.77021	4.5971	3.40526
Obp56d	2R	19702924	19703915	-	Obp56d	FBgn0034470	Predicted to enable odorant binding activity. Involved in sensory perception of smell. Predicted to be located in extracellular region. Predicted to be active in extracellular space. Is expressed in anterior wing margin; organism subdivision; and sense organ.	Odorant-binding protein 56d	-	gene	Name match	0	0.000912483	0.0203398	1.56807	1.35949	11.5428	12.4719	11.2311	12.3628	11.323	12.5233
Obp57d	2R	20548368	20550117	-	Obp57d	FBgn0043536	Predicted to enable odorant binding activity. Predicted to be involved in sensory perception of smell. Predicted to be located in extracellular region. Predicted to be active in extracellular space. Is expressed in leg taste bristle.	Odorant-binding protein 57d	-	gene	Name match	0	5.05567e-08	5.22639e-06	1.69251	1.58756	9.7916	10.7407	9.9698	10.6371	10.6248	10.8214
Obp83g	3R	6111671	6112302	-	Obp83g	FBgn0046875	Predicted to enable odorant binding activity. Predicted to be involved in sensory perception of smell. Predicted to be located in extracellular region. Predicted to be active in extracellular space.	Odorant-binding protein 83g	-	gene	Name match	0	0.00312624	0.0498312	1.90301	1.47964	4.69236	5.92363	4.46193	5.77613	4.30504	5.68373
oc	X	8630159	8650681	-	oc	FBgn0004102	Enables DNA-binding transcription activator activity, RNA polymerase II-specific; protein heterodimerization activity; and protein homodimerization activity. Involved in several processes, including nervous system development; positive regulation of compound eye photoreceptor development; and regulation of transcription by RNA polymerase II. Predicted to be active in nucleus. Is expressed in seve…	ocelliless	-	gene	Name match	0	0.00308828	0.0494471	2.59854	1.68135	3.61836	3.41068	3.76019	2.03982	4.71302	6.70751
Oda	2R	12166295	12174264	-	Oda	FBgn0014184	Predicted to enable ornithine decarboxylase inhibitor activity. Located in cytosol and nucleoplasm. Is expressed in several structures, including Malpighian tubule primordium; adult CNS glial cell; adult brain cell body rind; fat body primordium; and gut section. Human ortholog(s) of this gene implicated in coronary restenosis. Orthologous to human OAZ1 (ornithine decarboxylase antizyme 1); OAZ2 …	Ornithine decarboxylase antizyme	-	gene	Name match	0	0.00175748	0.0328485	-0.674868	-0.654019	11.4434	10.9035	11.5464	9.71776	10.5866	10.3964
p38a	3R	24150416	24152321	-	p38a	FBgn0015765	Enables MAP kinase activity. Involved in several processes, including determination of adult lifespan; p38MAPK cascade; and paracrine signaling. Located in nucleus. Is expressed in adult head; embryonic midgut chamber; embryonic primordium of adult hindgut precursor; embryonic/larval midgut; and organism. Human ortholog(s) of this gene implicated in colon cancer; colorectal carcinoma; nasopharynx…	p38a MAP kinase	-	gene	Name match	0	0.000530443	0.0135858	-1.33939	-1.21489	7.46395	7.8964	7.58904	5.53691	5.85918	5.12914
Pa1	X	11359236	11360929	+	Pa1	FBgn0030294		PTIP associated 1 [Source:FlyBase;Acc:FBgn0030294]	+	gene	Name match	0	0.000629409	0.0153385	-0.927961	-0.883346	6.6716	6.94618	6.7297	4.78984	5.36365	5.13195
parvin	X	19746041	19748458	+	parvin	FBgn0052528	Predicted to enable actin binding activity. Involved in apposition of dorsal and ventral imaginal disc-derived wing surfaces and somatic muscle attachment to chitin-based cuticle. Located in focal adhesion. Is expressed in several structures, including adult head; adult heart; embryonic dorsal epidermis; larval somatic muscle cell; and muscle attachment site. Used to study cancer. Orthologous to …	parvin	+	gene	Name match	0	0.000377476	0.0106005	-0.888044	-0.851654	7.65518	7.39592	7.67417	5.50876	6.26219	6.55855
Pax	2L	19400753	19426596	-	Pax	FBgn0041789	Enables protein sequestering activity. Involved in several processes, including dorsal appendage formation; positive regulation of hippo signaling; and regulation of myoblast fusion. Located in focal adhesion and muscle tendon junction. Is active in cytosol. Is expressed in several structures, including adult brain; follicle cell; gut section; larval somatic muscle cell; and pericardial cell. Ort…	Paxillin	-	gene	Name match	0	6.91772e-06	0.000373819	-2.15111	-1.85871	10.6996	7.88987	9.84542	5.92202	7.7587	8.0924
Pbgs	3L	12269452	12271345	-	Pbgs	FBgn0036271	Enables porphobilinogen synthase activity. Predicted to be involved in heme biosynthetic process. Predicted to be active in cytosol. Is expressed in several structures, including adult head; embryonic anal pad; embryonic dorsal epidermis; embryonic/larval midgut primordium; and gut section. Human ortholog(s) of this gene implicated in porphyria cutanea tarda and sickle cell anemia. Orthologous to…	Porphobilinogen synthase	-	gene	Name match	0	2.1726e-06	0.000136539	1.7428	1.59478	9.39191	10.4941	8.95807	10.2069	10.0017	10.0507
Pcp	2L	7021682	7022470	+	Pcp	FBgn0003046	Predicted to be a structural constituent of chitin-based larval cuticle and structural constituent of pupal chitin-based cuticle. Involved in imaginal disc fusion, thorax closure. Predicted to be active in chitin-based extracellular matrix. Is expressed in larval abdomen.	Pupal cuticle protein	+	gene	Name match	0	0.00243978	0.0420362	-0.916648	-0.862587	12.6338	11.5458	12.5503	10.7106	11.2179	10.5399
Pfdn4	3L	5367341	5368008	-	Pfdn4	FBgn0035603	Predicted to enable unfolded protein binding activity. Predicted to be involved in protein folding. Predicted to be part of prefoldin complex. Predicted to be active in cytoplasm. Orthologous to human PFDN4 (prefoldin subunit 4).	Prefoldin 4	-	gene	Name match	0	0.000234259	0.00750997	1.34099	1.22905	5.07878	5.34646	5.07198	5.58264	5.499	6.09204
PGRP-LA	3L	9334332	9338336	+	PGRP-LA	FBgn0035975	Predicted to enable zinc ion binding activity. Involved in defense response to Gram-negative bacterium and positive regulation of peptidoglycan recognition protein signaling pathway. Predicted to be located in plasma membrane. Is expressed in several structures, including adult head; embryonic/larval salivary gland; epithelial tube; fat body; and gut section.	Peptidoglycan recognition protein LA	+	gene	Name match	0	0.000875274	0.0197574	1.46447	1.29285	4.30117	5.75513	3.63721	3.83589	5.05601	5.33615
PH4alphaEFB	3R	30466050	30485799	+	PH4alphaEFB	FBgn0039776	Predicted to enable procollagen-proline 4-dioxygenase activity. Located in endomembrane system. Is expressed in several structures, including adult brain cell body rind; adult head; dorsal epidermis primordium; embryonic dorsal epidermis; and follicle cell. Human ortholog(s) of this gene implicated in myopia. Orthologous to several human genes including P4HA1 (prolyl 4-hydroxylase subunit alpha 1…	prolyl-4-hydroxylase-alpha EFB	+	gene	Name match	0	4.86262e-06	0.000280851	-1.31421	-1.24378	7.89175	6.87526	7.70366	4.96582	6.34152	6.18713
PH4alphaSG2	3R	30490074	30491987	+	PH4alphaSG2	FBgn0039779	Predicted to enable procollagen-proline 4-dioxygenase activity. Involved in salivary gland morphogenesis. Located in endoplasmic reticulum. Is expressed in embryonic/larval salivary gland; embryonic/larval salivary gland body; and salivary gland body primordium.	prolyl-4-hydroxylase-alpha SG2	+	gene	Name match	0	0.000123545	0.00444293	1.71113	1.50583	5.10804	6.21572	5.20165	6.12882	5.49284	6.45669
Phk-3	2R	24970843	24973207	-	Phk-3	FBgn0035089	Involved in metamorphosis and response to bacterium. Predicted to be located in extracellular space. Is expressed in several structures, including Bolwig organ; cuboidal/columnar epithelium; embryonic head epidermis; embryonic head sensory system; and gut section.	Pherokine 3	-	gene	Name match	0	0.00300813	0.0484904	1.31133	1.15642	9.12258	9.3495	8.30267	9.46012	8.97954	9.21145
PhKgamma	X	11695137	11704394	+	PhKgamma	FBgn0011754	Predicted to enable phosphorylase kinase activity. Involved in embryonic morphogenesis. Predicted to be part of phosphorylase kinase complex. Predicted to be active in nucleus. Is expressed in several structures, including adult head; embryonic/larval midgut; embryonic/larval midgut primordium; head mesoderm; and spermatozoon. Human ortholog(s) of this gene implicated in glycogen storage disease;…	Phosphorylase kinase gamma	+	gene	Name match	0	0.00201959	0.0366613	0.705091	0.680766	9.79879	9.75253	9.65487	9.30029	10.1435	9.61698
phr	2R	7825289	7827319	+	phr	FBgn0003082	Predicted to enable deoxyribodipyrimidine photo-lyase activity. Predicted to be involved in photoreactive repair.	photorepair	+	gene	Name match	0	1.4491e-11	2.72012e-09	-2.58892	-2.35162	6.2944	7.03166	7.00723	2.79762	4.13336	3.82958
Pig1	X	3248600	3249289	-	Pig1	FBgn0003086	Is expressed in embryonic/larval salivary gland and organism.	Pre-intermoult gene 1	-	gene	Name match	0	0.000105946	0.00388542	6.06211	1.63384	-0.188994	2.82977	-1.66047	4.65078	1.98311	1.52146
Pino	2L	1114654	1128953	-	Pino	FBgn0016926	Involved in olfactory behavior. Is expressed in several structures, including amnioserosa; dorsal ectoderm; dorsal ectoderm anlage; embryonic anal pad; and germline cell.	Pinocchio	-	gene	Name match	0	0.000206383	0.00683122	-0.938541	-0.899144	8.49123	7.97524	8.60182	6.25987	7.41346	6.84767
PIP5K59B	2R	22874769	22881436	+	PIP5K59B	FBgn0034789	Predicted to enable 1-phosphatidylinositol-4-phosphate 5-kinase activity. Involved in several processes, including phototransduction, visible light; positive regulation of phosphatidylinositol biosynthetic process; and regulation of synaptic assembly at neuromuscular junction. Located in rhabdomere microvillus membrane. Is expressed in adult head; eye; and larval central nervous system. Orthologo…	Phosphatidylinositol 4-phosphate 5-kinase 59B	+	gene	Name match	0	0.00163213	0.0311417	1.16054	1.06176	4.80863	5.16136	4.89412	5.15328	5.1452	5.78914
Ppa	2R	22684955	22688987	-	Ppa	FBgn0020257	Predicted to be involved in SCF-dependent proteasomal ubiquitin-dependent protein catabolic process. Predicted to be part of SCF ubiquitin ligase complex. Is expressed in several structures, including anlage in statu nascendi; antennal anlage; antennal primordium; ganglia; and head epidermis primordium. Orthologous to human FBXL14 (F-box and leucine rich repeat protein 14).	Partner of paired	-	gene	Name match	0	0.00280633	0.0461233	0.996349	0.925828	5.60063	6.59673	6.18293	5.47278	6.45052	6.26485
ppk	2L	14378218	14381172	-	ppk	FBgn0020258	Enables pH-gated monoatomic ion channel activity. Involved in several processes, including detection of stimulus involved in sensory perception of pain; mechanosensory behavior; and negative regulation of feeding behavior. Located in dendrite membrane. Part of monoatomic ion channel complex. Is expressed in several structures, including adult sex peptide sensory neurons; appendage; multidendritic…	pickpocket	-	gene	Name match	0	7.85837e-05	0.00307144	-7.64189	-1.63283	1.90293	-4.21705	3.45501	-3.89355	-0.374439	0.377067
pr	2L	20073719	20075458	-	pr	FBgn0003141	Predicted to enable 6-pyruvoyltetrahydropterin synthase activity. Involved in pteridine biosynthetic process. Predicted to be located in cytoplasm. Predicted to be active in mitochondrion. Is expressed in adult head and organism. Human ortholog(s) of this gene implicated in BH4-deficient hyperphenylalaninemia A and phenylketonuria. Orthologous to human PTS (6-pyruvoyltetrahydropterin synthase).	purple	-	gene	Name match	0	0.000468247	0.0124627	1.13574	1.05924	7.94543	8.79584	7.88449	8.33961	8.72491	8.02887
Prm	3L	8732858	8745310	-	Prm	FBgn0003149	Involved in mesoderm development and myofibril assembly. Located in M band and striated muscle myosin thick filament. Is expressed in adult head and adult heart. Orthologous to human MYH16 (myosin heavy chain 16).	Paramyosin	-	gene	Name match	0	0.000626907	0.0153141	-1.68878	-1.44656	12.0289	10.4229	11.8992	7.71789	10.5046	9.7345
Prosalpha1	2R	7827303	7828678	-	Prosalpha1	FBgn0263121	Involved in proteasome-mediated ubiquitin-dependent protein catabolic process. Part of proteasome core complex. Is expressed in adult heart and organism. Human ortholog(s) of this gene implicated in myocardial infarction. Orthologous to human PSMA6 (proteasome 20S subunit alpha 6).	Proteasome alpha1 subunit	-	gene	Name match	0	5.55371e-07	4.14813e-05	-1.34379	-1.28058	8.2293	6.65519	8.2237	5.62915	6.71435	6.62499
Prosalpha2	3R	12431321	12432556	+	Prosalpha2	FBgn0086134	Involved in proteasome-mediated ubiquitin-dependent protein catabolic process. Part of proteasome core complex. Is expressed in adult head; adult heart; germline cell; and organism. Orthologous to human PSMA2 (proteasome 20S subunit alpha 2).	Proteasome alpha2 subunit	+	gene	Name match	0	3.89065e-06	0.000229356	-1.11302	-1.07041	10.7035	9.67705	11.0394	8.69283	9.51981	9.40381
Prosbeta2R1	X	5808954	5810158	+	Prosbeta2R1	FBgn0029812	Predicted to enable endopeptidase activity. Predicted to be involved in proteasome-mediated ubiquitin-dependent protein catabolic process. Predicted to be part of proteasome core complex, beta-subunit complex. Predicted to be active in cytosol and nucleus. Orthologous to human PSMB7 (proteasome 20S subunit beta 7).	Proteasome beta2 subunit-related 1	+	gene	Name match	0	1.34272e-06	8.99309e-05	-8.05549	-2.50211	2.93812	-4.21705	2.74325	-3.89355	-1.78948	0.0360302
Prosbeta5	2R	10819978	10821178	+	Prosbeta5	FBgn0029134	Predicted to enable endopeptidase activity. Involved in centrosome cycle and proteasome-mediated ubiquitin-dependent protein catabolic process. Located in cytosol and nucleoplasm. Part of proteasome core complex. Is expressed in adult head; adult heart; and organism. Used to study neurodegenerative disease. Human ortholog(s) of this gene implicated in proteasome-associated autoinflammatory syndro…	Proteasome beta5 subunit	+	gene	Name match	0	0.00174161	0.0326919	-0.751429	-0.722907	11.1801	9.76636	11.343	9.2498	10.3272	10.1788
PR-Set7	3R	14316038	14320494	+	PR-Set7	FBgn0011474	Enables histone H4K20 monomethyltransferase activity. Involved in DNA damage checkpoint signaling; chromosome condensation; and heterochromatin formation. Located in polytene chromosome. Is expressed in several structures, including antennal primordium; anterior endoderm; anterior endoderm anlage; glial cell; and head epidermis primordium. Orthologous to human KMT5A (lysine methyltransferase 5A).	SET domain containing 8	+	gene	Name match	0	6.40718e-05	0.00260413	1.97605	1.69204	3.03068	3.48954	3.53593	3.35649	5.25492	5.19523
Psa	3L	1502843	1523380	+	Psa	FBgn0261243	Predicted to enable metalloaminopeptidase activity. Predicted to be involved in peptide catabolic process and proteolysis. Predicted to be active in cytosol and extracellular region. Is expressed in several structures, including adult head; embryonic/larval midgut primordium; epithelium; ganglia; and male germline cell. Orthologous to human NPEPPS (aminopeptidase puromycin sensitive).	Puromycin sensitive aminopeptidase	+	gene	Name match	0	0.000918285	0.0204372	-1.35112	-1.21297	8.08958	6.62582	8.83188	5.11644	7.02324	6.67314
Psn	3L	20432468	20435156	+	Psn	FBgn0284421	Enables aspartic endopeptidase activity, intramembrane cleaving and protein homodimerization activity. Involved in several processes, including amyloid-beta formation; learning or memory; and membrane protein proteolysis. Located in apical plasma membrane; late endosome; and recycling endosome. Part of gamma-secretase complex. Is expressed in several structures, including anterior-posterior subdi…	Presenilin	+	gene	Name match	0	4.51084e-05	0.00192095	-0.944835	-0.911358	7.04488	6.24443	7.07875	4.82831	5.81538	5.81914
pyx	3L	217932	223069	-	pyx	FBgn0035113	Enables monoatomic cation channel activity. Involved in metal ion transport; negative gravitaxis; and response to heat. Part of cation channel complex. Is expressed in femoral chordotonal organ cap cell; scolopidial dendritic cap cell; and spermatozoon.	pyrexia	-	gene	Name match	0	2.68776e-05	0.00123689	1.45454	1.34397	5.42881	6.51332	5.19958	5.79568	5.91096	6.24548
qsm	2R	20563034	20583591	-	qsm	FBgn0028622	Involved in locomotor rhythm. Is expressed in several structures, including adult pacemaker neurons; cuboidal/columnar epithelium; gut section; imaginal disc; and sensory nervous system primordium.	quasimodo	-	gene	Name match	0	0.000439458	0.0120102	-0.809305	-0.78095	8.75012	8.47677	9.16595	6.75431	7.88413	7.64385
Rab2	2R	6696739	6699469	+	Rab2	FBgn0014009	Enables GTP binding activity and magnesium ion binding activity. Involved in several processes, including T-tubule organization; regulation of glutamate receptor clustering; and vesicle organization. Located in several cellular components, including endoplasmic reticulum exit site; type II terminal bouton; and vacuolar membrane. Is expressed in several structures, including brain; glial cell; ima…	Rab2	+	gene	Name match	0	0.00121806	0.0255919	-0.800583	-0.76834	8.63705	7.88405	8.45869	6.68052	7.31206	7.44994
Rack1	2L	7825347	7827315	-	Rack1	FBgn0020618	Enables protein-macromolecule adaptor activity. A structural constituent of ribosome. Involved in several processes, including IRES-dependent viral translational initiation; macroautophagy; and regulation of protein modification process. Located in autophagosome and cytosolic ribosome. Is expressed in adult brain cell body rind; adult head; adult heart; and organism. Orthologous to human RACK1 (r…	Receptor of activated protein kinase C 1	-	gene	Name match	0	3.17575e-09	4.31478e-07	1.35701	1.30989	8.59857	9.2709	9.10854	9.17527	9.75822	9.50554
Rad23	4	308093	310822	+	Rad23	FBgn0026777	Predicted to enable polyubiquitin modification-dependent protein binding activity; proteasome binding activity; and ubiquitin binding activity. Predicted to be involved in nucleotide-excision repair and proteasome-mediated ubiquitin-dependent protein catabolic process. Located in cytoplasm and nucleus. Is expressed in adult head and organism. Orthologous to several human genes including RAD23A (R…	Rad23	+	gene	Name match	0	0.000456656	0.012315	-0.961959	-0.914749	9.14263	8.17335	9.35981	7.53575	7.83927	7.78556
Rap1	3L	1859115	1862239	-	Rap1	FBgn0004636	Enables GTPase activity and protein kinase binding activity. Involved in several processes, including compound eye morphogenesis; epithelial cell differentiation; and regulation of signal transduction. Located in cell leading edge; cytosol; and nucleus. Is expressed in several structures, including adult head; adult heart; adult ventral nerve cord; brain; and imaginal disc. Human ortholog(s) of t…	Rap1 GTPase	-	gene	Name match	0	0.000724186	0.0170764	0.871692	0.83371	7.40071	7.4298	7.78902	7.41011	7.7419	8.06578
Ras64B	3L	4139076	4141398	+	Ras64B	FBgn0003206	Predicted to enable GDP binding activity; GTP binding activity; and GTPase activity. Predicted to be involved in Ras protein signal transduction. Predicted to be located in membrane. Predicted to be active in plasma membrane. Is expressed in several structures, including female germline cell; ganglia; gonad; imaginal disc; and synaptic neuropil domain. Human ortholog(s) of this gene implicated in…	Ras oncogene at 64B	+	gene	Name match	0	2.26603e-05	0.001053	-1.56265	-1.42938	9.68801	8.76467	9.37948	6.28775	8.0071	7.83131
Rbp1-like	X	13380166	13384877	-	Rbp1-like	FBgn0030479	Enables mRNA binding activity. Involved in RNA splicing and regulation of RNA metabolic process. Part of precatalytic spliceosome. Is expressed in adult heart and organism. Orthologous to human SRSF3 (serine and arginine rich splicing factor 3).	Rbp1-like	-	gene	Name match	0	5.392e-06	0.000302844	1.83521	1.65096	4.82752	4.54597	4.88127	4.6636	6.22919	6.36754
regucalcin	X	12012377	12017375	+	regucalcin	FBgn0030362	Enables serine hydrolase activity. Involved in insemination. Located in cytoplasm and nucleus. Is expressed in several structures, including adult head; adult heart; amnioserosa; dorsal pharyngeal muscle primordium; and larval somatic muscle cell. Orthologous to human RGN (regucalcin).	regucalcin	+	gene	Name match	0	0.00145603	0.0286507	0.653478	0.635142	9.07952	8.39387	9.38039	8.87017	9.4967	9.18103
Rho1	2R	16102687	16107229	+	Rho1	FBgn0014020	Enables GTPase activity and kinase binding activity. Involved in several processes, including embryonic morphogenesis; neurogenesis; and open tracheal system development. Located in apical cortex; cell hair; and cell-cell contact zone. Is active in cleavage furrow rim. Colocalizes with apical plasma membrane. Is expressed in several structures, including adult head; embryonic/larval midgut primor…	Rho1	+	gene	Name match	0	0.00212357	0.0378696	-0.754255	-0.724348	10.5211	9.79565	10.384	8.80246	9.43332	9.08769
RhoGAP68F	3L	12138868	12143380	+	RhoGAP68F	FBgn0036257	Enables GTPase activator activity and small GTPase binding activity. Involved in several processes, including imaginal disc-derived leg morphogenesis; negative regulation of stress fiber assembly; and positive regulation of synaptic assembly at neuromuscular junction. Located in early endosome and recycling endosome. Is expressed in several structures, including embryonic hindgut; embryonic/larva…	Rho GTPase activating protein at 68F	+	gene	Name match	0	0.00169934	0.0320672	-1.01297	-0.945497	6.3469	5.63018	6.91255	4.35649	5.59998	5.45557
RhoGAP71E	3L	15588860	15609125	+	RhoGAP71E	FBgn0036518	Enables GTPase activator activity. Involved in apical constriction involved in gastrulation and imaginal disc-derived leg morphogenesis. Located in apical part of cell. Is expressed in several structures, including epithelial furrow; ganglia; glial cell; head epidermis primordium; and organism subdivision. Orthologous to human ARHGAP20 (Rho GTPase activating protein 20).	Rho GTPase activating protein at 71E	+	gene	Name match	0	0.00169752	0.0320672	2.28565	1.67004	4.54892	4.72936	4.55223	4.32455	4.79047	7.34042
RIC-3	2R	21017784	21024918	+	RIC-3	FBgn0050296	Predicted to enable protein folding chaperone. Involved in protein folding. Predicted to be active in membrane; neuron projection; and neuronal cell body. Is expressed in adult head and adult heart.	RIC3 acetylcholine receptor chaperone	+	gene	Name match	0	3.32292e-09	4.47215e-07	-1.69595	-1.60553	8.47241	6.75273	8.40022	5.12882	6.60998	6.31649
rl	2R	1071462	1125927	+	rl	FBgn0003256	Enables DNA-binding transcription factor binding activity; MAP kinase activity; and protein kinase binding activity. Involved in several processes, including cell surface receptor protein tyrosine kinase signaling pathway; larval lymph gland hemocyte differentiation; and regionalization. Located in cytosol; neuromuscular junction; and nucleus. Is expressed in several structures, including imagina…	rolled	+	gene	Name match	0	0.00259711	0.0438487	-0.90471	-0.852011	6.88162	5.7423	7.18136	5.26969	5.81785	5.89069
r-l	3R	21070557	21073319	-	r-l	FBgn0003257	Enables orotate phosphoribosyltransferase activity and orotidine-5'-phosphate decarboxylase activity. Predicted to be involved in UMP biosynthetic process and pyrimidine nucleobase biosynthetic process. Is expressed in several structures, including Malpighian tubule primordium; embryonic/larval midgut primordium; epithelium; gut section; and somatic trunk mesoderm derivative. Human ortholog(s) of…	rudimentary-like	-	gene	Name match	0	1.14041e-07	1.04289e-05	1.71552	1.60069	6.63253	7.27369	6.50527	7.54675	7.47887	7.67748
rngo	X	16441433	16445367	+	rngo	FBgn0030753	Enables proteasome binding activity and ubiquitin binding activity. Involved in female germline ring canal formation. Located in cytoplasm and nucleus. Is expressed in several structures, including adult brain cell body rind; embryonic/larval midgut primordium; ganglia; glial cell; and head epidermis primordium. Orthologous to human DDI1 (DNA damage inducible 1 homolog 1) and DDI2 (DNA damage ind…	rings lost	+	gene	Name match	0	0.00297725	0.0481558	-1.47088	-1.259	9.91864	8.50883	10.4533	6.20097	8.86546	8.51176
Rpb12	2R	15144968	15145519	-	Rpb12	FBgn0262954	Predicted to enable DNA binding activity and zinc ion binding activity. Predicted to contribute to DNA-directed RNA polymerase activity. Predicted to be involved in tRNA transcription by RNA polymerase III; transcription by RNA polymerase I; and transcription by RNA polymerase II. Predicted to be part of RNA polymerase I complex; RNA polymerase II, core complex; and RNA polymerase III complex. Is…	RNA polymerase II, I and III subunit K	-	gene	Name match	0	0.000236688	0.00757083	2.0778	1.70302	6.45486	7.60295	6.42788	8.30626	6.86992	7.46006
RpL10	3L	23093190	23095471	-	RpL10	FBgn0024733	A structural constituent of ribosome. Predicted to be involved in translation. Located in cytosolic ribosome and neuronal cell body. Is expressed in adult head; adult heart; and organism. Human ortholog(s) of this gene implicated in autistic disorder; spermatogenic failure 63; and syndromic X-linked mental retardation 35. Orthologous to human RPL10 (ribosomal protein L10) and RPL10L (ribosomal pr…	Ribosomal protein L10	-	gene	Name match	0	1.68608e-06	0.000109834	1.82923	1.66278	9.62386	10.6212	9.91554	11.0556	10.6274	10.6999
RpL10Ab	3L	11822851	11824211	+	RpL10Ab	FBgn0036213	A structural constituent of ribosome. Involved in negative regulation of TORC1 signaling. Located in cytosolic ribosome. Is expressed in adult head; adult heart; follicle cell; larval optic neuroblast; and nurse cell. Orthologous to human RPL10A (ribosomal protein L10a).	Ribosomal protein L10Ab	+	gene	Name match	0	5.68458e-07	4.22376e-05	2.12772	1.89259	9.24465	10.2711	9.79631	10.4528	10.3627	11.7069
RpL11	2R	19442342	19443825	+	RpL11	FBgn0013325	A structural constituent of ribosome. Predicted to be involved in translation. Located in cytosolic ribosome and nucleolus. Colocalizes with nuclear chromosome and polytene chromosome puff. Is expressed in adult head and adult heart. Human ortholog(s) of this gene implicated in Diamond-Blackfan anemia 7 and T-cell acute lymphoblastic leukemia. Orthologous to human RPL11 (ribosomal protein L11).	Ribosomal protein L11	+	gene	Name match	0	5.3382e-18	3.04619e-15	2.49745	2.36232	8.12222	9.2032	8.85441	10.0474	10.5222	10.1393
RpL12	2R	24060378	24061860	+	RpL12	FBgn0034968	A structural constituent of ribosome. Predicted to be involved in translation. Located in cytosolic ribosome. Is expressed in adult head; adult heart; germline cell; and organism. Human ortholog(s) of this gene implicated in systemic lupus erythematosus. Orthologous to human RPL12 (ribosomal protein L12).	Ribosomal protein L12	+	gene	Name match	0	6.02768e-15	1.86937e-12	2.53923	2.36731	7.89175	9.42191	8.5591	10.0519	10.0689	9.99806
RpL13	2L	9967313	9968645	+	RpL13	FBgn0011272	A structural constituent of ribosome. Predicted to be involved in cytoplasmic translation. Located in cytosolic ribosome. Is expressed in adult head and adult heart. Used to study congenital heart disease. Orthologous to human RPL13 (ribosomal protein L13).	Ribosomal protein L13	+	gene	Name match	0	4.2753e-10	6.77682e-08	1.72616	1.64025	8.43864	9.21398	8.96372	9.53662	9.71203	9.7766
RpL13A	3R	5624474	5625947	+	RpL13A	FBgn0037351	A structural constituent of ribosome. Predicted to be involved in negative regulation of translation. Located in cytosolic ribosome. Is expressed in several structures, including adult head; adult heart; embryonic/larval midgut primordium; gut section; and larval muscle cell. Orthologous to human RPL13A (ribosomal protein L13a).	Ribosomal protein L13A	+	gene	Name match	0	0.000275724	0.00844095	0.798335	0.772828	9.9835	10.7082	10.5185	9.93066	10.6231	10.389
RpL14	3L	8601006	8602392	+	RpL14	FBgn0017579	A structural constituent of ribosome. Involved in negative regulation of neuron apoptotic process. Located in cytosolic ribosome. Is expressed in adult head and adult heart. Used to study congenital heart disease. Human ortholog(s) of this gene implicated in systemic lupus erythematosus. Orthologous to human RPL14 (ribosomal protein L14).	Ribosomal protein L14	+	gene	Name match	0	2.2264e-09	3.1139e-07	2.10838	1.94278	8.0674	9.04837	8.96128	9.81161	9.87793	9.79681
RpL15	3L	27267255	27268445	+	RpL15	FBgn0028697	A structural constituent of ribosome. Predicted to be involved in cytoplasmic translation. Located in cytosolic ribosome. Is expressed in adult head and adult heart. Human ortholog(s) of this gene implicated in Diamond-Blackfan anemia 12. Orthologous to human RPL15 (ribosomal protein L15).	Ribosomal protein L15	+	gene	Name match	0	1.83372e-08	2.17999e-06	1.95052	1.80206	9.60131	10.3221	10.0909	11.0583	11.4108	10.578
RpL17	X	6741537	6744238	-	RpL17	FBgn0029897	A structural constituent of ribosome. Predicted to be involved in cytoplasmic translation. Located in cytosolic ribosome. Is expressed in adult head; adult heart; and organism. Orthologous to human RPL17 (ribosomal protein L17).	Ribosomal protein L17	-	gene	Name match	0	2.30445e-19	2.0547e-16	2.6515	2.5025	7.86829	9.07002	8.48737	9.97013	10.0747	10.2242
RpL18	3L	7240203	7241351	-	RpL18	FBgn0035753	A structural constituent of ribosome. Predicted to be involved in cytoplasmic translation. Located in cytosolic ribosome. Is expressed in adult head; adult heart; and organism. Human ortholog(s) of this gene implicated in Diamond-Blackfan anemia 18. Orthologous to human RPL18 (ribosomal protein L18).	Ribosomal protein L18	-	gene	Name match	0	6.75956e-13	1.53066e-10	2.01421	1.91125	7.88501	9.06777	8.69139	9.26127	9.91975	9.55278
RpL18A	2R	17546406	17547462	-	RpL18A	FBgn0010409	A structural constituent of ribosome. Predicted to be involved in cytoplasmic translation. Located in cytosolic ribosome. Is expressed in adult head; adult heart; and organism. Orthologous to human RPL18A (ribosomal protein L18a).	Ribosomal protein L18A	-	gene	Name match	0	3.46079e-20	3.79782e-17	2.27277	2.1816	8.85526	9.7315	9.31562	10.4114	10.746	10.6617
RpL19	2R	24967877	24969547	-	RpL19	FBgn0285950	A structural constituent of ribosome. Predicted to be involved in cytoplasmic translation. Located in cytosolic ribosome. Is expressed in adult head; adult heart; and organism. Orthologous to human RPL19 (ribosomal protein L19).	Ribosomal protein L19	-	gene	Name match	0	8.72832e-20	8.89416e-17	1.96714	1.90617	8.99484	9.80155	9.37673	10.0952	10.6909	10.3974
RpL21	2L	22247111	22247875	-	RpL21	FBgn0032987	A structural constituent of ribosome. Predicted to be involved in cytoplasmic translation. Located in cytosolic ribosome. Is expressed in adult head; adult heart; and organism. Human ortholog(s) of this gene implicated in hypotrichosis 12. Orthologous to human RPL21 (ribosomal protein L21).	Ribosomal protein L21	-	gene	Name match	0	3.61829e-11	6.53398e-09	2.59426	2.3467	8.29397	9.30972	8.98774	10.6176	10.1519	10.5416
RpL22	X	762560	765130	-	RpL22	FBgn0015288	A structural constituent of ribosome. Predicted to be involved in cytoplasmic translation. Located in cytosolic ribosome. Is expressed in adult head; adult heart; organism; and testis. Orthologous to several human genes including RPL22L1 (ribosomal protein L22 like 1).	Ribosomal protein L22	-	gene	Name match	0	1.37296e-06	9.11008e-05	1.83584	1.67029	9.05968	9.66775	10.0077	10.1442	10.7523	10.5015
RpL23	2R	22854383	22855694	+	RpL23	FBgn0010078	Enables myosin binding activity. A structural constituent of ribosome. Predicted to be involved in cytoplasmic translation. Located in cytosolic ribosome. Is expressed in adult head and adult heart. Orthologous to human RPL23 (ribosomal protein L23).	Ribosomal protein L23	+	gene	Name match	0	4.78627e-17	2.06912e-14	2.71314	2.53163	8.38485	9.5602	8.91381	10.5757	10.4456	10.7381
RpL23A	3L	1667192	1668654	-	RpL23A	FBgn0026372	A structural constituent of ribosome. Predicted to be involved in cytoplasmic translation. Located in cytosolic ribosome. Is expressed in adult head; adult heart; and organism. Orthologous to human RPL23A (ribosomal protein L23a).	Ribosomal protein L23A	-	gene	Name match	0	4.73496e-18	2.93691e-15	2.17049	2.08091	8.68882	9.61619	9.25765	9.89531	10.7451	10.3786
RpL24	2L	13393687	13395131	-	RpL24	FBgn0032518	A structural constituent of ribosome. Predicted to be involved in cytoplasmic translation. Located in cytosolic ribosome. Is expressed in adult head; adult heart; and organism. Orthologous to human RPL24 (ribosomal protein L24).	Ribosomal protein L24	-	gene	Name match	0	2.08729e-15	6.92495e-13	2.06343	1.97207	8.41092	9.72081	8.997	9.81998	10.2514	10.0027
RpL24-like	3R	11430740	11431582	-	RpL24-like	FBgn0037899	Predicted to be a structural constituent of ribosome. Predicted to be involved in ribosomal large subunit biogenesis. Predicted to be part of cytosolic large ribosomal subunit. Predicted to be active in nucleolus. Orthologous to human RSL24D1 (ribosomal L24 domain containing 1).	Ribosomal protein L24-like	-	gene	Name match	0	0.00259723	0.0438487	1.31359	1.16202	6.1602	7.35122	6.74609	7.06501	6.4216	7.38299
RpL26	3L	18898875	18900408	+	RpL26	FBgn0036825	A structural constituent of ribosome. Predicted to be involved in cytoplasmic translation and ribosomal large subunit biogenesis. Located in cytosolic ribosome. Is expressed in adult head; adult heart; and organism. Human ortholog(s) of this gene implicated in Diamond-Blackfan anemia 11. Orthologous to human RPL26 (ribosomal protein L26) and RPL26L1 (ribosomal protein L26 like 1).	Ribosomal protein L26	+	gene	Name match	0	9.76337e-11	1.65815e-08	2.39295	2.18764	7.98014	9.19969	8.54288	9.93585	9.55593	10.0047
RpL27	3R	25683623	25685051	-	RpL27	FBgn0039359	A structural constituent of ribosome. Predicted to be involved in cytoplasmic translation. Located in cytosolic ribosome. Is expressed in adult head; adult heart; and organism. Human ortholog(s) of this gene implicated in Diamond-Blackfan anemia 16. Orthologous to human RPL27 (ribosomal protein L27).	Ribosomal protein L27	-	gene	Name match	0	2.73015e-14	7.34873e-12	2.85607	2.60419	7.61972	8.9293	8.40022	10.1658	9.84443	10.2728
RpL27A	2L	4457186	4458364	-	RpL27A	FBgn0285948	A structural constituent of ribosome. Predicted to be involved in cytoplasmic translation. Located in cytosolic ribosome. Is expressed in adult head; adult heart; and organism. Used to study intrinsic cardiomyopathy. Orthologous to human RPL27A (ribosomal protein L27a).	Ribosomal protein L27A	-	gene	Name match	0	1.27029e-05	0.000633635	1.86133	1.65485	8.66276	9.69992	9.39459	10.4056	9.92176	9.86765
RpL28	3L	3220911	3222960	-	RpL28	FBgn0035422	A structural constituent of ribosome. Predicted to be involved in cytoplasmic translation. Located in cytosolic ribosome. Is expressed in adult head and adult heart. Orthologous to human RPL28 (ribosomal protein L28).	Ribosomal protein L28	-	gene	Name match	0	1.15971e-11	2.23573e-09	2.3364	2.16068	7.87142	9.09624	8.41144	9.7913	9.72458	9.5372
RpL29	2R	21293768	21294404	+	RpL29	FBgn0016726	A structural constituent of ribosome. Predicted to be involved in cytoplasmic translation. Located in cytosolic ribosome. Is expressed in adult head and organism. Orthologous to human RPL29 (ribosomal protein L29).	Ribosomal protein L29	+	gene	Name match	0	2.25582e-17	1.00567e-14	3.16645	2.8896	7.00758	8.29552	7.48801	9.84588	9.50878	9.57467
RpL3	3R	11221894	11225173	+	RpL3	FBgn0020910	A structural constituent of ribosome. Predicted to be involved in translation. Located in cytosolic ribosome. Is expressed in several structures, including adult head; adult heart; clypeo-labral primordium; embryonic/larval midgut primordium; and gut section. Human ortholog(s) of this gene implicated in dilated cardiomyopathy 2D. Orthologous to several human genes including RPL3 (ribosomal protei…	Ribosomal protein L3	+	gene	Name match	0	3.06181e-06	0.000183529	1.35677	1.28249	9.50385	10.4909	10.0763	9.90051	11.0739	10.2114
RpL30	2L	19008031	19009306	-	RpL30	FBgn0086710	A structural constituent of ribosome. Predicted to be involved in cytoplasmic translation. Located in cytosolic ribosome. Is expressed in adult head; adult heart; larval optic neuroblast; medulla; and organism. Human ortholog(s) of this gene implicated in herpes simplex. Orthologous to human RPL30 (ribosomal protein L30).	Ribosomal protein L30	-	gene	Name match	0	5.77479e-17	2.35381e-14	2.6946	2.51574	7.07038	8.59383	7.71638	9.33427	9.30174	9.46634
RpL31	2R	9587193	9587989	+	RpL31	FBgn0285949	A structural constituent of ribosome. Predicted to be involved in cytoplasmic translation. Located in cytosolic ribosome. Is expressed in adult head and adult heart. Orthologous to human RPL31 (ribosomal protein L31).	Ribosomal protein L31	+	gene	Name match	0	5.54627e-13	1.27618e-10	2.88993	2.60264	7.50082	8.82825	8.2879	10.1891	9.72195	10.099
RpL32	3R	30045229	30046161	-	RpL32	FBgn0002626	A structural constituent of ribosome. Predicted to be involved in cytoplasmic translation. Located in cytosolic ribosome and nucleolus. Colocalizes with nuclear chromosome. Is expressed in adult head; adult heart; and organism. Orthologous to human RPL32 (ribosomal protein L32).	Ribosomal protein L32	-	gene	Name match	0	7.15586e-19	5.37292e-16	3.6675	3.28116	7.46357	8.86458	8.09302	10.8591	10.2276	10.7507
RpL34a	3R	26058420	26059267	-	RpL34a	FBgn0039406	Enables myosin binding activity. A structural constituent of ribosome. Predicted to be involved in ribosome biogenesis and translation. Located in cytosolic ribosome. Is expressed in adult head and organism. Orthologous to human RPL34 (ribosomal protein L34).	Ribosomal protein L34a	-	gene	Name match	0	4.316e-07	3.3646e-05	2.16041	1.9196	6.55743	7.98582	6.88642	8.31848	7.62838	8.05729
RpL34b	3R	9400237	9401226	-	RpL34b	FBgn0037686	A structural constituent of ribosome. Predicted to be involved in ribosome biogenesis. Located in cytosolic ribosome. Is expressed in adult head; adult heart; and organism. Orthologous to human RPL34 (ribosomal protein L34).	Ribosomal protein L34b	-	gene	Name match	0	1.43904e-16	5.57342e-14	2.67822	2.49813	5.97565	7.2134	6.74963	8.19877	8.51468	8.15463
RpL35	X	5672401	5673547	+	RpL35	FBgn0029785	A structural constituent of ribosome. Predicted to be involved in maturation of LSU-rRNA from tricistronic rRNA transcript (SSU-rRNA, 5.8S rRNA, LSU-rRNA). Located in cytosolic ribosome. Is expressed in organism. Human ortholog(s) of this gene implicated in Diamond-Blackfan anemia 19. Orthologous to human RPL35 (ribosomal protein L35).	Ribosomal protein L35	+	gene	Name match	0	4.95537e-08	5.19804e-06	2.22799	1.99891	8.2741	8.93248	8.58389	10.0539	9.39354	9.89794
RpL35A	3R	5465630	5467101	-	RpL35A	FBgn0037328	A structural constituent of ribosome. Predicted to be involved in cytoplasmic translation and ribosomal large subunit biogenesis. Located in cytosolic ribosome. Is expressed in adult head; adult heart; and organism. Human ortholog(s) of this gene implicated in Diamond-Blackfan anemia 5. Orthologous to human RPL35A (ribosomal protein L35a).	Ribosomal protein L35A	-	gene	Name match	0	5.69547e-12	1.14439e-09	2.02539	1.91204	7.76734	8.79371	8.323	9.24288	9.34109	9.39241
RpL36	X	628338	629483	-	RpL36	FBgn0002579	A structural constituent of ribosome. Predicted to be involved in cytoplasmic translation. Located in cytosolic ribosome and nucleolus. Colocalizes with nuclear chromosome. Is expressed in adult head and adult heart. Orthologous to human RPL36 (ribosomal protein L36).	Ribosomal protein L36	-	gene	Name match	0	2.47209e-15	8.0152e-13	2.84575	2.61379	7.943	9.14501	8.42699	10.3486	9.99448	10.3613
RpL36A	2L	8041873	8042909	-	RpL36A	FBgn0031980	A structural constituent of ribosome. Predicted to be involved in cytoplasmic translation. Located in cytosolic ribosome. Is expressed in adult head. Orthologous to human RPL36A (ribosomal protein L36a) and RPL36AL (ribosomal protein L36a like).	Ribosomal protein L36A	-	gene	Name match	0	1.88541e-10	3.05651e-08	2.36714	2.16228	8.10272	9.46328	8.71239	10.0927	9.76799	9.97277
RpL37a	X	15137870	15139367	-	RpL37a	FBgn0030616	A structural constituent of ribosome. Predicted to be involved in cytoplasmic translation. Located in cytosolic ribosome. Is expressed in adult head and adult heart. Orthologous to human RPL37 (ribosomal protein L37).	Ribosomal protein L37-1	-	gene	Name match	0	1.71274e-08	2.05327e-06	2.06092	1.88795	9.04689	10.0448	9.46978	10.6615	10.314	10.4766
RpL37A	2L	5070957	5072055	+	RpL37A	FBgn0261608	A structural constituent of ribosome. Predicted to be involved in cytoplasmic translation. Located in cytosolic ribosome. Is expressed in adult head; adult heart; and organism. Orthologous to several human genes including RPL37A (ribosomal protein L37a).	Ribosomal protein L37A	+	gene	Name match	0	1.05871e-14	3.21352e-12	2.52943	2.35646	7.78587	9.21558	8.227	9.84928	9.83638	9.62998
RpL38	2R	4515388	4516458	-	RpL38	FBgn0040007	A structural constituent of ribosome. Predicted to be involved in protein-RNA complex assembly. Located in cytosolic ribosome. Is expressed in adult heart. Orthologous to human RPL38 (ribosomal protein L38).	Ribosomal protein L38	-	gene	Name match	0	0.000323627	0.00956093	1.35359	1.23374	8.57063	9.53405	8.76737	9.50564	9.13162	9.1873
RpL39	2R	24061853	24062431	-	RpL39	FBgn0023170	Predicted to be a structural constituent of ribosome. Predicted to be involved in cytoplasmic translation. Predicted to be located in ribosome. Predicted to be part of cytosolic large ribosomal subunit. Is expressed in adult fat body and organism. Orthologous to human RPL39 (ribosomal protein L39); RPL39L (ribosomal protein L39 like); and RPL39P5 (ribosomal protein L39 pseudogene 5).	Ribosomal protein L39	-	gene	Name match	0	2.24766e-08	2.60692e-06	2.53677	2.22223	8.09543	9.37919	8.45955	10.4233	9.55241	9.97296
RpL4	3R	27922821	27924888	+	RpL4	FBgn0003279	A structural constituent of ribosome. Predicted to be involved in cytoplasmic translation. Located in cytosolic ribosome. Is expressed in adult head; adult heart; organism; and spermatozoon. Orthologous to human RPL4 (ribosomal protein L4).	Ribosomal protein L4	+	gene	Name match	0	1.59889e-07	1.37408e-05	1.33332	1.2767	9.00602	9.85111	9.58231	9.25652	10.4215	9.94302
RpL40	2L	4227699	4228561	+	RpL40	FBgn0003941	Predicted to enable protein tag activity and ubiquitin protein ligase binding activity. Predicted to be a structural constituent of ribosome. Predicted to be involved in modification-dependent protein catabolic process and protein ubiquitination. Part of cytosolic large ribosomal subunit. Is expressed in several structures, including adult heart; embryonic/larval fat body; embryonic/larval hindgu…	Ribosomal protein L40	+	gene	Name match	0	5.41893e-15	1.71792e-12	2.32877	2.1952	9.10127	10.2058	9.52492	10.8301	10.8213	10.9443
RpL41	2R	24903416	24903935	-	RpL41	FBgn0066084	Predicted to be a structural constituent of ribosome. Predicted to be involved in cytoplasmic translation. Located in cytoplasm and nucleolus. Colocalizes with nuclear chromosome.	Ribosomal protein L41	-	gene	Name match	0	1.40253e-12	3.03159e-10	3.48937	2.98777	8.87993	10.4395	9.05935	12.1375	11.0463	11.4505
RpL5	2L	22532279	22536884	-	RpL5	FBgn0064225	A structural constituent of ribosome. Predicted to be involved in ribosomal large subunit assembly. Located in cytosolic ribosome. Is expressed in adult head; adult heart; organism; and ovary. Used to study intrinsic cardiomyopathy. Human ortholog(s) of this gene implicated in Diamond-Blackfan anemia 6; T-cell acute lymphoblastic leukemia; and glioblastoma. Orthologous to human RPL5 (ribosomal pr…	Ribosomal protein L5	-	gene	Name match	0	1.39724e-08	1.70368e-06	1.32605	1.27822	10.365	10.999	10.8539	10.9516	11.4547	11.2002
RpL6	3R	31594792	31596204	-	RpL6	FBgn0039857	A structural constituent of ribosome. Predicted to be involved in cytoplasmic translation. Located in cytosolic ribosome. Is expressed in adult head; adult heart; and organism. Orthologous to human RPL6 (ribosomal protein L6).	Ribosomal protein L6	-	gene	Name match	0	4.68715e-09	6.0788e-07	1.61413	1.53431	8.81012	9.77701	9.39323	9.77797	10.2673	9.81946
RpL7	2L	10201004	10202321	+	RpL7	FBgn0005593	A structural constituent of ribosome. Involved in pupariation. Located in cytosolic ribosome. Is expressed in adult head; adult heart; and organism. Orthologous to human RPL7 (ribosomal protein L7).	Ribosomal protein L7	+	gene	Name match	0	2.4067e-12	5.04912e-10	1.95563	1.85657	8.74718	9.66563	9.27617	10.0866	10.2714	10.2478
RpL7A	X	6530897	6533348	-	RpL7A	FBgn0014026	A structural constituent of ribosome. Predicted to be involved in maturation of LSU-rRNA. Located in cytosolic ribosome. Is expressed in adult head and adult heart. Orthologous to human RPL7A (ribosomal protein L7a).	Ribosomal protein L7A	-	gene	Name match	0	7.03368e-13	1.56785e-10	1.86652	1.78389	9.02456	10.0667	9.66483	10.2263	10.5991	10.6226
RpL7-like	2L	12056326	12058251	+	RpL7-like	FBgn0032404	Predicted to enable RNA binding activity. Predicted to be a structural constituent of ribosome. Predicted to be involved in maturation of LSU-rRNA from tricistronic rRNA transcript (SSU-rRNA, 5.8S rRNA, LSU-rRNA). Predicted to be part of cytosolic large ribosomal subunit. Is expressed in adult head and organism. Orthologous to human RPL7L1 (ribosomal protein L7 like 1).	Ribosomal protein L7-like	+	gene	Name match	0	0.00059455	0.0148025	1.31824	1.19731	4.99979	5.78514	5.63721	5.61161	5.59423	6.31401
RpL8	3L	2587456	2588883	+	RpL8	FBgn0261602	A structural constituent of ribosome. Predicted to be involved in cytoplasmic translation. Located in cytosolic ribosome and nucleolus. Colocalizes with nuclear chromosome. Is expressed in several structures, including adult head; adult heart; embryonic/larval fat body; embryonic/larval salivary gland; and ovary. Orthologous to human RPL8 (ribosomal protein L8).	Ribosomal protein L8	+	gene	Name match	0	2.99549e-18	1.94244e-15	2.08508	2.00633	9.23362	10.2447	9.84996	10.5574	11.2083	10.9182
RpL9	2L	11002758	11004189	-	RpL9	FBgn0015756	A structural constituent of ribosome. Predicted to be involved in cytoplasmic translation. Located in cytosolic ribosome. Is expressed in adult head; adult heart; organism; and spermatozoon. Orthologous to human RPL9 (ribosomal protein L9).	Ribosomal protein L9	-	gene	Name match	0	4.8994e-14	1.24812e-11	2.30787	2.16839	8.14593	9.18199	8.81425	9.97998	10.1019	10.0405
RpLP1	2L	419952	420864	+	RpLP1	FBgn0002593	A structural constituent of ribosome. Predicted to be involved in cytoplasmic translation. Located in cytosolic ribosome. Is expressed in adult head; adult heart; and organism. Used to study intrinsic cardiomyopathy. Orthologous to human RPLP1 (ribosomal protein lateral stalk subunit P1).	Ribosomal protein LP1	+	gene	Name match	0	6.46463e-07	4.72946e-05	1.38561	1.31573	8.95768	9.67198	9.54012	9.69608	10.189	9.72019
RpLP2	2R	16586129	16586732	+	RpLP2	FBgn0003274	A structural constituent of ribosome. Predicted to be involved in cytoplasmic translation. Located in cytosolic ribosome. Is expressed in adult head and adult heart. Orthologous to human RPLP2 (ribosomal protein lateral stalk subunit P2).	Ribosomal protein LP2	+	gene	Name match	0	9.57426e-23	2.27644e-19	2.30606	2.22203	8.11527	8.94443	8.5827	9.46211	10.424	9.8578
Rpn10	3L	21537000	21538582	+	Rpn10	FBgn0015283	Enables ubiquitin conjugating enzyme binding activity and zinc ion binding activity. Involved in mitotic sister chromatid segregation and proteasome-mediated ubiquitin-dependent protein catabolic process. Located in cytoplasm and nucleus. Part of proteasome regulatory particle. Is expressed in adult head and organism. Orthologous to human PSMD4 (proteasome 26S subunit ubiquitin receptor, non-ATPa…	Regulatory particle non-ATPase 10	+	gene	Name match	0	5.84806e-09	7.38304e-07	-1.63361	-1.54996	10.3259	8.69546	10.43	7.52817	8.76703	8.35254
Rpn11	2L	5058404	5059790	-	Rpn11	FBgn0028694	Predicted to enable metal-dependent deubiquitinase activity and proteasome binding activity. Involved in proteasome-mediated ubiquitin-dependent protein catabolic process. Part of proteasome regulatory particle. Is expressed in several structures, including adult head; dorsal pharyngeal muscle cell; embryonic/larval midgut; ganglia; and larval muscle system. Orthologous to human PSMD14 (proteasom…	Regulatory particle non-ATPase 11	-	gene	Name match	0	7.10322e-07	5.14389e-05	-1.30719	-1.24778	10.424	8.59539	10.643	7.98595	9.00764	9.00815
Rpn13	2R	13958545	13960404	-	Rpn13	FBgn0033886	Predicted to enable endopeptidase activator activity; proteasome binding activity; and ubiquitin binding activity. Involved in positive regulation of smoothened signaling pathway. Located in cytoplasm and nucleus. Part of proteasome regulatory particle. Is expressed in adult head; adult heart; and organism. Orthologous to human ADRM1 (ADRM1 26S proteasome ubiquitin receptor).	Regulatory particle non-ATPase 13	-	gene	Name match	0	5.51853e-06	0.000308735	-1.0419	-1.00568	9.62824	8.09734	9.87424	7.66413	8.55334	8.05395
Rpn6	2R	14750166	14752910	-	Rpn6	FBgn0028689	Predicted to enable structural molecule activity. Predicted to be involved in ubiquitin-dependent protein catabolic process. Part of proteasome regulatory particle. Is expressed in adult head; gamma Kenyon cell; and organism. Orthologous to human PSMD11 (proteasome 26S subunit, non-ATPase 11).	Regulatory particle non-ATPase 6	-	gene	Name match	0	1.11292e-06	7.67003e-05	-1.21352	-1.16402	9.94219	8.48497	10.0672	7.60553	8.33119	8.59139
Rpn7	3R	22460662	22462054	-	Rpn7	FBgn0028688	Involved in proteasome-mediated ubiquitin-dependent protein catabolic process. Part of proteasome regulatory particle. Is expressed in adult head and organism. Used to study neurodegenerative disease. Orthologous to human PSMD6 (proteasome 26S subunit, non-ATPase 6).	Regulatory particle non-ATPase 7	-	gene	Name match	0	0.00256772	0.0435049	-1.04326	-0.964179	9.7519	8.1257	9.88054	7.02499	8.76127	8.55828
Rpn8	2R	24400028	24404527	+	Rpn8	FBgn0002787	Involved in proteasome-mediated ubiquitin-dependent protein catabolic process. Located in dendrite. Part of proteasome regulatory particle. Is expressed in several structures, including adult head; adult heart; anterior endoderm; embryonic/larval midgut primordium; and ganglia. Used to study congenital heart disease; metabolic dysfunction-associated steatotic liver disease; and neurodegenerative …	Regulatory particle non-ATPase 8	+	gene	Name match	0	0.000344157	0.00989869	-0.908645	-0.870231	9.84638	8.80435	9.9961	7.91756	8.97374	8.43776
Rpn9	3R	23731375	23733462	-	Rpn9	FBgn0028691	Predicted to enable structural molecule activity. Predicted to be involved in ubiquitin-dependent protein catabolic process. Part of proteasome regulatory particle. Is expressed in several structures, including adult head; adult heart; anterior endoderm; anterior endoderm anlage; and embryonic/larval midgut primordium. Orthologous to human PSMD13 (proteasome 26S subunit, non-ATPase 13).	Regulatory particle non-ATPase 9	-	gene	Name match	0	2.78032e-06	0.000168783	-1.57032	-1.45812	10.4531	8.29113	10.6524	7.36764	9.00141	8.78019
RpS10b	X	19598031	19599806	+	RpS10b	FBgn0285947	A structural constituent of ribosome. Predicted to be involved in cytoplasmic translation. Located in cytosolic ribosome and nucleus. Is expressed in adult head and adult heart. Human ortholog(s) of this gene implicated in Diamond-Blackfan anemia 9. Orthologous to human RPS10 (ribosomal protein S10) and RPS10P5 (ribosomal protein S10 pseudogene 5).	Ribosomal protein S10b	+	gene	Name match	0	1.26194e-09	1.81847e-07	1.90637	1.78572	7.87851	8.64446	8.50548	9.15763	9.57994	9.08206
RpS11	2R	12199024	12200815	-	RpS11	FBgn0033699	A structural constituent of ribosome. Predicted to be involved in cytoplasmic translation. Located in cytosolic ribosome and nucleolus. Colocalizes with nuclear chromosome. Is expressed in adult head; adult heart; and organism. Orthologous to human RPS11 (ribosomal protein S11).	Ribosomal protein S11	-	gene	Name match	0	1.17372e-10	1.96991e-08	2.18381	2.02432	8.46997	9.40485	8.822	10.1419	9.89586	10.0922
RpS12	3L	13023352	13024762	+	RpS12	FBgn0260441		Ribosomal protein S12 [Source:FlyBase;Acc:FBgn0260441]	+	gene	Name match	0	8.85957e-11	1.54135e-08	2.40841	2.20019	8.15973	9.58488	9.00042	10.2442	9.98833	10.4261
RpS13	2L	8363477	8364662	-	RpS13	FBgn0010265	A structural constituent of ribosome. Predicted to be involved in ribosomal small subunit biogenesis. Located in cytosolic ribosome and nucleolus. Colocalizes with nuclear chromosome. Is expressed in adult head; adult heart; and organism. Used to study intrinsic cardiomyopathy. Orthologous to human RPS13 (ribosomal protein S13).	Ribosomal protein S13	-	gene	Name match	0	3.42476e-08	3.72959e-06	2.0743	1.89101	8.23019	9.27173	8.6725	9.92956	9.56643	9.63978
RpS14a	X	7933742	7934677	+	RpS14a	FBgn0004403	A structural constituent of ribosome. Predicted to be involved in ribosomal small subunit assembly and translation. Located in cytosolic ribosome. Is expressed in adult heart and organism. Human ortholog(s) of this gene implicated in chromosome 5q deletion syndrome. Orthologous to human RPS14 (ribosomal protein S14).	Ribosomal protein S14a	+	gene	Name match	0	1.38001e-17	6.56243e-15	2.212	2.1147	8.30138	9.49014	8.98864	9.84518	10.3561	10.1773
RpS14b	X	7934898	7935792	+	RpS14b	FBgn0004404	A structural constituent of ribosome. Predicted to be involved in ribosomal small subunit assembly and translation. Located in cytosolic ribosome. Is expressed in adult head and spermatozoon. Human ortholog(s) of this gene implicated in chromosome 5q deletion syndrome. Orthologous to human RPS14 (ribosomal protein S14).	Ribosomal protein S14b	+	gene	Name match	0	1.65648e-11	3.069e-09	1.98643	1.87461	6.05393	7.06488	6.88256	7.39224	7.88883	8.00834
RpS15	2R	16570112	16571230	-	RpS15	FBgn0034138	A structural constituent of ribosome. Predicted to be involved in cytoplasmic translation. Located in cytosolic ribosome and nucleolus. Colocalizes with nuclear chromosome. Is expressed in adult head; adult heart; and organism. Orthologous to human RPS15 (ribosomal protein S15).	Ribosomal protein S15	-	gene	Name match	0	3.19037e-13	7.71421e-11	2.73579	2.49433	8.14968	9.38861	8.8188	10.504	10.1214	10.6124
RpS15Aa	X	13335637	13337705	-	RpS15Aa	FBgn0010198	A structural constituent of ribosome. Predicted to be involved in cytoplasmic translation. Located in cytosolic ribosome. Is expressed in adult head; adult heart; and organism. Used to study intrinsic cardiomyopathy. Human ortholog(s) of this gene implicated in Diamond-Blackfan anemia 20. Orthologous to human RPS15A (ribosomal protein S15a).	Ribosomal protein S15Aa	-	gene	Name match	0	1.43147e-18	1.02107e-15	2.56018	2.41961	7.84182	8.84784	8.21758	9.70812	9.73555	9.94001
RpS16	2R	22605745	22607995	+	RpS16	FBgn0034743	A structural constituent of ribosome. Predicted to be involved in maturation of SSU-rRNA from tricistronic rRNA transcript (SSU-rRNA, 5.8S rRNA, LSU-rRNA). Located in cytosolic ribosome. Is expressed in adult head; adult heart; and organism. Orthologous to human RPS16 (ribosomal protein S16).	Ribosomal protein S16	+	gene	Name match	0	1.11599e-17	5.68598e-15	2.76065	2.57686	7.85425	8.99362	8.413	10.1091	10.0068	10.2537
RpS17	3L	9428795	9429821	-	RpS17	FBgn0005533	A structural constituent of ribosome. Predicted to be involved in cytoplasmic translation. Located in cytosolic ribosome. Is expressed in adult head and adult heart. Used to study intrinsic cardiomyopathy. Human ortholog(s) of this gene implicated in Diamond-Blackfan anemia 4. Orthologous to human RPS17 (ribosomal protein S17).	Ribosomal protein S17	-	gene	Name match	0	5.82406e-18	3.19562e-15	3.17336	2.90397	8.08492	9.32202	8.55648	10.8037	10.3901	10.8462
RpS18	2R	20263979	20264848	+	RpS18	FBgn0010411	A structural constituent of ribosome. Predicted to be involved in cytoplasmic translation. Located in cytosolic ribosome and nucleolus. Colocalizes with nuclear chromosome. Is expressed in adult head; adult heart; and organism. Orthologous to human RPS18 (ribosomal protein S18).	Ribosomal protein S18	+	gene	Name match	0	4.19419e-13	9.8089e-11	2.45839	2.27863	8.2713	9.307	8.8183	10.3374	10.2019	10.1982
RpS19a	X	16637894	16639249	+	RpS19a	FBgn0010412	A structural constituent of ribosome. Predicted to be involved in ribosomal small subunit assembly. Located in cytosolic ribosome. Is expressed in adult head. Human ortholog(s) of this gene implicated in Diamond-Blackfan anemia and Diamond-Blackfan anemia 1. Orthologous to human RPS19 (ribosomal protein S19).	Ribosomal protein S19a	+	gene	Name match	0	1.39054e-13	3.42025e-11	2.20973	2.08235	8.1546	9.0923	8.66352	9.77871	9.90372	9.79181
RpS2	2L	9896265	9897552	-	RpS2	FBgn0004867	A structural constituent of ribosome. Predicted to be involved in translation. Located in cytosolic ribosome and nucleolus. Colocalizes with nuclear chromosome. Is expressed in adult head; adult heart; nurse cell; organism; and ovary. Orthologous to human RPS2 (ribosomal protein S2).	Ribosomal protein S2	-	gene	Name match	0	6.74285e-08	6.58859e-06	1.50311	1.42728	8.67373	9.74411	9.34492	9.57841	9.89337	9.81848
RpS20	3R	20822181	20823356	+	RpS20	FBgn0019936	A structural constituent of ribosome. Predicted to be involved in cytoplasmic translation. Located in cytosolic ribosome. Is expressed in adult head; adult heart; and organism. Orthologous to human RPS20 (ribosomal protein S20).	Ribosomal protein S20	+	gene	Name match	0	2.03748e-05	0.000960955	1.58381	1.44675	7.03221	7.96216	7.88996	8.39417	8.37669	8.15116
RpS21	2L	2856070	2857029	+	RpS21	FBgn0015521	Enables ribosome binding activity. A structural constituent of ribosome. Involved in lymph gland development and regulation of cell population proliferation. Located in cytosolic ribosome. Is expressed in adult heart; imaginal disc; and organism. Orthologous to human RPS21 (ribosomal protein S21).	Ribosomal protein S21	+	gene	Name match	0	1.94374e-21	3.96135e-18	3.51533	3.21334	6.5687	7.97729	7.01901	9.65546	9.36787	9.3784
RpS23	2R	14215096	14216627	-	RpS23	FBgn0033912	A structural constituent of ribosome. Predicted to be involved in cytoplasmic translation. Located in cytosolic ribosome. Part of cytosolic small ribosomal subunit. Is expressed in adult head and adult heart. Used to study brachycephaly, trichomegaly, and developmental delay. Human ortholog(s) of this gene implicated in brachycephaly, trichomegaly, and developmental delay. Orthologous to human RP…	Ribosomal protein S23	-	gene	Name match	0	3.05745e-21	4.36176e-18	3.06857	2.86197	7.96902	9.0964	8.51425	10.5467	10.4153	10.6999
RpS24	2R	22640526	22641419	-	RpS24	FBgn0261596	A structural constituent of ribosome. Predicted to be involved in cytoplasmic translation. Located in cytosolic ribosome. Is expressed in adult head and adult heart. Used to study congenital heart disease. Human ortholog(s) of this gene implicated in Diamond-blackfan anemia 3. Orthologous to human RPS24 (ribosomal protein S24).	Ribosomal protein S24	-	gene	Name match	0	1.41233e-07	1.22856e-05	1.92079	1.76006	7.26957	7.96665	7.94316	8.74655	8.52416	8.7978
RpS25	3R	11215028	11216287	-	RpS25	FBgn0086472	A structural constituent of ribosome. Predicted to be involved in cytoplasmic translation. Located in cytosolic ribosome. Is expressed in adult head; adult heart; and organism. Orthologous to human RPS25 (ribosomal protein S25).	Ribosomal protein S25	-	gene	Name match	0	1.21788e-07	1.10664e-05	1.60144	1.50684	9.86771	11.0956	10.6174	10.975	11.3126	10.9864
RpS26	2L	18441335	18443277	-	RpS26	FBgn0261597	A structural constituent of ribosome. Predicted to be involved in cytoplasmic translation. Located in cytosolic ribosome. Part of cytosolic small ribosomal subunit. Is expressed in adult head and adult heart. Used to study Diamond-Blackfan anemia. Human ortholog(s) of this gene implicated in Diamond-Blackfan anemia 10. Orthologous to several human genes including RPS26 (ribosomal protein S26).	Ribosomal protein S26	-	gene	Name match	0	1.91532e-17	8.8142e-15	2.02117	1.94576	8.45714	9.54517	8.95623	9.75381	10.323	9.97041
RpS27	3R	25245955	25247514	-	RpS27	FBgn0039300	A structural constituent of ribosome. Predicted to be involved in ribosomal small subunit assembly. Located in cytosolic ribosome. Is expressed in adult head; adult heart; and organism. Human ortholog(s) of this gene implicated in Diamond-Blackfan anemia 17. Orthologous to several human genes including RPS27 (ribosomal protein S27).	Ribosomal protein S27	-	gene	Name match	0	7.14063e-09	8.9358e-07	2.13538	1.95301	7.83717	9.09198	8.43074	9.61464	9.30218	9.47593
RpS27A	2L	10408352	10410456	+	RpS27A	FBgn0003942	A structural constituent of ribosome. Predicted to be involved in modification-dependent protein catabolic process; protein ubiquitination; and ribosomal small subunit biogenesis. Located in cytosolic ribosome. Is expressed in several structures, including Malpighian tubule; embryonic/larval fat body; embryonic/larval salivary gland; germinal proliferation center; and ovary. Orthologous to human …	Ribosomal protein S27A	+	gene	Name match	0	7.87873e-10	1.15874e-07	2.4221	2.18882	8.3323	9.49922	8.98519	10.5455	10.2243	10.1036
RpS28b	X	9554623	9555661	+	RpS28b	FBgn0030136	A structural constituent of ribosome. Predicted to be involved in maturation of SSU-rRNA and ribosomal small subunit assembly. Located in cytosolic ribosome. Is expressed in adult heart. Human ortholog(s) of this gene implicated in Diamond-Blackfan anemia 15 with mandibulofacial dysostosis. Orthologous to human RPS28 (ribosomal protein S28).	Ribosomal protein S28b	+	gene	Name match	0	6.34865e-10	9.7387e-08	2.54641	2.28056	7.7907	9.01643	8.34889	10.0431	9.4529	9.78355
RpS29	3R	9778042	9779528	+	RpS29	FBgn0261599	A structural constituent of ribosome. Predicted to be involved in cytoplasmic translation. Located in cytosolic ribosome. Part of cytosolic small ribosomal subunit. Is expressed in adult head; adult heart; and organism. Human ortholog(s) of this gene implicated in Diamond-Blackfan anemia 13. Orthologous to human RPS29 (ribosomal protein S29).	Ribosomal protein S29	+	gene	Name match	0	5.06069e-17	2.1234e-14	2.63328	2.46647	8.45258	9.34765	8.97192	10.5835	10.6137	10.4955
RpS3	3R	23358812	23360207	+	RpS3	FBgn0002622	Enables class I DNA-(apurinic or apyrimidinic site) endonuclease activity; oxidized purine DNA binding activity; and oxidized purine nucleobase lesion DNA N-glycosylase activity. A structural constituent of ribosome. Involved in DNA repair and negative regulation of neuron apoptotic process. Located in cytosolic ribosome and nuclear matrix. Is expressed in adult head; adult heart; organism; and o…	Ribosomal protein S3	+	gene	Name match	0	5.00185e-14	1.25187e-11	2.01667	1.92223	8.10659	9.03545	8.76998	9.50639	9.9503	9.71692
RpS30	3R	20850516	20851427	+	RpS30	FBgn0038834	Predicted to be a structural constituent of ribosome. Predicted to be involved in cytoplasmic translation. Predicted to be located in ribosome. Predicted to be part of cytosolic small ribosomal subunit. Is expressed in adult head; adult heart; and organism. Orthologous to human FAU (FAU ubiquitin like and ribosomal protein S30 fusion).	Ribosomal protein S30	+	gene	Name match	0	3.79048e-14	9.83183e-12	3.00668	2.71239	7.78406	8.86365	8.29518	10.3828	9.83562	10.2973
RpS3A	4	65225	67207	-	RpS3A	FBgn0017545	A structural constituent of ribosome. Predicted to be involved in cytoplasmic translation. Located in cytosolic ribosome. Is expressed in adult head; adult heart; organism; and ovary. Used to study intrinsic cardiomyopathy. Orthologous to human RPS3A (ribosomal protein S3A).	Ribosomal protein S3A	-	gene	Name match	0	0.00177769	0.0330645	1.09645	1.01116	10.3951	10.9908	10.9124	11.0546	10.7517	11.0923
RpS4	3L	13041756	13044234	+	RpS4	FBgn0011284	A structural constituent of ribosome. Predicted to be involved in translation. Located in cytosolic ribosome. Is expressed in adult head and adult heart. Orthologous to human RPS4X (ribosomal protein S4 X-linked); RPS4Y1 (ribosomal protein S4 Y-linked 1); and RPS4Y2 (ribosomal protein S4 Y-linked 2).	Ribosomal protein S4	+	gene	Name match	0	1.35645e-11	2.58016e-09	1.95722	1.85096	9.24388	10.1527	9.8373	10.6037	10.8316	10.6938
RpS5a	X	17143588	17148264	-	RpS5a	FBgn0002590	A structural constituent of ribosome. Predicted to be involved in translation. Located in cytosolic ribosome and nucleolus. Colocalizes with nuclear chromosome. Is expressed in adult head; adult heart; organism; and spermatozoon. Used to study intrinsic cardiomyopathy. Orthologous to human RPS5 (ribosomal protein S5).	Ribosomal protein S5a	-	gene	Name match	0	2.10271e-08	2.45879e-06	1.44148	1.37895	8.98422	9.79894	9.62599	9.69946	10.2439	10.0103
RpS6	X	7899624	7901331	-	RpS6	FBgn0261592	A structural constituent of ribosome. Predicted to be involved in ribosomal small subunit biogenesis. Located in cytosolic ribosome. Is expressed in adult head; adult heart; and organism. Orthologous to human RPS6 (ribosomal protein S6).	Ribosomal protein S6	-	gene	Name match	0	5.16626e-16	1.79761e-13	2.20424	2.09796	8.37986	9.05064	9.02311	9.74567	10.2269	10.535
RpS7	3R	30206447	30209020	-	RpS7	FBgn0039757	A structural constituent of ribosome. Predicted to be involved in rRNA processing and ribosomal small subunit biogenesis. Located in cytosolic ribosome. Is expressed in adult head; adult heart; and organism. Human ortholog(s) of this gene implicated in Diamond-Blackfan anemia 8. Orthologous to human RPS7 (ribosomal protein S7).	Ribosomal protein S7	-	gene	Name match	0	2.71362e-14	7.34873e-12	1.95961	1.87447	9.35973	10.3761	9.96463	10.595	10.9621	11.0842
RpS8	3R	29861582	29863902	+	RpS8	FBgn0039713	A structural constituent of ribosome. Involved in larval lymph gland hemopoiesis. Located in cytosolic ribosome. Is expressed in adult head; adult heart; and organism. Orthologous to human RPS8 (ribosomal protein S8).	Ribosomal protein S8	+	gene	Name match	0	2.5753e-12	5.32452e-10	2.30379	2.14447	8.42281	9.68115	9.31335	10.3086	10.4293	10.5353
RpS9	3L	9509793	9511531	-	RpS9	FBgn0010408	A structural constituent of ribosome. Predicted to be involved in ribosomal small subunit biogenesis. Located in cytosolic ribosome and nucleolus. Colocalizes with nuclear chromosome. Is expressed in adult brain cell body rind; adult head; adult heart; and organism. Orthologous to human RPS9 (ribosomal protein S9).	Ribosomal protein S9	-	gene	Name match	0	2.77087e-21	4.36176e-18	2.52587	2.40845	7.61259	8.9474	8.39572	9.50653	10.0728	9.97835
Rpt3	X	11125101	11126785	+	Rpt3	FBgn0028686	Predicted to enable proteasome-activating activity. Predicted to be involved in proteasome-mediated ubiquitin-dependent protein catabolic process. Located in male germ cell nucleus. Part of proteasome regulatory particle, base subcomplex. Is expressed in adult head and organism. Used to study neurodegenerative disease. Orthologous to human PSMC4 (proteasome 26S subunit, ATPase 4).	Regulatory particle triple-A ATPase 3	+	gene	Name match	0	3.19887e-05	0.00143507	-1.90376	-1.66432	10.6573	8.11548	10.9368	6.71276	8.96652	8.91296
Rpt5	3R	23752876	23754623	+	Rpt5	FBgn0028684	Predicted to enable proteasome-activating activity. Involved in proteasome-mediated ubiquitin-dependent protein catabolic process. Located in cytoplasm. Part of proteasome regulatory particle, base subcomplex. Is expressed in several structures, including adult head; anterior endoderm; embryonic/larval midgut; embryonic/larval midgut primordium; and head mesoderm. Used to study syndromic intellec…	Regulatory particle triple-A ATPase 5	+	gene	Name match	0	0.000258289	0.00809836	-1.0737	-1.01373	9.78489	8.21862	10.3852	7.6427	8.92391	8.7209
Rsf1	2L	10261795	10263554	-	Rsf1	FBgn0011305	Enables mRNA binding activity. Involved in regulation of alternative mRNA splicing, via spliceosome; regulation of mRNA 3'-end processing; and regulation of transcriptional start site selection at RNA polymerase II promoter. Located in nucleus. Is expressed in several structures, including adult head; central brain primordium; embryonic/larval midgut; embryonic/larval midgut primordium; and gangl…	Repressor splicing factor 1	-	gene	Name match	0	0.000542447	0.0138188	0.785268	0.758482	6.716	6.85605	6.9524	6.59385	7.10837	6.96913
sage	3R	9262654	9264142	-	sage	FBgn0037672	Predicted to enable DNA-binding transcription factor activity, RNA polymerase II-specific and RNA polymerase II cis-regulatory region sequence-specific DNA binding activity. Involved in positive regulation of transcription by RNA polymerase II and salivary gland development. Located in chromatin. Is expressed in adult salivary gland; embryonic primordium of adult salivary gland; embryonic/larval …	salivary gland-expressed bHLH	-	gene	Name match	0	3.80839e-12	7.76149e-10	8.23342	2.97719	-0.736481	2.57881	-0.786002	6.73824	6.571	5.95091
Sap-r	3R	30883464	30889062	-	Sap-r	FBgn0000416	Involved in lipid homeostasis and sphingolipid metabolic process. Located in fusome; late endosome; and vacuole. Is expressed in several structures, including adult head; adult heart; central brain primordium; ganglia; and germarium. Used to study lipid storage disease and lysosomal storage disease. Human ortholog(s) of this gene implicated in late onset Parkinson's disease; lung disease (multipl…	Saposin-related	-	gene	Name match	0	0.00111709	0.0239132	-1.59289	-1.36853	11.5067	9.16962	11.4035	7.41074	9.77467	9.93125
Scgalpha	2L	8303429	8305376	+	Scgalpha	FBgn0032013	Predicted to be a structural constituent of muscle. Predicted to be located in membrane. Predicted to be part of sarcoglycan complex. Is expressed in several structures, including dorsal sensory complex proper primordium; embryonic epidermis; ganglia; gut section; and larval muscle cell. Human ortholog(s) of this gene implicated in autosomal recessive limb-girdle muscular dystrophy type 2D; muscu…	Sarcoglycan alpha	+	gene	Name match	0	1.2413e-07	1.11365e-05	-8.41484	-2.91507	2.70263	-4.21705	3.20578	-3.89355	-0.374439	1.93649
SclA	2L	16837972	16841884	+	SclA	FBgn0266491	Involved in regulation of cardiac muscle contraction. Located in T-tubule. Is expressed in adult heart; embryonic/larval heart; larval muscle system; and larval somatic muscle cell.	Sarcolamban A	+	gene	Name match	0	0.00107161	0.0232334	-1.10772	-1.02702	11.5071	8.89169	11.0051	8.61876	9.94552	10.0336
SclB	2L	16837972	16841884	+	SclB	FBgn0266492	Involved in regulation of cardiac muscle contraction. Is expressed in adult heart; embryonic/larval heart; larval muscle system; and larval somatic muscle cell.	Sarcolamban B	+	gene	Name match	0	0.00111852	0.0239132	-1.10719	-1.02604	11.5218	8.91223	11.0266	8.6427	9.95606	10.0552
Sclp	X	11920004	11924662	-	Sclp	FBgn0030357	Involved in muscle system process. Is expressed in larval somatic muscle cell. Orthologous to human LRRC20 (leucine rich repeat containing 20).	Sclp	-	gene	Name match	0	1.13087e-11	2.20999e-09	-2.511	-2.2955	11.085	7.15109	10.9913	6.51112	8.38794	8.27316
scrt	3L	3983896	3994003	+	scrt	FBgn0004880	Predicted to enable DNA-binding transcription factor activity, RNA polymerase II-specific and RNA polymerase II cis-regulatory region sequence-specific DNA binding activity. Involved in R7 cell differentiation and negative regulation of transcription by RNA polymerase II. Located in nucleus. Is expressed in several structures, including ganglia; imaginal disc; sensory nervous system primordium; s…	scratch	+	gene	Name match	0	0.00110665	0.0237707	5.32597	1.39591	2.49382	-1.74312	2.56192	-2.74154	3.86397	7.06283
sdt	X	8178549	8240474	+	sdt	FBgn0261873	Predicted to enable GMP kinase activity. Involved in several processes, including apical protein localization; positive regulation of ubiquitin-dependent endocytosis; and zonula adherens assembly. Located in apical cortex; apical plasma membrane; and apicolateral plasma membrane. Part of subapical complex. Is expressed in several structures, including cuboidal/columnar epithelium; dorsal epidermi…	stardust	+	gene	Name match	0	0.000741923	0.0173513	1.21551	1.11621	5.78225	7.22266	6.74041	6.15176	6.7432	7.36216
Sec24CD	2L	2231106	2236844	-	Sec24CD	FBgn0262126	Predicted to enable SNARE binding activity and zinc ion binding activity. Involved in several processes, including protein localization to cell surface; regulation of tube diameter, open tracheal system; and secretion by cell. Acts upstream of with a positive effect on chitin-based cuticle development and lumen formation, open tracheal system. Located in endoplasmic reticulum exit site. Part of C…	Secretory 24CD	-	gene	Name match	0	0.000322794	0.00956093	1.21283	1.12513	5.89959	7.18228	6.40472	6.58376	7.17053	6.68277
SelG	X	11887284	11888240	+	SelG	FBgn0030350	Involved in several processes, including determination of adult lifespan; endoplasmic reticulum calcium ion homeostasis; and regulation of gastrulation. Located in Golgi apparatus. Orthologous to human SELENOK (selenoprotein K).	Selenoprotein G	+	gene	Name match	0	9.85714e-07	6.85961e-05	2.27329	1.97971	6.09251	7.3995	6.50108	7.9885	7.7406	7.05395
Sf3b5	3R	9014972	9015341	-	Sf3b5	FBgn0040534	Involved in regulation of gene expression and spermatogenesis. Part of SAGA complex and U2 snRNP. Is expressed in central brain primordium; embryonic brain; larval ventral nerve cord; organism; and ventral nerve cord primordium. Orthologous to human SF3B5 (splicing factor 3b subunit 5).	Splicing factor 3b subunit 5	-	gene	Name match	0	0.00302402	0.0486915	1.2485	1.11317	5.30791	5.96424	5.22217	5.98638	5.6114	5.70657
Sfp77F	3L	20896268	20897417	-	Sfp77F	FBgn0259972	Involved in insemination. Located in extracellular space.	Seminal fluid protein 77F	-	gene	Name match	0	0.00149514	0.0291787	8.13913	0.798765	-2.43692	-4.21705	-2.66047	-3.89355	0.625561	3.64484
Sgs1	2L	4937409	4941423	+	Sgs1	FBgn0003372	Enables bioadhesive activity. Involved in puparial adhesion. Is active in extracellular region. Is expressed in embryonic/larval midgut; embryonic/larval salivary gland; and organism.	Salivary gland secretion 1	+	gene	Name match	0	2.06633e-18	1.40373e-15	10.4438	3.81595	0.848481	-2.48009	1.27813	6.99486	6.20676	4.94292
Sgs3	3L	11512221	11513402	+	Sgs3	FBgn0003373	Enables bioadhesive activity. Involved in puparial adhesion. Is active in extracellular region. Is expressed in several structures, including adult heart; embryonic/larval Malpighian tubule; embryonic/larval fat body; embryonic/larval proventriculus; and salivary gland.	Salivary gland secretion 3	+	gene	Name match	0	1.42731e-24	5.09051e-21	7.34153	5.18597	5.95325	3.96837	5.05148	12.5026	11.1475	10.6361
Sgs5	3R	17595362	17596112	+	Sgs5	FBgn0003375	Enables bioadhesive activity. Involved in puparial adhesion. Is active in extracellular region. Is expressed in adult heart and embryonic/larval salivary gland.	Salivary gland secretion 5	+	gene	Name match	0	1.44551e-16	5.57342e-14	6.4223	4.32733	6.27561	3.95732	5.45327	12.1165	10.4001	9.61245
Sgs8	3L	11508967	11509394	-	Sgs8	FBgn0003378	Enables bioadhesive activity. Involved in puparial adhesion. Is active in extracellular region. Is expressed in adult heart and salivary gland.	Salivary gland secretion 8	-	gene	Name match	0	1.88619e-29	1.69375e-25	7.49347	5.56505	5.76152	4.39438	4.96645	12.7	11.2158	10.9316
Shmt	X	5913067	5916797	-	Shmt	FBgn0029823	Enables glycine hydroxymethyltransferase activity. Involved in several processes, including behavioral response to ethanol; glycine biosynthetic process from serine; and tetrahydrofolate metabolic process. Located in cytoplasm and nucleus. Is expressed in several structures, including adult head; adult heart; embryonic/larval midgut; embryonic/larval midgut primordium; and somatic trunk mesoderm …	Serine hydroxymethyl transferase	-	gene	Name match	0	2.37452e-29	1.69375e-25	-2.17587	-2.12149	9.47681	7.63539	9.82712	6.25564	7.14323	6.97854
slv	2R	8080559	8083357	-	slv	FBgn0025469	Predicted to enable sugar transmembrane transporter activity. Involved in salivary gland development. Predicted to be active in membrane. Is expressed in adult fat body; embryonic/larval salivary gland body; and salivary gland body primordium. Orthologous to human SLC50A1 (solute carrier family 50 member 1).	saliva	-	gene	Name match	0	9.78852e-07	6.85961e-05	-1.5393	-1.44172	6.62445	5.56248	6.43317	3.59831	4.69702	4.95251
SmB	2L	10425483	10426627	-	SmB	FBgn0262601	Predicted to enable RNA binding activity and snRNP binding activity. Involved in germ cell development; gonad development; and spermatogenesis. Located in Cajal body and pole plasm. Part of catalytic step 2 spliceosome and precatalytic spliceosome. Is expressed in Malpighian tubule; adult head; adult heart; oocyte; and pole plasm. Used to study tauopathy. Human ortholog(s) of this gene implicated…	Small ribonucleoprotein particle protein SmB	-	gene	Name match	0	5.58388e-05	0.00231569	1.45786	1.33784	5.24958	6.46828	5.33953	5.84342	5.75484	6.46453
SmD1	3L	12733364	12734611	-	SmD1	FBgn0261933	Predicted to enable RNA binding activity. Predicted to be involved in spliceosomal snRNP assembly. Located in nucleus. Part of catalytic step 2 spliceosome and precatalytic spliceosome. Is expressed in several structures, including adult brain cell body rind; central brain primordium; ganglia; and ventral nerve cord primordium. Human ortholog(s) of this gene implicated in connective tissue diseas…	Small ribonucleoprotein particle protein SmD1	-	gene	Name match	0	0.00233609	0.0408415	1.54945	1.31538	5.04286	6.02374	5.29373	5.9727	5.5143	5.49546
SmD3	2R	12168731	12170003	+	SmD3	FBgn0023167	Predicted to enable RNA binding activity. Involved in several processes, including lymph gland development; nervous system development; and pole plasm oskar mRNA localization. Located in pole plasm. Part of catalytic step 2 spliceosome and precatalytic spliceosome. Is expressed in adult brain cell body rind and organism. Human ortholog(s) of this gene implicated in systemic lupus erythematosus. O…	Small ribonucleoprotein particle protein SmD3	+	gene	Name match	0	0.000201415	0.0067014	2.7251	1.98031	3.38326	4.3528	3.98819	5.31915	5.10534	5.07751
SmE	2L	7884930	7885450	-	SmE	FBgn0261790	Predicted to enable RNA binding activity. Predicted to be involved in spliceosomal snRNP assembly. Located in nucleus. Part of small nuclear ribonucleoprotein complex. Is expressed in adult head and adult heart. Human ortholog(s) of this gene implicated in hepatocellular carcinoma; hypotrichosis 1; hypotrichosis 11; and lupus nephritis. Orthologous to human SNRPE (small nuclear ribonucleoprotein …	Small ribonucleoprotein particle protein SmE	-	gene	Name match	0	7.09871e-05	0.00282877	1.97691	1.6894	6.54179	7.66924	6.43844	8.10316	7.16084	7.35976
SmF	2R	12183844	12184310	-	SmF	FBgn0000426	Predicted to enable RNA binding activity. Predicted to be involved in mRNA splicing, via spliceosome. Part of catalytic step 2 spliceosome and precatalytic spliceosome. Orthologous to human SNRPF (small nuclear ribonucleoprotein polypeptide F).	Small ribonucleoprotein particle protein SmF	-	gene	Name match	0	0.000464021	0.0124431	2.30571	1.77289	5.51727	6.586	5.47053	7.58938	5.44574	6.94612
Smyd4-4	2R	12140631	12143272	+	Smyd4-4	FBgn0027495	Predicted to enable histone H3K4 methyltransferase activity and histone deacetylase binding activity. Involved in compound eye photoreceptor development. Located in cytoplasm and nucleus. Is expressed in embryonic/larval gut; larval central nervous system; larval somatic muscle cell; midgut primordium; and procephalic segment.	SET and MYND domain containing, class 4, member 4	+	gene	Name match	0	0.00128495	0.0265283	-1.75129	-1.45493	5.00187	4.30127	5.23435	2.61601	3.52038	3.43292
SmydA-1	2R	14243778	14246066	+	SmydA-1	FBgn0033917	Predicted to enable histone deacetylase binding activity. Predicted to be involved in negative regulation of gene expression. Located in cytoplasm. Is expressed in several structures, including dorsal pharyngeal muscle primordium; larval muscle system; larval somatic muscle cell; somatic muscle primordium; and trunk visceral muscle primordium.	SET and MYND domain containing, arthropod-specific, member 1	+	gene	Name match	0	0.000795898	0.018287	-1.5012	-1.31989	5.31462	2.71631	6.07987	2.75031	4.40692	3.86385
Snmp1	3R	21165167	21168205	-	Snmp1	FBgn0260004	Predicted to enable scavenger receptor activity. Involved in several processes, including cellular response to pheromone; detection of chemical stimulus involved in sensory perception of smell; and pupariation. Located in cilium; dendrite; and neuronal cell body. Is expressed in several structures, including embryonic/larval fat body; gland; gonad; olfactory receptor neurons; and organism subdivi…	Sensory neuron membrane protein 1	-	gene	Name match	0	9.82588e-07	6.85961e-05	2.76961	2.26831	1.62917	2.95732	1.92449	2.54386	4.05183	4.49108
snmRNA:359	2L	19403535	19403568	-	snmRNA:359	FBgn0065096	No description available	small non-coding RNA 359	-	gene	Name match	0	9.38184e-05	0.00354078	-2.78129	-2.05691	5.39597	2.4268	4.47908	-0.156579	1.14912	2.37707
snRNP-U1-C	3R	18982964	18983650	-	snRNP-U1-C	FBgn0261792	Predicted to enable pre-mRNA 5'-splice site binding activity. Involved in regulation of alternative mRNA splicing, via spliceosome. Located in nucleus. Part of small nuclear ribonucleoprotein complex. Is expressed in several structures, including anterior endoderm; anterior endoderm anlage; central brain primordium; embryonic/larval midgut primordium; and ganglia. Human ortholog(s) of this gene i…	small ribonucleoprotein particle U1 subunit C	-	gene	Name match	0	0.000312399	0.00936278	1.25265	1.1569	5.9883	6.89133	6.24241	6.65506	7.11741	6.35435
SNRPG	X	16639810	16640419	-	SNRPG	FBgn0261791	Predicted to contribute to RNA binding activity. Predicted to be involved in mRNA splicing, via spliceosome. Located in nucleus. Part of small nuclear ribonucleoprotein complex. Is expressed in organism. Orthologous to several human genes including SNRPG (small nuclear ribonucleoprotein polypeptide G).	Small nuclear ribonucleoprotein G	-	gene	Name match	0	0.00207304	0.0372001	1.36136	1.20046	6.25308	7.65477	6.33105	7.23144	6.66859	6.66733
Sodh-2	3R	10876384	10878257	+	Sodh-2	FBgn0022359	Enables D-sorbitol dehydrogenase (acceptor) activity and L-iditol 2-dehydrogenase (NAD+) activity. Involved in fructose biosynthetic process and sorbitol catabolic process. Predicted to be active in cytosol. Is expressed in adult head; amnioserosa; embryonic/larval midgut; organism; and yolk nucleus. Used to study autosomal recessive distal hereditary motor neuronopathy 8. Human ortholog(s) of th…	Sorbitol dehydrogenase 2	+	gene	Name match	0	0.000247266	0.00783889	-1.28101	-1.18205	9.57771	7.41977	8.80561	6.74026	7.37039	7.25067
SoxN	2L	8825645	8829670	+	SoxN	FBgn0029123	Enables DNA-binding transcription factor activity, RNA polymerase II-specific and chromatin DNA binding activity. Involved in several processes, including negative regulation of canonical Wnt signaling pathway; nervous system development; and regionalization. Located in nucleus. Is expressed in several structures, including anlage in statu nascendi; epidermis; ganglia; glial cell; and head epider…	SoxNeuro	+	gene	Name match	0	0.000594471	0.0148025	1.47524	1.30955	4.64256	4.93213	4.43052	4.44828	5.2802	5.56793
Spase12	3R	29490544	29491150	-	Spase12	FBgn0040623	Predicted to be involved in protein targeting to ER and signal peptide processing. Predicted to be located in membrane. Predicted to be part of signal peptidase complex. Is expressed in adult head; embryonic/larval salivary gland; embryonic/larval salivary gland body; organism; and salivary gland body primordium. Orthologous to human SPCS1 (signal peptidase complex subunit 1).	Spase 12-subunit	-	gene	Name match	0	0.000353853	0.0100758	1.86303	1.56958	8.26308	9.08708	8.18371	9.8257	8.79204	8.78176
Spase22-23	3R	24228342	24230035	-	Spase22-23	FBgn0039172	Predicted to be involved in protein targeting to ER and signal peptide processing. Predicted to be located in membrane. Predicted to be part of signal peptidase complex. Is expressed in several structures, including adult head; adult heart; border follicle cell; egg chamber; and gland. Orthologous to human SPCS3 (signal peptidase complex subunit 3).	Spase 22/23-subunit	-	gene	Name match	0	9.91675e-05	0.00369326	1.48918	1.35339	7.15973	7.7253	7.39436	7.85698	7.52643	8.52948
spi	2L	19567900	19577315	-	spi	FBgn0005672	Enables epidermal growth factor receptor binding activity; receptor ligand activity; and transmembrane receptor protein tyrosine kinase activator activity. Involved in several processes, including behavioral response to ethanol; embryonic morphogenesis; and nervous system development. Located in endoplasmic reticulum; extracellular space; and membrane. Is expressed in several structures, includin…	spitz	-	gene	Name match	0	0.0028227	0.0461795	-1.94078	-1.50276	8.93649	6.82597	8.79503	3.65078	7.41183	6.12066
spirit	X	8571099	8573593	-	spirit	FBgn0030051	Predicted to enable serine-type endopeptidase activity. Involved in several processes, including Toll receptor ligand protein activation cascade; defense response to bacterium; and defense response to fungus. Predicted to be located in extracellular region. Predicted to be active in extracellular space.	Serine Protease Immune Response Integrator	-	gene	Name match	0	0.0013564	0.0273311	-0.971206	-0.913683	9.9268	9.22713	9.81146	7.28221	8.83105	8.1456
Spn42Da	2R	6875906	6878927	-	Spn42Da	FBgn0265137	Enables cysteine-type endopeptidase inhibitor activity and serine-type endopeptidase inhibitor activity. Involved in negative regulation of peptide hormone processing. Located in extracellular space. Is expressed in several structures, including adult head; adult heart; dorsal ectoderm; epithelium; and gut section. Human ortholog(s) of this gene implicated in Alzheimer's disease and familial ence…	Serpin 42Da	-	gene	Name match	0	0.000890386	0.0199605	0.831268	0.797092	6.47672	6.07833	6.34047	6.21411	6.78291	6.6069
spn-E	3R	15837419	15844415	+	spn-E	FBgn0003483	Predicted to enable RNA binding activity and helicase activity. Involved in several processes, including negative regulation of gene expression; oogenesis; and specification of axis polarity. Located in P granule and nucleus. Is expressed in egg chamber; female germline stem cell; germarium; nurse cell; and ovary. Human ortholog(s) of this gene implicated in spermatogenic failure 30. Orthologous …	spindle E	+	gene	Name match	0	0.00120323	0.025355	-6.10551	-1.58238	1.6716	-4.21705	3.03069	-3.89355	1.21052	1.52146
sra	3R	16186999	16197584	+	sra	FBgn0086370	Enables transporter activator activity. Involved in several processes, including learning or memory; positive regulation of mitochondrial membrane permeability; and regulation of calcineurin-NFAT signaling cascade. Located in cytosol; mitochondrial matrix; and nucleus. Is expressed in adult mushroom body; eye disc; organism; and pole plasm. Used to study Down syndrome. Human ortholog(s) of this g…	sarah	+	gene	Name match	0	8.80298e-05	0.00335784	-1.21638	-1.14115	6.42572	5.81759	6.31681	3.78202	4.89702	4.7585
Srp19	3L	7347310	7348034	-	Srp19	FBgn0015298	Predicted to enable 7S RNA binding activity. Predicted to be involved in SRP-dependent cotranslational protein targeting to membrane, signal sequence recognition. Predicted to be part of signal recognition particle, endoplasmic reticulum targeting. Is expressed in several structures, including adult heart; embryonic/larval midgut primordium; embryonic/larval salivary gland; foregut primordium; an…	Signal recognition particle 19	-	gene	Name match	0	0.00108913	0.0235417	1.4267	1.26161	5.83337	6.46925	5.55547	6.68157	6.21052	6.33737
St4	2R	13969910	13971263	-	St4	FBgn0033887	Enables sulfotransferase activity. Involved in sulfation and xenobiotic metabolic process. Predicted to be located in cytosol. Predicted to be active in cytoplasm. Is expressed in embryonic esophagus; embryonic/larval pharynx; embryonic/larval tracheal dorsal trunk; and organism. Orthologous to human SULT4A1 (sulfotransferase family 4A member 1).	Sulfotransferase 4	-	gene	Name match	0	0.00281945	0.0461795	1.55747	1.31245	4.57989	4.97387	5.92449	5.05936	6.59423	6.09925
sta	X	1481797	1483413	-	sta	FBgn0003517	Enables ribosome binding activity. A structural constituent of ribosome. Predicted to be involved in cytoplasmic translation and ribosomal small subunit assembly. Located in cytosolic ribosome. Is expressed in adult head; adult heart; embryonic/larval midgut; and spermatozoon. Orthologous to several human genes including RPSA (ribosomal protein SA).	stubarista	-	gene	Name match	0	1.67953e-14	4.79203e-12	2.05108	1.95534	8.66653	9.72876	9.4335	9.86023	10.6075	10.6413
stck	3R	8356978	8359964	+	stck	FBgn0020249	Involved in several processes, including apposition of dorsal and ventral imaginal disc-derived wing surfaces; embryonic development via the syncytial blastoderm; and negative regulation of JNK cascade. Located in cell leading edge and focal adhesion. Is expressed in several structures, including adult head; mesoderm; muscle attachment site; trunk visceral muscle primordium; and visceral trunk me…	steamer duck	+	gene	Name match	0	0.000259668	0.00812044	-0.862526	-0.830786	7.6765	7.45409	7.67901	5.82831	6.34837	6.43406
stum	2R	21674901	21685000	+	stum	FBgn0050263	Involved in proprioception; sensory perception of mechanical stimulus; and taxis. Located in sensory dendrite. Is expressed in adult leg stretch receptor neurons; adult ventral nerve cord; and leg. Orthologous to human STUM (stum, mechanosensory transduction mediator homolog).	stumble	+	gene	Name match	0	2.041e-05	0.000960955	-8.14507	-1.7287	2.94678	-4.06505	4.20165	-2.74154	0.625561	3.98089
su(r)	X	9196808	9201820	-	su(r)	FBgn0086450	Predicted to enable NADP binding activity; dihydropyrimidine dehydrogenase (NADP+) activity; and uracil binding activity. Involved in 'de novo' pyrimidine nucleobase biosynthetic process. Predicted to be located in cytoplasm. Predicted to be active in cytosol. Is expressed in adult head and organism. Human ortholog(s) of this gene implicated in acute lymphoblastic leukemia; dihydropyrimidine dehy…	suppressor of rudimentary	-	gene	Name match	0	0.00067724	0.0162106	1.06307	0.996271	6.53103	7.86901	6.35262	6.44705	7.15597	6.57208
Sur-8	3R	17395199	17402515	-	Sur-8	FBgn0038504	Involved in positive regulation of Ras protein signal transduction. Human ortholog(s) of this gene implicated in Noonan syndrome-like disorder with loose anagen hair 1 and atopic dermatitis. Orthologous to human SHOC2 (SHOC2 leucine rich repeat scaffold protein).	Sur-8	-	gene	Name match	0	2.45972e-08	2.82987e-06	3.08707	2.54623	5.47447	5.45851	6.26731	8.32387	8.13583	7.09637
Swim	2R	22189817	22202671	-	Swim	FBgn0034709	Enables Wnt-protein binding activity. Involved in positive regulation of canonical Wnt signaling pathway. Located in egg chorion and extracellular space. Is expressed in several structures, including adult head; epithelium; gut section; imaginal disc; and somatic trunk mesoderm derivative. Orthologous to human TINAG (tubulointerstitial nephritis antigen) and TINAGL1 (tubulointerstitial nephritis …	Secreted Wg-interacting molecule	-	gene	Name match	0	0.00031324	0.0093683	-2.17934	-1.74016	9.81744	6.81836	11.0158	5.37999	8.18446	8.47565
SWIP	X	16313709	16317750	+	SWIP	FBgn0030739	Involved in nuclear envelope budding and positive regulation of cell adhesion. Located in nucleoplasm. Part of WASH complex. Colocalizes with nuclear envelope. Human ortholog(s) of this gene implicated in autosomal recessive intellectual developmental disorder 43. Orthologous to human WASHC4 (WASH complex subunit 4).	Strumpellin and WASH-interacting protein	+	gene	Name match	0	2.71526e-06	0.000166368	1.86186	1.68026	4.31462	5.20875	4.61255	5.48487	6.10534	5.49765
Syx8	3L	16586108	16587057	-	Syx8	FBgn0036643	Predicted to enable SNAP receptor activity and SNARE binding activity. Predicted to be involved in intracellular protein transport; synaptic vesicle docking; and vesicle fusion. Predicted to be located in plasma membrane. Predicted to be part of SNARE complex. Predicted to be active in endomembrane system. Is expressed in adult head. Orthologous to human STX8 (syntaxin 8).	Syntaxin 8	-	gene	Name match	0	0.00177708	0.0330645	0.969954	0.909889	5.25831	5.70644	5.71312	5.62478	5.89235	5.98712
Tctp	3R	11210247	11211898	+	Tctp	FBgn0037874	Enables guanyl-nucleotide exchange factor activity and protein kinase activator activity. Involved in several processes, including cellular response to gamma radiation; mitotic DNA damage checkpoint signaling; and positive regulation of cell size. Located in nucleus and polytene chromosome. Is expressed in adult head and adult heart. Orthologous to several human genes including TPT1 (tumor protei…	Translationally controlled tumor protein	+	gene	Name match	0	0.00140959	0.0281608	0.947383	0.893483	10.3471	11.1513	10.4482	10.5758	10.5891	10.5196
teq	3L	9074643	9092131	+	teq	FBgn0023479	Predicted to enable serine-type endopeptidase activity. Involved in glucose homeostasis; memory; and positive regulation of insulin secretion. Predicted to be located in extracellular region and membrane. Is expressed in adult brain; adult head; eye; and neuron of the dorsal anterior lateral group of the protocerebrum. Human ortholog(s) of this gene implicated in autosomal recessive intellectual …	Tequila	+	gene	Name match	0	7.65104e-08	7.40922e-06	-7.92048	-3.52517	4.19244	0.327267	3.76579	-1.41961	1.43292	3.48669
Tim9a	X	13385210	13385893	+	Tim9a	FBgn0030480	Predicted to enable protein transporter activity and unfolded protein binding activity. Predicted to be involved in protein insertion into mitochondrial inner membrane. Predicted to be part of TIM22 mitochondrial import inner membrane insertion complex and mitochondrial intermembrane space chaperone complex. Predicted to be active in mitochondrial inner membrane. Is expressed in several structure…	Tim9a	+	gene	Name match	0	0.000350983	0.010049	1.60377	1.4091	4.85079	5.79448	5.11432	5.98638	5.43934	5.71034
Timp	3R	10203875	10213007	-	Timp	FBgn0025879	Enables metalloendopeptidase inhibitor activity. Involved in several processes, including imaginal disc-derived wing expansion; open tracheal system development; and ventral cord development. Located in dendrite. Is expressed in several structures, including adult head; adult heart; embryonic labial sensory complex; embryonic/larval dorsal vessel; and larval foregut atrium. Human ortholog(s) of t…	Tissue inhibitor of metalloproteases	-	gene	Name match	0	1.24901e-07	1.11365e-05	-2.46845	-2.14675	7.9484	5.01976	7.36513	3.55308	4.26219	5.48008
tn	2R	18987344	19008944	+	tn	FBgn0265356	Predicted to enable ubiquitin protein ligase activity and zinc ion binding activity. Involved in several processes, including muscle cell cellular homeostasis; myofibril assembly; and positive regulation of glycolytic process. Located in Z disc. Is expressed in embryonic dorsal epidermis; embryonic ventral epidermis; larval muscle system; and somatic muscle cell. Used to study autosomal recessive…	thin	+	gene	Name match	0	0.000872685	0.0197302	-1.639	-1.40514	9.95868	7.4243	10.1843	5.78006	8.42767	8.05507
tok	3R	24719697	24749125	+	tok	FBgn0004885	Enables metalloendopeptidase activity. Involved in several processes, including axon development; imaginal disc-derived wing vein morphogenesis; and positive regulation of transmembrane receptor protein serine/threonine kinase signaling pathway. Located in extracellular space. Is expressed in several structures, including amnioproctodeal invagination; cell cluster organ; epithelium; gut section; …	tolkin	+	gene	Name match	0	0.00241164	0.0416519	-1.54087	-1.30915	8.75506	4.63885	8.18633	4.46303	7.11038	6.65564
Tom7	2R	8951595	8952242	+	Tom7	FBgn0033357	Predicted to contribute to protein transmembrane transporter activity. Predicted to be involved in positive regulation of protein targeting to mitochondrion; protein import into mitochondrial matrix; and protein insertion into mitochondrial outer membrane. Part of mitochondrial outer membrane translocase complex. Is active in mitochondrial outer membrane. Is expressed in several structures, inclu…	Translocase of outer membrane 7	+	gene	Name match	0	4.18984e-05	0.00179496	2.08907	1.77213	7.84617	9.15351	8.06006	9.73254	8.60069	8.94792
TpnC73F	3L	17046063	17048390	+	TpnC73F	FBgn0010424	Predicted to enable calcium ion binding activity. Predicted to be active in centrosome and cytoplasm. Is expressed in several structures, including adult heart; border follicle cell; larval muscle system; larval somatic muscle cell; and somatic muscle primordium.	Troponin C at 73F	+	gene	Name match	0	0.000801701	0.0183581	-0.982926	-0.92825	12.8745	11.1992	13.0958	10.4022	11.8104	11.7706
Trx-2	2L	9613166	9616404	+	Trx-2	FBgn0040070	Enables glutathione disulfide oxidoreductase activity. Involved in cell redox homeostasis; determination of adult lifespan; and response to oxidative stress. Located in nucleus. Is expressed in adult head; adult heart; imaginal disc; and primary spermatocyte. Orthologous to several human genes including TXN (thioredoxin).	Thioredoxin 2	+	gene	Name match	0	5.30159e-07	3.98065e-05	2.29657	2.00724	6.54036	8.0581	6.41278	8.27283	7.51278	7.76893
Tsp29Fa	2L	8933962	8936096	+	Tsp29Fa	FBgn0032074	Predicted to be located in membrane. Predicted to be active in plasma membrane. Is expressed in adult head; embryonic midgut chamber; and embryonic/larval midgut. Orthologous to human CD63 (CD63 molecule).	Tetraspanin 29Fa	+	gene	Name match	0	0.0018498	0.033963	7.378	0.79382	-0.436921	-3.06505	-0.438078	4.08501	1.14912	1.68373
Tsp42Ea	2R	6992676	7004259	+	Tsp42Ea	FBgn0029508	Predicted to be located in membrane. Predicted to be active in plasma membrane. Is expressed in several structures, including adult head; adult heart; dorsal epidermis primordium; epithelium; and gut section. Orthologous to human CD63 (CD63 molecule).	Tetraspanin 42Ea	+	gene	Name match	0	0.000496042	0.012937	-1.52436	-1.34723	6.40386	4.53486	5.94809	4.15328	3.99188	4.57208
Tsp42Ek	2R	7042656	7044710	+	Tsp42Ek	FBgn0033133	Predicted to be located in membrane. Predicted to be active in plasma membrane.	Tetraspanin 42Ek	+	gene	Name match	0	0.00130536	0.026756	1.20242	1.09721	7.31504	8.25321	7.332	7.90322	7.53845	7.71785
Tsp42En	2R	7052747	7054399	+	Tsp42En	FBgn0033135	Predicted to be located in membrane. Predicted to be active in plasma membrane. Orthologous to human TSPAN18 (tetraspanin 18) and UPK1A (uroplakin 1A).	Tetraspanin 42En	+	gene	Name match	0	0.00240052	0.0415102	-4.64986	-1.56409	3.27732	-4.21705	2.67343	-3.89355	-0.789477	2.19523
Tspo	2L	559612	560523	+	Tspo	FBgn0031263	Involved in determination of adult lifespan; positive regulation of apoptotic process; and regulation of oxidative phosphorylation. Located in mitochondrial outer membrane. Is expressed in adult head and organism. Orthologous to several human genes including TSPO (translocator protein).	Translocator protein	+	gene	Name match	0	0.00211655	0.0378379	1.11375	1.02179	8.38366	9.37932	8.20681	8.79592	8.62908	8.43918
TwdlP	3R	26620608	26621364	-	TwdlP	FBgn0039435	Predicted to be a structural constituent of chitin-based larval cuticle. Predicted to be involved in body morphogenesis and chitin-based cuticle development. Predicted to be located in extracellular matrix. Predicted to be active in chitin-based extracellular matrix.	TweedleP	-	gene	Name match	0	0.000202101	0.00670504	7.08967	1.36733	-1.267	-4.21705	-4.39744	2.93088	-0.0525113	1.82958
twe	2L	16259414	16261877	-	twe	FBgn0002673	Predicted to enable protein tyrosine phosphatase activity. Involved in several processes, including male meiotic nuclear division; meiotic nuclear membrane disassembly; and regulation of syncytial blastoderm mitotic cell cycle. Located in nucleus and spindle. Is expressed in several structures, including germline cell; primary spermatocyte cyst; and testis. Human ortholog(s) of this gene implicat…	twine	-	gene	Name match	0	0.000509411	0.0131653	2.02058	1.63898	2.88501	3.38616	2.36928	3.90951	3.87349	4.64484
Ube3a	3L	11206422	11210583	-	Ube3a	FBgn0061469	Enables ubiquitin protein ligase activity. Involved in several processes, including long-term memory; negative regulation of synaptic assembly at neuromuscular junction; and neuron development. Located in cytosol. Is expressed in several structures, including adult mushroom body; brain; embryonic cortex; gonad; and neuroblast of ventral nervous system. Used to study Angelman syndrome; autism spec…	Ubiquitin protein ligase E3A	-	gene	Name match	0	0.000446603	0.0121179	-1.26831	-1.16422	7.75599	5.77887	7.84236	4.7014	6.58121	6.33371
Ubi-p63E	3L	3899259	3903184	-	Ubi-p63E	FBgn0003943	Predicted to enable protein tag activity and ubiquitin protein ligase binding activity. Involved in larval midgut cell programmed cell death and macroautophagy. Predicted to be active in cytoplasm and nucleus. Is expressed in spermatocyte. Orthologous to human UBC (ubiquitin C).	Ubiquitin-63E	-	gene	Name match	0	3.79487e-05	0.00166066	0.896068	0.867937	8.23771	8.32027	8.39617	8.23502	8.67711	8.74178
Ubx	3R	16656623	16734426	-	Ubx	FBgn0003944	Enables RNA polymerase II cis-regulatory region sequence-specific DNA binding activity; protein domain specific binding activity; and transcription coregulator binding activity. Involved in several processes, including cell fate specification; imaginal disc-derived appendage development; and regulation of DNA-templated transcription. Located in nucleus and polytene chromosome band. Part of protei…	Ultrabithorax	-	gene	Name match	0	9.14479e-05	0.00346047	-1.79192	-1.56648	7.50192	4.63885	7.89954	3.56224	5.66722	5.97149
Uch-L5	3L	9475493	9476965	-	Uch-L5	FBgn0011327	Enables cysteine-type deubiquitinase activity. Involved in positive regulation of smoothened signaling pathway. Located in cytoplasm and nucleus. Part of proteasome regulatory particle. Is expressed in adult head and ventral nerve cord. Orthologous to human UCHL5 (ubiquitin C-terminal hydrolase L5).	Ubiquitin carboxy-terminal hydrolase L5	-	gene	Name match	0	7.50192e-06	0.000397853	-1.23809	-1.1765	9.3037	8.16046	9.63845	7.17732	7.7432	8.07055
Ufc1	2R	16006893	16007667	-	Ufc1	FBgn0034061	Predicted to enable UFM1 conjugating enzyme activity. Predicted to be involved in protein ufmylation; response to endoplasmic reticulum stress; and reticulophagy. Is expressed in several structures, including adult head; embryonic dorsal epidermis; embryonic/larval midgut primordium; gland; and gut section. Used to study neurodevelopmental disorder with spasticity and poor growth. Human ortholog(…	Ubiquitin-fold modifier conjugating enzyme 1	-	gene	Name match	0	0.00131072	0.0267889	1.55916	1.34229	6.72987	7.57203	6.48334	7.86023	7.17631	7.02016
Ufm1	2R	16951837	16952581	+	Ufm1	FBgn0085220	Enables protein tag activity. Involved in neuromuscular process and protein ufmylation. Is active in cytosol. Is expressed in adult head. Used to study autosomal recessive cerebellar ataxia. Human ortholog(s) of this gene implicated in hypomyelinating leukodystrophy 14. Orthologous to human UFM1 (ubiquitin fold modifier 1).	Ubiquitin-fold modifier 1	+	gene	Name match	0	0.00281933	0.0461795	1.68113	1.38044	7.1681	7.98173	7.00427	8.52934	7.26219	7.44259
Uhg1	2R	17699097	17703344	+	Uhg1	FBgn0045800	Is expressed in adult brain cell body rind.	U snoRNA host gene 1	+	gene	Name match	0	0.00262072	0.0440888	1.83014	1.45855	2.30455	3.0745	2.26236	2.81305	3.95648	3.11782
Uhg2	2L	9893805	9895003	-	Uhg2	FBgn0063449	No description available	U snoRNA host gene 2	-	gene	Name match	0	0.00225418	0.0396524	2.16065	1.60496	1.31797	2.64919	2.35448	1.61601	3.60284	4.02396
Uhg7	3L	1666288	1667307	-	Uhg7	FBgn0083121	No description available	U snoRNA host gene 7	-	gene	Name match	0	2.28047e-21	4.06664e-18	2.82227	2.66094	5.42727	6.40865	5.94932	7.26408	8.38628	7.56325
Unc-115a	3R	9694386	9705417	-	Unc-115a	FBgn0051352	Predicted to enable actin filament binding activity. Involved in photoreceptor cell axon guidance. Located in nucleoplasm. Is expressed in several structures, including embryonic/larval midgut primordium; epithelium; ganglia; gut section; and synaptic neuropil domain. Orthologous to several human genes including ABLIM1 (actin binding LIM protein 1).	Uncoordinated 115a	-	gene	Name match	0	0.000582725	0.0145589	-1.26381	-1.15683	6.08173	5.66966	6.49856	3.31374	4.94297	5.00872
Unc-76	X	2080610	2093948	+	Unc-76	FBgn0040395	Enables kinesin binding activity. Involved in axo-dendritic transport. Predicted to be active in axon and cytoplasm. Is expressed in larval longitudinal connective; larval segmental nerve; larval ventral nerve cord commissure; and presumptive embryonic/larval central nervous system. Used to study Jacobsen Syndrome. Orthologous to several human genes including FEZ1 (fasciculation and elongation pr…	Uncoordinated 76	+	gene	Name match	0	0.00117408	0.0248827	-1.48193	-1.29663	6.14051	5.04609	6.4498	2.6335	4.87349	5.05395
unc80	3R	27662439	27677099	+	unc80	FBgn0039536	Predicted to enable monoatomic cation channel activity. Involved in locomotor rhythm. Part of cation channel complex. Is expressed in adult head and spermatozoon. Orthologous to human UNC80 (unc-80 homolog, NALCN channel complex subunit).	uncoordinated 80	+	gene	Name match	0	0.00170806	0.0321892	-7.26344	-1.01185	2.33126	-2.06505	4.00249	-3.74154	1.48354	4.14595
upd1	X	18305354	18309291	-	upd1	FBgn0004956	Enables cytokine activity and extracellular matrix binding activity. Involved in several processes, including digestive tract development; epithelial cell development; and imaginal disc morphogenesis. Located in apical part of cell and extracellular space. Is expressed in several structures, including cuboidal/columnar epithelium; gut section; imaginal disc; somatic cell of ovariole; and somatic …	unpaired 1	-	gene	Name match	0	0.00041483	0.011536	-6.44991	-1.74576	1.90293	-0.364611	3.27813	-2.74154	-0.204514	2.6683
Vha13	3R	19643018	19644386	-	Vha13	FBgn0283536	Predicted to enable ATP hydrolysis activity and proton-transporting ATPase activity, rotational mechanism. Involved in terminal branching, open tracheal system. Part of plasma membrane proton-transporting V-type ATPase complex. Is expressed in adult head. Orthologous to several human genes including ATP6V1G2 (ATPase H+ transporting V1 subunit G2).	Vacuolar H[+] ATPase 13kD subunit	-	gene	Name match	0	0.00256691	0.0435049	1.27401	1.1351	11.0373	12.047	10.883	11.7751	11.4304	10.9797
Vha36-1	2R	15541435	15542498	+	Vha36-1	FBgn0022097	Predicted to contribute to proton-transporting ATPase activity, rotational mechanism. Predicted to be involved in proton transmembrane transport. Part of plasma membrane proton-transporting V-type ATPase complex. Is expressed in several structures, including Malpighian tubule; adult head; adult heart; embryonic/larval midgut primordium; and gut section. Orthologous to human ATP6V1D (ATPase H+ tra…	Vacuolar H[+] ATPase 36kD subunit 1	+	gene	Name match	0	0.00201989	0.0366613	1.07335	0.991245	8.90807	9.44855	8.7637	9.24892	9.32795	8.81586
Vinc	X	2214347	2222567	-	Vinc	FBgn0004397	Predicted to enable alpha-catenin binding activity and beta-catenin binding activity. Predicted to be involved in cell adhesion. Located in cytoplasmic side of apical plasma membrane. Is expressed in several structures, including adult head; adult heart; gut section; larval muscle system; and spermatozoon. Human ortholog(s) of this gene implicated in dilated cardiomyopathy; dilated cardiomyopathy…	Vinculin	-	gene	Name match	0	1.29955e-06	8.76892e-05	1.74755	1.60413	4.5965	5.47411	4.62493	5.26969	6.13534	5.5512
Vps29	2L	1150766	1151764	+	Vps29	FBgn0031310	Involved in regulation of synaptic vesicle endocytosis. Located in late endosome membrane. Is active in neuromuscular junction. Is expressed in adult head; adult heart; embryonic/larval garland cell; garland cell primordium; and organism. Orthologous to human VPS29 (VPS29 retromer complex component).	Vacuolar protein sorting 29	+	gene	Name match	0	0.00132083	0.0268517	1.3515	1.20513	6.11959	6.61531	6.1944	7.07624	6.70505	6.59471
Vps33B	3R	25473490	25475756	+	Vps33B	FBgn0039335	Enables syntaxin binding activity. Involved in cellular response to peptidoglycan; defense response to bacterium; and immune response. Part of HOPS complex. Is expressed in adult head. Used to study ARC syndrome. Human ortholog(s) of this gene implicated in arthrogryposis multiplex congenita; arthrogryposis, renal dysfunction, and cholestasis 1; cholestasis; kidney disease; and progressive famili…	Vacuolar protein sorting 33B	+	gene	Name match	0	0.00252056	0.0430639	-1.77777	-1.43581	5.25133	5.32297	5.3821	1.58039	3.76511	3.40526
Vps52	2L	5521281	5523898	-	Vps52	FBgn0031710	Enables small GTPase binding activity. Involved in endocytic recycling. Located in trans-Golgi network. Part of GARP complex. Is expressed in organism. Orthologous to human VPS52 (VPS52 subunit of GARP complex).	Vacuolar protein sorting 52	-	gene	Name match	0	0.00010528	0.00387094	1.32272	1.22505	6.89847	7.44522	6.75879	7.49387	7.75033	7.23374
w	X	2790599	2796466	-	w	FBgn0003996	Enables amine transmembrane transporter activity; organic anion transmembrane transporter activity; and purine nucleobase transmembrane transporter activity. Involved in several processes, including aminergic neurotransmitter loading into synaptic vesicle; cGMP transport; and purine nucleobase transport. Located in pigment granule membrane. Is expressed in several structures, including Malpighian…	white	-	gene	Name match	0	1.48756e-10	2.43925e-08	4.9291	3.45528	0.317966	-4.21705	1.214	2.58039	3.26942	4.40991
wgn	X	18624042	18634908	-	wgn	FBgn0030941	Enables tumor necrosis factor receptor activity. Involved in several processes, including negative regulation of neuromuscular synaptic transmission; photoreceptor cell axon guidance; and positive regulation of neuron remodeling. Located in cell surface and plasma membrane. Is expressed in several structures, including anterior-posterior subdivision of organism; ganglia; muscle cell; primary trac…	wengen	-	gene	Name match	0	0.00205365	0.0369929	-1.80501	-1.46059	6.65979	4.40662	6.46537	1.98638	5.06435	4.82611
wupA	X	18105568	18116922	-	wupA	FBgn0283471	Predicted to enable actin binding activity. Involved in several processes, including adult somatic muscle development; muscle cell cellular homeostasis; and sarcomere organization. Located in striated muscle thin filament. Colocalizes with nucleus. Is expressed in several structures, including adult head; adult heart; larval muscle system; mesoderm; and muscle cell. Used to study adenocarcinoma; …	wings up A	-	gene	Name match	0	0.000319272	0.00950884	-1.37841	-1.25248	13.6792	11.6303	13.2025	10.3719	11.6414	12.1173
x16	2L	6914301	6920210	-	x16	FBgn0028554	Enables mRNA binding activity. Involved in RNA splicing and regulation of RNA metabolic process. Located in nucleus. Part of catalytic step 2 spliceosome and precatalytic spliceosome. Is expressed in several structures, including embryonic/larval midgut primordium; ganglia; glial cell; head epidermis primordium; and imaginal disc. Orthologous to human SRSF7 (serine and arginine rich splicing fact…	x16 splicing factor	-	gene	Name match	0	1.58175e-05	0.000772781	1.51907	1.40025	4.97671	6.01843	4.64938	5.00329	5.58266	5.9105
yellow-f	3R	12991449	12993201	-	yellow-f	FBgn0041710	Enables dopachrome isomerase activity and dopaminechrome tautomerase activity. Involved in indole-containing compound biosynthetic process and melanin biosynthetic process from tyrosine. Located in extracellular region.	yellow-f	-	gene	Name match	0	0.000716012	0.0169772	-1.00583	-0.948398	8.66374	7.38152	8.40876	6.50876	6.7419	6.90557
yellow-f2	3R	12993395	12995147	-	yellow-f2	FBgn0038105	Enables dopachrome isomerase activity and dopaminechrome tautomerase activity. Involved in indole-containing compound biosynthetic process. Located in extracellular region.	yellow-f2	-	gene	Name match	0	1.19528e-06	8.15878e-05	-8.20553	-2.44266	2.05493	1.54966	3.42699	-3.89355	-1.78948	1.58857
yip7	3L	6035216	6036175	+	yip7	FBgn0040060	Enables serine hydrolase activity. Predicted to be involved in innate immune response and proteolysis. Predicted to be active in extracellular space. Is expressed in adult head and embryonic midgut chamber.	yippee interacting protein 7	+	gene	Name match	0	1.13279e-05	0.000571039	3.78443	2.45262	1.44572	-4.06505	1.18083	3.83589	3.39374	6.11071
Zasp66	3L	8624371	8638813	+	Zasp66	FBgn0035917	Enables muscle alpha-actinin binding activity and protein phosphatase 1 binding activity. Involved in mesoderm development and myofibril assembly. Located in Z disc. Is expressed in adult head; adult heart; adult muscle cell; embryonic/larval midgut; and somatic muscle.	Z band alternatively spliced PDZ-motif protein 66	+	gene	Name match	0	8.80953e-06	0.000458674	-1.98806	-1.74793	15.3552	12.7556	15.2061	11.2343	13.5787	13.0887
Zip99C	3R	29863701	29868895	-	Zip99C	FBgn0039714	Enables iron ion binding activity and iron ion transmembrane transporter activity. Involved in detoxification of zinc ion; iron ion transport; and multicellular organismal-level iron ion homeostasis. Located in Golgi apparatus; basolateral plasma membrane; and endoplasmic reticulum. Is expressed in several structures, including adult head; adult heart; amnioserosa; embryonic/larval crystal cell; …	Zinc/iron regulated transporter-related protein 99C	-	gene	Name match	0	0.000172001	0.00591269	-1.16192	-1.09049	6.43652	4.65605	6.93385	4.09135	5.45528	5.31153
zormin	3L	2117466	2151700	-	zormin	FBgn0052311	Enables actin binding activity. Located in M band and Z disc. Is expressed in adult head; adult heart; indirect flight muscle cell; and spermatozoon. Orthologous to human CCDC141 (coiled-coil domain containing 141).	zormin	-	gene	Name match	0	0.00178084	0.0330801	-1.665	-1.39321	10.0605	7.62756	10.4707	5.91667	8.88501	8.49628
zuc	2L	11988735	11989882	-	zuc	FBgn0261266	Enables RNA endonuclease activity producing 5'-phosphomonoesters, hydrolytic mechanism and cardiolipin hydrolase activity. Involved in oocyte karyosome formation and primary piRNA processing. Located in P granule and mitochondrion. Is active in cytoplasmic side of mitochondrial outer membrane. Is expressed in several structures, including anterior endoderm; anterior endoderm anlage; embryonic/lar…	zucchini	-	gene	Name match	0	0.000987357	0.0215706	2.72678	1.83998	0.733004	1.63539	1.24642	2.40821	1.57976	3.68373
zye	3L	20413604	20424309	+	zye	FBgn0036985	Predicted to be a structural constituent of chitin-based cuticle. Involved in several processes, including apical constriction; cell-matrix adhesion; and regulation of embryonic cell shape. Located in apical plasma membrane. Is expressed in trichome.	zye	+	gene	Name match	0	4.10611e-06	0.000241061	1.16658	1.11748	9.94449	10.2658	10.1931	9.97421	10.4773	10.7444
