# Supplementary material for: An optimized translating ribosome affinity purification protocol for low-abundance Drosophila tissues
Source: iScience. 2026 Mar 30;29(5):115530. doi: 10.1016/j.isci.2026.115530 (PMC13099348; doi:10.1016/j.isci.2026.115530)
Supplement: Table S4. List of significantly differentially expressed genes identified by DESeq2 in motor neuron axons of adult legs [file mmc4.xlsx]

## Sheet: TRAP_legs
Probe	Chromosome	Start	End	Probe Strand	Feature	ID	GENE_SNAPSHOT	Description	Feature Strand	Type	Feature Orientation	Distance	P-value	FDR	Log2 Fold Change	Shrunk Log2 Fold Change (DESeq stats p<0.05 after correction)	C1.bam	C2.bam	DR2.bam	DR3.bam	DR4.bam
Cyp6a17	2R	14873953	14875739	+	Cyp6a17	FBgn0015714	Predicted to enable several functions, including heme binding activity; iron ion binding activity; and monooxygenase activity. Involved in thermosensory behavior. Is expressed in several structures, including adult head; adult mushroom body; adult pars intercerebralis; dorsal thoracic disc; and gut section. Human ortholog(s) of this gene implicated in B-lymphoblastic leukemia/lymphoma; acute lymp…	Cytochrome P450 6a17	+	gene	Name match	0	1.5414283107572988E-44	1.0982956973838619E-40	3.43348	2.6042394638061523	9.077333450317383	9.46945	11.948747634887695	11.941370010375977	12.158390045166016
Cyp6a20	2R	14882118	14884046	+	Cyp6a20	FBgn0033980	Predicted to enable several functions, including heme binding activity; iron ion binding activity; and monooxygenase activity. Involved in aggressive behavior and defense response to Gram-negative bacterium. Is expressed in adult fat body. Human ortholog(s) of this gene implicated in B-lymphoblastic leukemia/lymphoma; acute lymphoblastic leukemia; chronic myeloid leukemia; essential hypertension;…	Cytochrome P450 6a20	+	gene	Name match	0	0	0	2.91455	2.480799436569214	10.795931816101074	11.148841857910156	13.995661735534668	13.96338176727295	13.722944259643555
IM23	2R	18382704	18383235	-	IM23	FBgn0034328	Involved in antibacterial humoral response; defense response to Gram-positive bacterium; and response to mycotoxin. Located in extracellular region. Is expressed in photoreceptor neurons.	Bomanin Bicipital 1	-	gene	Name match	0	1.0346385321111867E-25	2.836357841311052E-22	2.63271	1.9728138446807861	11.134140014648438	11.652510643005371	13.78794002532959	13.739011764526367	14.199453353881836
CG11893	3R	25289889	25291366	+	CG11893	FBgn0039316	Predicted to enable ecdysteroid 22-kinase activity. Involved in cellular response to caffeine; detoxification; and xenobiotic metabolic process. Is expressed in adult head.	No description	+	gene	Name match	0	2.322218491017952E-21	5.305108382948123E-18	3.54108	1.9575375318527222	7.267078876495361	8.249878883361816	11.104578971862793	11.232659339904785	11.623764991760254
Ssk	3L	20188522	20189779	+	Ssk	FBgn0036945	Involved in anterior midgut development and septate junction assembly. Located in apicolateral plasma membrane and smooth septate junction. Is expressed in Malpighian tubule; gut section; larval visceral muscle cell; and primordial germ cell.	Snakeskin	+	gene	Name match	0	1.0072337273457841E-19	1.9723074826543698E-16	3.8317	1.8077985048294067	7.551960468292236	8.81494	12.152048110961914	11.648789405822754	12.700973510742188
IM1	2R	18383949	18384378	+	IM1	FBgn0034329	Involved in antifungal humoral response and response to mycotoxin. Located in extracellular region. Is expressed in embryonic midgut chamber.	Bomanin Short 1	+	gene	Name match	0	5.091030826067671E-39	2.3260919551431809E-35	2.01383	1.7966666221618652	13.328307151794434	13.09227180480957	14.954230308532715	15.025315284729004	15.158474922180176
CG12560	2L	8008302	8009477	-	CG12560	FBgn0031974	Predicted to enable glycine N-acyltransferase activity. Orthologous to several human genes including GLYATL3 (glycine-N-acyltransferase like 3).	No description	-	gene	Name match	0	4.617432399433262E-15	4.520796063889332E-12	2.3133	1.5795799493789673	10.00302791595459	10.098973274230957	11.818193435668945	12.577430725097656	12.571244239807129
GILT3	3R	23677358	23678421	+	GILT3	FBgn0039098	Predicted to enable oxidoreductase activity, acting on a sulfur group of donors. Is expressed in several structures, including amnioserosa; cardiogenic mesoderm; head mesoderm; spermatozoon; and yolk nucleus. Orthologous to human IFI30 (IFI30 lysosomal thiol reductase).	Gamma-interferon-inducible lysosomal thiol reductase 3	+	gene	Name match	0	3.156736753506112E-13	2.2773362362560334E-10	3.7663	1.4934619665145874	5.732041835784912	5.966944217681885	9.38513	9.336657524108887	9.63105
Pxd	3R	17014576	17027987	+	Pxd	FBgn0004577	Enables lactoperoxidase activity. Predicted to be involved in egg chorion assembly. Located in egg chorion. Is expressed in endochorion; follicle cell; and micropyle. Orthologous to human EPX (eosinophil peroxidase).	Peroxidase	+	gene	Name match	0	1.531067532820193E-15	1.748861905986887E-12	1.95519	1.489613652229309	11.943085670471191	12.5936	13.676474571228027	13.639063835144043	13.678194046020508
CG13155	2R	12379614	12380426	-	CG13155	FBgn0033723	No description available	No description	-	gene	Name match	0	4.271053996585117E-11	2.1682716067061847E-8	2.20117	1.3726896047592163	11.194814682006836	10.410993576049805	13.393741607666016	13.121	12.488425254821777
tut	3L	8209577	8210743	-	tut	FBgn0052364	Enables RNA binding activity. Involved in male germline stem cell symmetric division and negative regulation of translation. Located in cytoplasm. Is expressed in spermatogonium.	tumorous testis	-	gene	Name match	0	6.298544449672913E-14	5.395884433712084E-11	4.58164	1.3276156187057495	5.071528434753418	5.867408752441406	9.1221	9.658585548400879	10.370719909667969
CG6891	X	18775228	18781345	+	CG6891	FBgn0030955	Predicted to enable actin filament binding activity. Predicted to be involved in regulation of actin filament polymerization. Predicted to be active in cortical actin cytoskeleton and site of polarized growth. Predicted to colocalize with actin filament. Is expressed in several structures, including adult head; larval muscle cell; larval muscle system; posterior endoderm; and posterior midgut pri…	No description	+	gene	Name match	0	1.5158789778979553E-9	5.194538630348688E-7	1.97278	1.258509635925293	10.168540954589844	10.384234428405762	11.572757720947266	11.893782615661621	12.306694984436035
cas	3R	5712975	5716805	-	cas	FBgn0004878	Enables DNA binding activity. Involved in several processes, including negative regulation of DNA-templated transcription; nervous system development; and regulation of neural precursor cell proliferation. Located in nucleus. Is expressed in several structures, including anterior-posterior subdivision of organism; central nervous system; glial cell; larval neurons; and somatic stem cell. Ortholog…	castor	-	gene	Name match	0	1.5061539255373235E-12	1.0322426247100225E-9	6.56263	1.252812385559082	1.7022944688796997	4.583615779876709	9.24597	8.781220436096191	9.117855072021484
CG43291	3R	14234984	14244677	-	CG43291	FBgn0262983	No description available	No description	-	gene	Name match	0	7.409790662993299E-12	4.8364761084940255E-9	4.43476	1.2458909749984741	5.57676	5.614643096923828	8.964555740356445	9.718086242675781	9.182705879211426
CG30154	2R	20533359	20533934	+	CG30154	FBgn0050154	No description available	No description	+	gene	Name match	0	2.7236884402465902E-15	2.8718151988404994E-12	1.42516	1.2230137586593628	12.171597480773926	12.498326301574707	13.78702449798584	13.944488525390625	13.588299751281738
IM4	2R	20868496	20869321	-	IM4	FBgn0040653	Involved in antifungal humoral response. Located in extracellular space. Is expressed in embryonic/larval hemolymph and larval central nervous system.	Daisho1	-	gene	Name match	0	3.756531828766514E-14	3.432718692630843E-11	1.40157	1.1933830976486206	14.701003074645996	14.27846622467041	15.907610893249512	15.952971458435059	15.64450740814209
Cpr49Ah	2R	12413962	12415170	+	Cpr49Ah	FBgn0033731	Predicted to be a structural constituent of chitin-based larval cuticle. Predicted to be involved in chitin-based cuticle development. Predicted to be active in chitin-based extracellular matrix.	Cuticular protein 49Ah	+	gene	Name match	0	2.6028228461427716E-9	8.494498047184607E-7	1.60527	1.1654834747314453	11.287882804870605	11.693049430847168	13.309420585632324	13.282782554626465	12.591785430908203
CG6055	2L	7466543	7472493	+	CG6055	FBgn0031918	Predicted to enable carbohydrate binding activity. Is expressed in several structures, including adult head; dorsal sensory complex proper primordium; epithelium; gland; and gut section.	No description	+	gene	Name match	0	2.285414346658854E-8	6.024264621373732E-6	1.60627	1.1226539611816406	10.95101261138916	11.895709991455078	12.91612434387207	13.177138328552246	13.053025245666504
Drsl4	3L	3315620	3315942	+	Drsl4	FBgn0052282	Involved in defense response to fungus. Predicted to be located in extracellular region. Is expressed in organism.	Drosomycin-like 4	+	gene	Name match	0	9.500625841596388E-10	3.4385226399535895E-7	1.41885	1.1118754148483276	14.096757888793945	13.432374954223633	15.022284507751465	15.243321418762207	15.371733665466309
GstE1	2R	18398393	18399223	+	GstE1	FBgn0034335	Enables glutathione transferase activity. Involved in glutathione metabolic process and response to heat. Predicted to be located in cytoplasm. Is expressed in adult head; organism; stretch follicle cell; and unfertilized egg.	Glutathione S transferase E1	+	gene	Name match	0	3.971974832372993E-11	2.1682716067061847E-8	1.3136	1.0933725833892822	13.124184608459473	13.35395622253418	14.299649238586426	14.459571838378906	14.830414772033691
CG17684	2R	1866080	2262115	-	CG17684	FBgn0263780	Predicted to enable dipeptidyl-peptidase activity. Predicted to be involved in proteolysis. Predicted to be active in plasma membrane. Is expressed in adult head and spermatozoon. Orthologous to human FAP (fibroblast activation protein alpha).	No description	-	gene	Name match	0	6.623531021432427E-7	1.1348591942805797E-4	1.81197	1.0594440698623657	10.663261413574219	10.925786972045898	11.595630645751953	11.733614921569824	12.406513214111328
CG15368	X	9215785	9216540	+	CG15368	FBgn0030104	Predicted to enable zinc ion binding activity. Orthologous to human ZFAND5 (zinc finger AN1-type containing 5) and ZFAND6 (zinc finger AN1-type containing 6).	No description	+	gene	Name match	0	9.783496235371558E-10	3.4385226399535895E-7	3.97786	1.0300490856170654	6.287257194519043	5.104448318481445	9.233742713928223	9.500543594360352	9.82296
CG7900	3R	8094124	8105083	+	CG7900	FBgn0037548	Predicted to enable fatty acid amide hydrolase activity and monoacylglycerol lipase activity. Predicted to be involved in fatty acid catabolic process. Is expressed in several structures, including adult head; corpus cardiacum; eye disc; larval central nervous system; and larval ventral nerve cord. Used to study Parkinson's disease 1. Human ortholog(s) of this gene implicated in obesity and subst…	No description	+	gene	Name match	0	1.1346990049787564E-6	1.5776311920490116E-4	2.2725	1.0121943950653076	8.652606964111328	9.700299263000488	11.551365852355957	12.031662940979004	10.730194091796875
Acp65Aa	3L	6152050	6152745	-	Acp65Aa	FBgn0020765	Predicted to be a structural constituent of chitin-based larval cuticle. Predicted to be involved in chitin-based cuticle development. Predicted to be active in chitin-based extracellular matrix. Is expressed in adult head; embryonic dorsal epidermis; and embryonic ventral epidermis.	Adult cuticle protein 65Aa	-	gene	Name match	0	7.825225338820019E-7	1.2618866458069533E-4	1.43083	0.9963879585266113	16.488666534423828	16.060714721679688	17.793432235717773	18.144725799560547	17.028230667114258
Obp8a	X	9214876	9215699	+	Obp8a	FBgn0030103	Predicted to enable odorant binding activity. Predicted to be involved in sensory perception of smell. Predicted to be located in extracellular region. Predicted to be active in extracellular space.	Odorant-binding protein 8a	+	gene	Name match	0	9.902557849272853E-7	1.428782707080245E-4	1.44374	0.9939082264900208	11.943483352661133	11.400460243225098	12.58303451538086	13.212666511535645	13.378094673156738
CG14945	2L	12049418	12052049	+	PLCXD	FBgn0032402	Predicted to enable phosphoric diester hydrolase activity. Involved in endosome organization. Located in endosome membrane. Is expressed in several structures, including embryonic hindgut; embryonic large intestine; embryonic/larval garland cell; spermatozoon; and ventral midline of embryo. Orthologous to human PLCXD2 (phosphatidylinositol specific phospholipase C X domain containing 2) and PLCXD…	Phosphatidylinositol-specific phospholipase C X domain containing	+	gene	Name match	0	3.7686916130041936E-6	4.2129814391955733E-4	1.70197	0.9910945296287537	8.83158	8.120749473571777	9.880786895751953	10.159425735473633	10.277300834655762
CR40469	X	122493	122706	+	lncRNA:CR40469	FBgn0058469	No description available	long non-coding RNA:CR40469	+	gene	Name match	0	4.607687387192527E-8	1.1080275726271793E-5	1.20375	0.9649577140808105	15.087977409362793	14.684849739074707	16.357379913330078	15.80952262878418	16.09080696105957
Gnmt	3R	12674608	12676084	+	Gnmt	FBgn0038074	Predicted to enable cation binding activity; glycine N-methyltransferase activity; and identical protein binding activity. Involved in several processes, including S-adenosylmethionine catabolic process; determination of adult lifespan; and sarcosine biosynthetic process. Predicted to be active in cytosol. Is expressed in adult head; embryonic/larval fat body; and gonad. Human ortholog(s) of this…	Glycine N-methyltransferase	+	gene	Name match	0	1.1015996506102965E-6	1.556662464281544E-4	1.27718	0.9441490173339844	11.305920600891113	11.259726524353027	13.268616676330566	12.768209457397461	12.1731
RpS16	2R	22605745	22607995	+	RpS16	FBgn0034743	A structural constituent of ribosome. Predicted to be involved in maturation of SSU-rRNA from tricistronic rRNA transcript (SSU-rRNA, 5.8S rRNA, LSU-rRNA). Located in cytosolic ribosome. Is expressed in adult head; adult heart; and organism. Orthologous to human RPS16 (ribosomal protein S16).	Ribosomal protein S16	+	gene	Name match	0	2.174520474795827E-8	6.024264621373732E-6	1.13288	0.9376762509346008	13.909308433532715	13.626940727233887	14.974291801452637	14.968148231506348	14.543413162231445
NimC1	2L	13973158	13976769	-	NimC1	FBgn0259896	Involved in defense response to bacterium and phagocytosis. Located in plasma membrane. Is expressed in adult head; cortical zone of lymph gland primary lobe; embryonic/larval lymph gland; embryonic/larval plasmatocyte; and hemocyte.	Nimrod C1	-	gene	Name match	0	1.0181409379583783E-5	8.61460343003273E-4	2.13335	0.9288416504859924	6.84525	7.583616256713867	8.990220069885254	9.557498931884766	8.993830680847168
RpS17	3L	9428795	9429821	-	RpS17	FBgn0005533	A structural constituent of ribosome. Predicted to be involved in cytoplasmic translation. Located in cytosolic ribosome. Is expressed in adult head and adult heart. Used to study intrinsic cardiomyopathy. Human ortholog(s) of this gene implicated in Diamond-Blackfan anemia 4. Orthologous to human RPS17 (ribosomal protein S17).	Ribosomal protein S17	-	gene	Name match	0	1.925062713403758E-11	1.1472537586598719E-8	1.03879	0.9267028570175171	14.592558860778809	14.348198890686035	15.584840774536133	15.473937034606934	15.365091323852539
CG15661	2R	21215435	21217779	-	Ugt49C1	FBgn0034605	Predicted to enable UDP-glycosyltransferase activity. Predicted to be involved in glycosylation. Predicted to be active in endoplasmic reticulum membrane. Is expressed in adult head. Orthologous to several human genes including UGT2B4 (UDP glucuronosyltransferase family 2 member B4).	UDP-glycosyltransferase family 49 member C1	-	gene	Name match	0	2.4664336706337053E-7	5.045881698606536E-5	1.1603	0.9227215647697449	10.935914039611816	10.894525527954102	12.035825729370117	11.778228759765625	12.08607006072998
RpS9	3L	9509793	9511531	-	RpS9	FBgn0010408	A structural constituent of ribosome. Predicted to be involved in ribosomal small subunit biogenesis. Located in cytosolic ribosome and nucleolus. Colocalizes with nuclear chromosome. Is expressed in adult brain cell body rind; adult head; adult heart; and organism. Orthologous to human RPS9 (ribosomal protein S9).	Ribosomal protein S9	-	gene	Name match	0	1.4460617592249037E-7	3.196962643414736E-5	1.13897	0.9193702340126038	14.049177169799805	13.548521995544434	15.113990783691406	14.91289234161377	14.725553512573242
CR45874	3L	9510017	9510889	+	asRNA:CR45874	FBgn0267534	No description available	antisense RNA:CR45874	+	gene	Name match	0	3.4826152273126354E-7	6.539206515299156E-5	1.15149	0.9135316014289856	13.533997535705566	13.03303337097168	14.650768280029297	14.436113357543945	14.198636054992676
CG34327	X	17222968	17223815	-	CG34327	FBgn0085356	No description available	No description	-	gene	Name match	0	1.034763727147947E-6	1.47744853165932E-4	1.1638	0.9020597338676453	13.902579307556152	14.1876	15.395502090454102	15.577502250671387	14.718280792236328
CG12717	X	12760642	12763611	-	pira	FBgn0030420	Predicted to enable SUMO-specific endopeptidase activity and deSUMOylase activity. Involved in central nervous system projection neuron axonogenesis and dendritic spine morphogenesis. Located in cytoplasm and nucleus. Orthologous to several human genes including SENP7 (SUMO specific peptidase 7).	pirate	-	gene	Name match	0	3.61692946171388E-5	0.00237212	1.51046	0.8873260021209717	8.194148063659668	8.547894477844238	10.10541820526123	9.718086242675781	9.652191162109375
Uhg7	3L	1666288	1667307	-	Uhg7	FBgn0083121	No description available	U snoRNA host gene 7	-	gene	Name match	0	2.6900170269072987E-6	3.2062665559351444E-4	1.14055	0.8762016892433167	12.593571662902832	12.115675926208496	13.653281211853027	13.429691314697266	13.333568572998047
MRE16	X	3545750	3546110	-	MRE16	FBgn0267910	No description available	long non-coding RNA:CR34335	-	gene	Name match	0	8.088078971013601E-7	1.2742906983476132E-4	1.08757	0.8718088865280151	15.155479431152344	14.691231727600098	16.229467391967773	15.751651763916016	16.044326782226562
Osi24	3R	6198811	6207678	+	Osi24	FBgn0037409	Involved in open tracheal system development. Predicted to be active in membrane. Is expressed in several structures, including embryonic dorsal epidermis; embryonic epipharynx; embryonic head epidermis; embryonic hypopharynx; and gut section.	Osiris 24	+	gene	Name match	0	8.246322977356613E-5	0.00461357	1.58689	0.8497700095176697	9.180727005004883	9.637482643127441	10.971014976501465	10.45505142211914	11.31816577911377
CG6040	3R	19096961	19131929	+	CG6040	FBgn0038679	Is expressed in several structures, including embryonic hypopharynx; embryonic large intestine; embryonic ventral epidermis; epidermis; and gut section.	No description	+	gene	Name match	0	5.825468178954907E-6	5.871300818398595E-4	1.09254	0.8426739573478699	11.782222747802734	12.192874908447266	12.955511093139648	13.27925968170166	12.713144302368164
CG14527	3R	28880792	28882945	+	Nepl20	FBgn0039613	Predicted to be involved in proteolysis. Predicted to be active in plasma membrane. Human ortholog(s) of this gene implicated in distal arthrogryposis type 5D. Orthologous to human ECEL1 (endothelin converting enzyme like 1).	Neprilysin-like 20	+	gene	Name match	0	8.65206602611579E-5	0.00471967	1.39977	0.8419411182403564	9.251758575439453	9.641254425048828	9.798094749450684	10.286998748779297	9.807624816894531
RpL32	3R	30045229	30046161	-	RpL32	FBgn0002626	A structural constituent of ribosome. Predicted to be involved in cytoplasmic translation. Located in cytosolic ribosome and nucleolus. Colocalizes with nuclear chromosome. Is expressed in adult head; adult heart; and organism. Orthologous to human RPL32 (ribosomal protein L32).	Ribosomal protein L32	-	gene	Name match	0	3.257503294662456E-6	3.6901322891935706E-4	1.06757	0.8418346047401428	13.928004264831543	13.504162788391113	14.985272407531738	14.843855857849121	14.381335258483887
CG43202	2R	18381393	18381844	-	BomT1	FBgn0262838	No description available	Bomanin Tailed 1	-	gene	Name match	0	4.4702839659294114E-5	0.00281289	1.23087	0.8383694291114807	9.648713111877441	9.703909873962402	10.74092960357666	10.69711685180664	11.141837120056152
zip	2R	24990570	25011965	-	zip	FBgn0265434	zipper (zip) encodes the sole nonmuscle myosin 2 heavy chain protein, which forms a complex with two obligate binding partners, encoded by the nonmuscle myosin essential light chain, Mlc-c, and the nonmuscle myosin regulatory light chain, sqh. The myosin holoenzyme has motor activity that tethers to, and can translocate on, actin filaments. Both motor activity (a filamentous-actin-activated ATPas…	zipper	-	gene	Name match	0	1.272006784347468E-7	2.8582619052031077E-5	0.984499	0.8374367952346802	11.362290382385254	11.274980545043945	12.173409461975098	12.468727111816406	12.26736831665039
RpS15Aa	X	13335637	13337705	-	RpS15Aa	FBgn0010198	A structural constituent of ribosome. Predicted to be involved in cytoplasmic translation. Located in cytosolic ribosome. Is expressed in adult head; adult heart; and organism. Used to study intrinsic cardiomyopathy. Human ortholog(s) of this gene implicated in Diamond-Blackfan anemia 20. Orthologous to human RPS15A (ribosomal protein S15a).	Ribosomal protein S15Aa	-	gene	Name match	0	2.242490992898638E-8	6.024264621373732E-6	0.962452	0.8371351957321167	13.499955177307129	13.150663375854492	14.2646	14.213404655456543	14.312064170837402
RpS20	3R	20822181	20823356	+	RpS20	FBgn0019936	A structural constituent of ribosome. Predicted to be involved in cytoplasmic translation. Located in cytosolic ribosome. Is expressed in adult head; adult heart; and organism. Orthologous to human RPS20 (ribosomal protein S20).	Ribosomal protein S20	+	gene	Name match	0	1.0044732334790751E-5	8.608945645391941E-4	1.0751	0.8253809809684753	13.399117469787598	12.847344398498535	14.404349327087402	13.969843864440918	14.116127014160156
RpL12	2R	24060378	24061860	+	RpL12	FBgn0034968	A structural constituent of ribosome. Predicted to be involved in translation. Located in cytosolic ribosome. Is expressed in adult head; adult heart; germline cell; and organism. Human ortholog(s) of this gene implicated in systemic lupus erythematosus. Orthologous to human RPL12 (ribosomal protein L12).	Ribosomal protein L12	+	gene	Name match	0	4.1874994849422364E-7	7.454292790498585E-5	0.977651	0.8221850395202637	13.677783966064453	13.2902	14.553135871887207	14.483651161193848	14.231656074523926
RpL27A	2L	4457186	4458364	-	RpL27A	FBgn0285948	A structural constituent of ribosome. Predicted to be involved in cytoplasmic translation. Located in cytosolic ribosome. Is expressed in adult head; adult heart; and organism. Used to study intrinsic cardiomyopathy. Orthologous to human RPL27A (ribosomal protein L27a).	Ribosomal protein L27A	-	gene	Name match	0	1.6208096553782525E-7	3.526418731780723E-5	0.956683	0.8185508251190186	14.477149963378906	14.20407485961914	15.461291313171387	15.367801666259766	15.040960311889648
CG15209	X	10842205	10842995	+	CG15209	FBgn0030237	Is expressed in embryonic/larval garland cell and larval pericardial cell.	No description	+	gene	Name match	0	4.19672614953015E-5	0.00270068	1.14817	0.8177302479743958	13.42096996307373	12.960354804992676	14.76223373413086	14.218473434448242	13.921948432922363
RpL31	2R	9587193	9587989	+	RpL31	FBgn0285949	A structural constituent of ribosome. Predicted to be involved in cytoplasmic translation. Located in cytosolic ribosome. Is expressed in adult head and adult heart. Orthologous to human RPL31 (ribosomal protein L31).	Ribosomal protein L31	+	gene	Name match	0	3.152974841214018E-7	6.173975270939991E-5	0.964275	0.8171824812889099	14.437567710876465	13.983288764953613	15.321295738220215	15.128039360046387	15.06664752960205
IntS9	3L	16103432	16105627	-	IntS9	FBgn0036570	Enables inositol hexakisphosphate binding activity. Involved in RNA polymerase II transcription initiation surveillance; negative regulation of BMP signaling pathway; and snRNA 3'-end processing. Located in cytosol and nucleus. Part of INTAC complex and integrator complex. Orthologous to human INTS9 (integrator complex subunit 9).	Integrator 9	-	gene	Name match	0	1.6938478802330792E-4	0.00800606	1.55698	0.8148406744003296	8.576764106750488	8.194479942321777	9.616968154907227	9.46377	9.99834
RpS12	3L	13023352	13024762	+	RpS12	FBgn0260441		Ribosomal protein S12	+	gene	Name match	0	1.4986926544224843E-6	1.9909556431230158E-4	0.988715	0.8142508268356323	14.082755088806152	13.693388938903809	15.000235557556152	14.894357681274414	14.591350555419922
CG32669	X	10842697	10845081	-	CG32669	FBgn0052669	Predicted to enable symporter activity. Predicted to be involved in sodium ion transport. Predicted to be located in membrane. Is expressed in several structures, including adult head; anterior endoderm; embryonic/larval midgut; embryonic/larval midgut primordium; and posterior endoderm. Human ortholog(s) of this gene implicated in congenital hypothyroidism and thyroid dyshormonogenesis 1. Orthol…	No description	-	gene	Name match	0	5.673713530995883E-5	0.00339605	1.14957	0.8097702264785767	12.753049850463867	12.37887954711914	14.117218017578125	13.541411399841309	13.283166885375977
CG14984	3L	3951193	3952550	-	CG14984	FBgn0035480	No description available	No description	-	gene	Name match	0	6.335727498196775E-10	2.554229752149695E-7	0.892783	0.8078796863555908	15.21684455871582	14.935467720031738	15.839812278747559	16.032108306884766	15.976764678955078
Fib	2R	23072909	23074725	-	Fib	FBgn0003062	Predicted to enable RNA binding activity; histone H2AQ104 methyltransferase activity; and rRNA methyltransferase activity. Predicted to be involved in box C/D sno(s)RNA 3'-end processing and rRNA methylation. Located in Cajal body and nucleolus. Is expressed in several structures, including adult brain; adult head; adult heart; embryonic/larval midgut primordium; and larval muscle cell. Orthologo…	Fibrillarin	-	gene	Name match	0	1.1756252933992073E-4	0.00596658	1.23131	0.8062694668769836	8.810818672180176	8.494682312011719	9.904119491577148	9.864458084106445	9.914907455444336
RpL34b	3R	9400237	9401226	-	RpL34b	FBgn0037686	A structural constituent of ribosome. Predicted to be involved in ribosome biogenesis. Located in cytosolic ribosome. Is expressed in adult head; adult heart; and organism. Orthologous to human RPL34 (ribosomal protein L34).	Ribosomal protein L34b	-	gene	Name match	0	7.153966180339921E-6	6.80968165397644E-4	1.01376	0.8049662113189697	12.102818489074707	11.694411277770996	13.003559112548828	12.801993370056152	12.686371803283691
RpL29	2R	21293768	21294404	+	RpL29	FBgn0016726	A structural constituent of ribosome. Predicted to be involved in cytoplasmic translation. Located in cytosolic ribosome. Is expressed in adult head and organism. Orthologous to human RPL29 (ribosomal protein L29).	Ribosomal protein L29	+	gene	Name match	0	5.4767983783676755E-6	5.602274322882295E-4	1.00229	0.8036556243896484	14.016593933105469	13.607671737670898	14.934595108032227	14.921563148498535	14.471221923828125
Cyp6a14	2R	8564187	8567202	-	Cyp6a14	FBgn0033302	Predicted to enable several functions, including heme binding activity; iron ion binding activity; and monooxygenase activity. Is expressed in adult head and embryonic/larval midgut. Human ortholog(s) of this gene implicated in B-lymphoblastic leukemia/lymphoma; acute lymphoblastic leukemia; chronic myeloid leukemia; essential hypertension; and familial Mediterranean fever. Orthologous to human C…	Cytochrome P450 6a14	-	gene	Name match	0	1.0354549158364534E-4	0.00547442	1.19783	0.8028749823570251	10.539396286010742	10.564872741699219	11.817682266235352	12.152124404907227	11.241600036621094
CG3513	2L	3692699	3693182	-	CG3513	FBgn0031559	Predicted to enable serine-type endopeptidase inhibitor activity.	No description	-	gene	Name match	0	2.122181176673621E-4	0.00935329	1.60784	0.8007423877716064	8.457181930541992	8.043046951293945	9.82075	10.320293426513672	9.559590339660645
CR43461	X	6732717	6735917	+	lncRNA:CR43461	FBgn0263415	No description available	long non-coding RNA:CR43461	+	gene	Name match	0	1.0588484292384237E-4	0.00555028	1.16469	0.7960259914398193	9.287257194519043	9.232481002807617	10.259600639343262	10.53640365600586	10.370719909667969
CG31469	3R	13709159	13709939	-	Argp	FBgn0051469	Enables protein arginine phosphatase activity. Predicted to be located in cytoplasm and extracellular exosome. Human ortholog(s) of this gene implicated in several diseases, including attention deficit hyperactivity disorder; conduct disorder; diabetes mellitus (multiple); diabetic retinopathy; and obesity. Orthologous to human ACP1 (acid phosphatase 1).	Arginine phosphatase	-	gene	Name match	0	7.133580481877289E-8	1.6572877939324826E-5	0.903144	0.7909427285194397	14.043998718261719	13.909165382385254	14.599506378173828	14.894990921020508	15.018651962280273
fabp	3R	11559896	11567054	-	fabp	FBgn0037913	Predicted to enable fatty acid binding activity. Involved in chitin-based cuticle development and long-term memory. Located in cytosol and nucleoplasm. Is expressed in several structures, including adult brain; adult brain cell body rind; adult head; adult heart; and embryonic/larval lateral glial cell. Human ortholog(s) of this gene implicated in Charcot-Marie-Tooth disease type 1G; hypertension…	fatty acid binding protein	-	gene	Name match	0	8.139257261063904E-5	0.00457233	1.11	0.7883885502815247	15.975385665893555	15.348091125488281	17.23086166381836	16.78400421142578	16.30396270751953
RpL14	3L	8601006	8602392	+	RpL14	FBgn0017579	A structural constituent of ribosome. Involved in negative regulation of neuron apoptotic process. Located in cytosolic ribosome. Is expressed in adult head and adult heart. Used to study congenital heart disease. Human ortholog(s) of this gene implicated in systemic lupus erythematosus. Orthologous to human RPL14 (ribosomal protein L14).	Ribosomal protein L14	+	gene	Name match	0	1.1394578223189455E-6	1.5776311920490116E-4	0.931306	0.7856172323226929	14.352673530578613	14.079209327697754	15.331864356994629	15.12852954864502	14.883094787597656
Cpr62Bc	3L	1840281	1842084	-	Cpr62Bc	FBgn0035281	Predicted to be a structural constituent of chitin-based larval cuticle. Predicted to be involved in chitin-based cuticle development. Predicted to be located in chitin-based extracellular matrix. Predicted to be active in extracellular matrix. Is expressed in several structures, including adult head; embryonic epipharynx; embryonic head epidermis; epidermis; and gut section.	Cuticular protein 62Bc	-	gene	Name match	0	9.804186902329093E-7	1.428782707080245E-4	0.924539	0.7831677794456482	16.394020080566406	16.836088180541992	17.5497	17.708049774169922	17.237977981567383
CG10799	2R	13257886	13258477	+	CG10799	FBgn0033821	No description available	No description	+	gene	Name match	0	1.9612583855632693E-4	0.00890165	1.1967	0.7795075178146362	11.361696243286133	11.332100868225098	12.609299659729004	11.859747886657715	12.896498680114746
RpL18A	2R	17546406	17547462	-	RpL18A	FBgn0010409	A structural constituent of ribosome. Predicted to be involved in cytoplasmic translation. Located in cytosolic ribosome. Is expressed in adult head; adult heart; and organism. Orthologous to human RPL18A (ribosomal protein L18a).	Ribosomal protein L18A	-	gene	Name match	0	2.132820100086974E-6	2.657687582541257E-4	0.93089	0.7787734866142273	14.567447662353516	14.115166664123535	15.40860366821289	15.330074310302734	15.064229011535645
IM14	2R	20870392	20870678	+	IM14	FBgn0067905	Involved in antifungal humoral response. Located in extracellular space.	Daisho2	+	gene	Name match	0	2.1847318620871192E-8	6.024264621373732E-6	0.87419	0.7784167528152466	15.899484634399414	15.583983421325684	16.49347686767578	16.582406997680664	16.701982498168945
Rh6	3R	15483158	15484699	+	Rh6	FBgn0019940	Enables G protein-coupled photoreceptor activity. Involved in several processes, including entrainment of circadian clock by photoperiod; phototransduction; and thermotaxis. Is active in rhabdomere. Is expressed in several structures, including Bolwig nerve; larval multidendritic class IV neuron; photoreceptor neurons; rhabdomere; and sense organ. Used to study sensorineural hearing loss. Ortholo…	Rhodopsin 6	+	gene	Name match	0	2.1049598581157625E-4	0.00933744	1.1764	0.7748097777366638	8.706046104431152	8.583616256713867	9.851080894470215	9.812756538391113	9.78692
RpL27	3R	25683623	25685051	-	RpL27	FBgn0039359	A structural constituent of ribosome. Predicted to be involved in cytoplasmic translation. Located in cytosolic ribosome. Is expressed in adult head; adult heart; and organism. Human ortholog(s) of this gene implicated in Diamond-Blackfan anemia 16. Orthologous to human RPL27 (ribosomal protein L27).	Ribosomal protein L27	-	gene	Name match	0	1.9381101878934714E-7	4.150886888965033E-5	0.885144	0.7723677158355713	14.123481750488281	13.832470893859863	14.878641128540039	14.855613708496094	14.595450401306152
eIF4B	3L	27842669	27858271	-	eIF4B	FBgn0020660	Enables translation initiation factor activity. Involved in translational initiation. Located in cytosol. Is expressed in adult brain cell body rind; adult head; and organism. Orthologous to human EIF4B (eukaryotic translation initiation factor 4B).	eukaryotic translation initiation factor 4B	-	gene	Name match	0	2.6312368572689593E-4	0.011270738206803799	1.2096	0.7699984908103943	13.431347846984863	12.459866523742676	13.783227920532227	14.237750053405762	14.606325149536133
RpS24	2R	22640526	22641419	-	RpS24	FBgn0261596	A structural constituent of ribosome. Predicted to be involved in cytoplasmic translation. Located in cytosolic ribosome. Is expressed in adult head and adult heart. Used to study congenital heart disease. Human ortholog(s) of this gene implicated in Diamond-blackfan anemia 3. Orthologous to human RPS24 (ribosomal protein S24).	Ribosomal protein S24	-	gene	Name match	0	2.577253326307982E-7	5.11976977577433E-5	0.884197	0.7697176337242126	13.22879409790039	12.887991905212402	13.960041046142578	14.075892448425293	13.771955490112305
RpS23	2R	14215096	14216627	-	RpS23	FBgn0033912	A structural constituent of ribosome. Predicted to be involved in cytoplasmic translation. Located in cytosolic ribosome. Part of cytosolic small ribosomal subunit. Is expressed in adult head and adult heart. Used to study brachycephaly, trichomegaly, and developmental delay. Human ortholog(s) of this gene implicated in brachycephaly, trichomegaly, and developmental delay. Orthologous to human RP…	Ribosomal protein S23	-	gene	Name match	0	4.597647603077348E-6	4.7383428318426013E-4	0.928934	0.7688004374504089	14.704171180725098	14.247251510620117	15.553634643554688	15.445378303527832	15.142898559570312
CG10341	2L	18698714	18700645	+	CG10341	FBgn0032701	Predicted to enable RNA binding activity. Predicted to be involved in box H/ACA snoRNP assembly and ribosome biogenesis. Predicted to be part of sno(s)RNA-containing ribonucleoprotein complex. Is expressed in several structures, including anterior endoderm anlage; dorsal pharyngeal muscle cell; embryonic anal pad; embryonic/larval midgut primordium; and gut section. Human ortholog(s) of this gene…	No description	+	gene	Name match	0	2.1489994833245873E-4	0.00941097	1.1467	0.7673986554145813	9.631059646606445	9.224961280822754	10.524642944335938	10.485945701599121	10.334312438964844
RpL7	2L	10201004	10202321	+	RpL7	FBgn0005593	A structural constituent of ribosome. Involved in pupariation. Located in cytosolic ribosome. Is expressed in adult head; adult heart; and organism. Orthologous to human RPL7 (ribosomal protein L7).	Ribosomal protein L7	+	gene	Name match	0	2.2856976045204647E-7	4.746978447656147E-5	0.872734	0.7631425261497498	14.426950454711914	14.105642318725586	15.18556022644043	15.146769523620605	14.931119918823242
CG2852	2R	22644646	22646344	-	CG2852	FBgn0034753	Predicted to enable cyclosporin A binding activity and peptidyl-prolyl cis-trans isomerase activity. Involved in insemination. Located in extracellular space. Is expressed in adult head and adult heart. Human ortholog(s) of this gene implicated in osteogenesis imperfecta type 9. Orthologous to several human genes including PPIB (peptidylprolyl isomerase B).	No description	-	gene	Name match	0	1.2112561658967486E-13	9.766287778489868E-11	0.808209	0.7626960873603821	14.005218505859375	14.117453575134277	14.83035945892334	14.870733261108398	14.806071281433105
CG12310	3L	15050263	15050806	-	CG12310	FBgn0036467	No description available	No description	-	gene	Name match	0	8.677005826029927E-5	0.00471967	1.01513	0.7565799355506897	12.055809020996094	11.513838768005371	13.038464546203613	12.941370964050293	12.470681190490723
yellow-d2	2R	23381197	23382591	+	yellow-d2	FBgn0034856	Predicted to be active in extracellular region.	yellow-d2	+	gene	Name match	0	1.2313200568314642E-4	0.00620504	1.02783	0.7523345947265625	10.5798	10.25481128692627	11.566069602966309	11.542293548583984	11.04123306274414
RpL18	3L	7240203	7241351	-	RpL18	FBgn0035753	A structural constituent of ribosome. Predicted to be involved in cytoplasmic translation. Located in cytosolic ribosome. Is expressed in adult head; adult heart; and organism. Human ortholog(s) of this gene implicated in Diamond-Blackfan anemia 18. Orthologous to human RPL18 (ribosomal protein L18).	Ribosomal protein L18	-	gene	Name match	0	4.148673724557739E-6	4.374297568574548E-4	0.893061	0.7501866817474365	13.955059051513672	13.643606185913086	14.822	14.667978286743164	14.471559524536133
RpS15	2R	16570112	16571230	-	RpS15	FBgn0034138	A structural constituent of ribosome. Predicted to be involved in cytoplasmic translation. Located in cytosolic ribosome and nucleolus. Colocalizes with nuclear chromosome. Is expressed in adult head; adult heart; and organism. Orthologous to human RPS15 (ribosomal protein S15).	Ribosomal protein S15	-	gene	Name match	0	9.556746590533294E-6	8.451247122138739E-4	0.910252	0.7496146559715271	14.936114311218262	14.594417572021484	15.852737426757812	15.736445426940918	15.344461441040039
Npc2a	2L	1988290	1988940	+	Npc2a	FBgn0031381	Enables several functions, including lipopolysaccharide binding activity; lipoteichoic acid binding activity; and peptidoglycan binding activity. Involved in several processes, including positive regulation of defense response to bacterium; sterol homeostasis; and synaptic target recognition. Located in extracellular space. Is expressed in several structures, including adult heart; embryonic/larv…	Niemann-Pick type C-2a	+	gene	Name match	0	2.8506531180028105E-6	3.311347682029009E-4	0.884393	0.7492312788963318	11.258800506591797	11.025837898254395	12.012308120727539	12.207671165466309	11.918085098266602
RpS18	2R	20263979	20264848	+	RpS18	FBgn0010411	A structural constituent of ribosome. Predicted to be involved in cytoplasmic translation. Located in cytosolic ribosome and nucleolus. Colocalizes with nuclear chromosome. Is expressed in adult head; adult heart; and organism. Orthologous to human RPS18 (ribosomal protein S18).	Ribosomal protein S18	+	gene	Name match	0	7.282683327503037E-7	1.1883778643095866E-4	0.864229	0.7490823864936829	14.399116516113281	13.995772361755371	15.103949546813965	15.07162094116211	14.94593620300293
CG18343	2R	12138695	12139324	+	CG18343	FBgn0033683	No description available	No description	+	gene	Name match	0	8.970421627729763E-11	3.9663731854489015E-8	0.806027	0.7479057908058167	13.211409568786621	13.139538764953613	13.815118789672852	13.924893379211426	13.762263298034668
CG31121	3R	24881466	24894605	-	CG31121	FBgn0051121	Predicted to enable ATPase-coupled transmembrane transporter activity. Predicted to be involved in transmembrane transport. Predicted to be located in membrane. Predicted to be active in plasma membrane. Is expressed in several structures, including Malpighian tubule main body primordium; adult head; clypeo-labral primordium; dorsal ectoderm; and gut section. Human ortholog(s) of this gene implic…	No description	-	gene	Name match	0	1.0796902643050998E-4	0.00556365	1.00495	0.7478652596473694	10.754861831665039	10.931188583374023	11.957602500915527	12.016507148742676	11.419745445251465
CG6432	3R	24336922	24340645	+	CG6432	FBgn0039184	Predicted to enable propionate-CoA ligase activity. Predicted to be active in mitochondrial matrix. Is expressed in adult fat body and adult head. Orthologous to human ACSS3 (acyl-CoA synthetase short chain family member 3).	No description	+	gene	Name match	0	5.735600716434419E-4	0.019903259351849556	1.36739	0.7452349066734314	11.219964027404785	11.419254302978516	13.25941276550293	12.418685913085938	11.811047554016113
RpS26	2L	18441335	18443277	-	RpS26	FBgn0261597	A structural constituent of ribosome. Predicted to be involved in cytoplasmic translation. Located in cytosolic ribosome. Part of cytosolic small ribosomal subunit. Is expressed in adult head and adult heart. Used to study Diamond-Blackfan anemia. Human ortholog(s) of this gene implicated in Diamond-Blackfan anemia 10. Orthologous to several human genes including RPS26 (ribosomal protein S26).	Ribosomal protein S26	-	gene	Name match	0	6.351785486913286E-6	6.174746085889637E-4	0.887956	0.7425206303596497	14.32037353515625	13.973411560058594	15.190808296203613	15.15534782409668	14.740551948547363
RpS27	3R	25245955	25247514	-	RpS27	FBgn0039300	A structural constituent of ribosome. Predicted to be involved in ribosomal small subunit assembly. Located in cytosolic ribosome. Is expressed in adult head; adult heart; and organism. Human ortholog(s) of this gene implicated in Diamond-Blackfan anemia 17. Orthologous to several human genes including RPS27 (ribosomal protein S27).	Ribosomal protein S27	-	gene	Name match	0	6.239277354325168E-6	6.108698435127735E-4	0.885959	0.7416257858276367	13.620784759521484	13.241827964782715	14.474381446838379	14.37148666381836	14.108323097229004
IM2	2R	18386602	18387030	+	IM2	FBgn0025583	Involved in defense response. Located in extracellular region. Is expressed in larval central nervous system.	Bomanin Short 2	+	gene	Name match	0	1.0330240002076607E-5	8.633939432911575E-4	0.884607	0.7348908185958862	13.922874450683594	13.411822319030762	14.621888160705566	14.458871841430664	14.580360412597656
RpS19a	X	16637894	16639249	+	RpS19a	FBgn0010412	A structural constituent of ribosome. Predicted to be involved in ribosomal small subunit assembly. Located in cytosolic ribosome. Is expressed in adult head. Human ortholog(s) of this gene implicated in Diamond-Blackfan anemia and Diamond-Blackfan anemia 1. Orthologous to human RPS19 (ribosomal protein S19).	Ribosomal protein S19a	+	gene	Name match	0	2.4870389552233974E-6	3.025424957741052E-4	0.854115	0.7323805689811707	14.005218505859375	13.71177864074707	14.852829933166504	14.62087631225586	14.593649864196777
CG11905	3L	16928381	16935536	-	CG11905	FBgn0036678	Is expressed in several structures, including embryonic dorsal epidermis; embryonic head epidermis; embryonic/larval posterior spiracle; primary segmental tracheal branch primordium; and primary tracheal branch.	No description	-	gene	Name match	0	4.7142020775936544E-4	0.017185524106025696	1.78914	0.7281401753425598	8.709789276123047	9.307981491088867	10.644937515258789	9.748980522155762	11.330143928527832
CG15506	3R	29718663	29722388	+	CG15506	FBgn0039686	No description available	No description	+	gene	Name match	0	1.8384572467766702E-4	0.00845629	0.986971	0.7279583811759949	12.662537574768066	13.440919876098633	13.986809730529785	13.944153785705566	14.320420265197754
RpL17	X	6741537	6744238	-	RpL17	FBgn0029897	A structural constituent of ribosome. Predicted to be involved in cytoplasmic translation. Located in cytosolic ribosome. Is expressed in adult head; adult heart; and organism. Orthologous to human RPL17 (ribosomal protein L17).	Ribosomal protein L17	-	gene	Name match	0	7.936943688946485E-7	1.2650195276364684E-4	0.831864	0.7276219725608826	13.88406753540039	13.619311332702637	14.667553901672363	14.579580307006836	14.404532432556152
Rack1	2L	7825347	7827315	-	Rack1	FBgn0020618	Enables protein-macromolecule adaptor activity. A structural constituent of ribosome. Involved in several processes, including IRES-dependent viral translational initiation; macroautophagy; and regulation of protein modification process. Located in autophagosome and cytosolic ribosome. Is expressed in adult brain cell body rind; adult head; adult heart; and organism. Orthologous to human RACK1 (r…	Receptor of activated protein kinase C 1	-	gene	Name match	0	3.214607932022773E-5	0.00215993	0.887097	0.7207319736480713	13.370882987976074	13.080513000488281	14.288978576660156	13.96469783782959	13.8259
RpS25	3R	11215028	11216287	-	RpS25	FBgn0086472	A structural constituent of ribosome. Predicted to be involved in cytoplasmic translation. Located in cytosolic ribosome. Is expressed in adult head; adult heart; and organism. Orthologous to human RPS25 (ribosomal protein S25).	Ribosomal protein S25	-	gene	Name match	0	1.685644065219094E-6	2.1797286171931773E-4	0.829375	0.7202666401863098	15.930512428283691	15.593443870544434	16.71518898010254	16.61531639099121	16.382701873779297
RpL37A	2L	5070957	5072055	+	RpL37A	FBgn0261608	A structural constituent of ribosome. Predicted to be involved in cytoplasmic translation. Located in cytosolic ribosome. Is expressed in adult head; adult heart; and organism. Orthologous to several human genes including RPL37A (ribosomal protein L37a).	Ribosomal protein L37A	+	gene	Name match	0	6.110356935096206E-6	6.069178343750536E-4	0.848334	0.7202252745628357	14.23951244354248	13.837617874145508	14.891711235046387	15.028780937194824	14.67520523071289
RpL23A	3L	1667192	1668654	-	RpL23A	FBgn0026372	A structural constituent of ribosome. Predicted to be involved in cytoplasmic translation. Located in cytosolic ribosome. Is expressed in adult head; adult heart; and organism. Orthologous to human RPL23A (ribosomal protein L23a).	Ribosomal protein L23A	-	gene	Name match	0	1.1056401490350254E-5	8.934838697314262E-4	0.859337	0.7200650572776794	14.917573928833008	14.447668075561523	15.667802810668945	15.454193115234375	15.339728355407715
RpS27A	2L	10408352	10410456	+	RpS27A	FBgn0003942	A structural constituent of ribosome. Predicted to be involved in modification-dependent protein catabolic process; protein ubiquitination; and ribosomal small subunit biogenesis. Located in cytosolic ribosome. Is expressed in several structures, including Malpighian tubule; embryonic/larval fat body; embryonic/larval salivary gland; germinal proliferation center; and ovary. Orthologous to human …	Ribosomal protein S27A	+	gene	Name match	0	7.633969653397799E-5	0.00430612	0.915164	0.7194148302078247	14.796867370605469	14.322002410888672	15.63123893737793	15.55978775024414	15.146882057189941
RpLP2	2R	16586129	16586732	+	RpLP2	FBgn0003274	A structural constituent of ribosome. Predicted to be involved in cytoplasmic translation. Located in cytosolic ribosome. Is expressed in adult head and adult heart. Orthologous to human RPLP2 (ribosomal protein lateral stalk subunit P2).	Ribosomal protein LP2	+	gene	Name match	0	3.9342062336800154E-6	4.2129814391955733E-4	0.834877	0.7164289355278015	13.753049850463867	13.31404972076416	14.453775405883789	14.41547966003418	14.237868309020996
CG16886	2L	13920707	13923553	-	Vajk1	FBgn0028938	Enables chitin binding activity. A structural constituent of chitin-based cuticle. Involved in chitin-based cuticle development. Located in chitin-based extracellular matrix. Is expressed in adult head; dorsal ectoderm anlage; and organism.	No description	-	gene	Name match	0	3.997533640358597E-4	0.015379933640360832	2.06189	0.7074243426322937	7.172614097595215	6.930418491363525	9.154887199401855	8.896084785461426	8.625224113464355
RpL26	3L	18898875	18900408	+	RpL26	FBgn0036825	A structural constituent of ribosome. Predicted to be involved in cytoplasmic translation and ribosomal large subunit biogenesis. Located in cytosolic ribosome. Is expressed in adult head; adult heart; and organism. Human ortholog(s) of this gene implicated in Diamond-Blackfan anemia 11. Orthologous to human RPL26 (ribosomal protein L26) and RPL26L1 (ribosomal protein L26 like 1).	Ribosomal protein L26	+	gene	Name match	0	6.873247571093088E-7	1.1456484207883477E-4	0.799662	0.7071752548217773	13.856163024902344	13.723723411560059	14.766681671142578	14.625462532043457	14.334014892578125
RpL39	2R	24061853	24062431	-	RpL39	FBgn0023170	Predicted to be a structural constituent of ribosome. Predicted to be involved in cytoplasmic translation. Predicted to be located in ribosome. Predicted to be part of cytosolic large ribosomal subunit. Is expressed in adult fat body and organism. Orthologous to human RPL39 (ribosomal protein L39); RPL39L (ribosomal protein L39 like); and RPL39P5 (ribosomal protein L39 pseudogene 5).	Ribosomal protein L39	-	gene	Name match	0	6.391874921973795E-5	0.00371243	0.878691	0.7057203054428101	14.933165550231934	14.55284595489502	15.729411125183105	15.803128242492676	15.234367370605469
CR44054	X	11139608	11141238	+	asRNA:CR44054	FBgn0264863	No description available	antisense RNA:CR44054	+	gene	Name match	0	4.777070716954768E-5	0.00296286	0.865624	0.7039486765861511	13.718987464904785	13.147019386291504	14.21675968170166	14.459027290344238	14.297344207763672
RpS30	3R	20850516	20851427	+	RpS30	FBgn0038834	Predicted to be a structural constituent of ribosome. Predicted to be involved in cytoplasmic translation. Predicted to be located in ribosome. Predicted to be part of cytosolic small ribosomal subunit. Is expressed in adult head; adult heart; and organism. Orthologous to human FAU (FAU ubiquitin like and ribosomal protein S30 fusion).	Ribosomal protein S30	+	gene	Name match	0	8.288292292490951E-7	1.2909957149531692E-4	0.795836	0.7033729553222656	14.14047908782959	13.806777954101562	14.828392028808594	14.75596809387207	14.702356338500977
RpL36	X	628338	629483	-	RpL36	FBgn0002579	A structural constituent of ribosome. Predicted to be involved in cytoplasmic translation. Located in cytosolic ribosome and nucleolus. Colocalizes with nuclear chromosome. Is expressed in adult head and adult heart. Orthologous to human RPL36 (ribosomal protein L36).	Ribosomal protein L36	-	gene	Name match	0	3.987006493844092E-7	7.35409848857671E-5	0.788583	0.7028824687004089	14.764116287231445	14.470902442932129	15.394085884094238	15.390470504760742	15.294557571411133
RpS7	3R	30206447	30209020	-	RpS7	FBgn0039757	A structural constituent of ribosome. Predicted to be involved in rRNA processing and ribosomal small subunit biogenesis. Located in cytosolic ribosome. Is expressed in adult head; adult heart; and organism. Human ortholog(s) of this gene implicated in Diamond-Blackfan anemia 8. Orthologous to human RPS7 (ribosomal protein S7).	Ribosomal protein S7	-	gene	Name match	0	9.99088297248818E-6	8.608945645391941E-4	0.822314	0.6997692584991455	15.160658836364746	14.833038330078125	15.976242065429688	15.841527938842773	15.548867225646973
Mmp2	2R	9611139	9683858	-	Mmp2	FBgn0033438	Enables metalloendopeptidase activity. Involved in several processes, including embryonic heart tube development; imaginal disc morphogenesis; and open tracheal system development. Located in dendrite; external side of plasma membrane; and extracellular space. Is expressed in several structures, including brain; glial cell; imaginal disc; synaptic neuropil domain; and synaptic neuropil subdomain.…	Matrix metalloproteinase 2	-	gene	Name match	0	0.0013263	0.0393497	1.29621	0.6986276507377625	9.09175	8.784567832946777	9.499332427978516	10.148653984069824	10.276062965393066
SPH93	2L	17454263	17455923	-	SPH93	FBgn0032638	Involved in defense response to Gram-positive bacterium. Predicted to be active in extracellular space. Orthologous to human PRSS45P (serine protease 45, pseudogene).	Serine protease homolog 93	-	gene	Name match	0	1.5245262147800531E-5	0.00116093	3.2159	0.6971681118011475	5.246614933013916	6.060054302215576	8.078325271606445	8.126864433288574	9.34261
RpS28b	X	9554623	9555661	+	RpS28b	FBgn0030136	A structural constituent of ribosome. Predicted to be involved in maturation of SSU-rRNA and ribosomal small subunit assembly. Located in cytosolic ribosome. Is expressed in adult heart. Human ortholog(s) of this gene implicated in Diamond-Blackfan anemia 15 with mandibulofacial dysostosis. Orthologous to human RPS28 (ribosomal protein S28).	Ribosomal protein S28b	+	gene	Name match	0	9.512119731880375E-7	1.4019636728335172E-4	0.773746	0.6874231696128845	14.13431453704834	13.90848159790039	14.930577278137207	14.796951293945312	14.655824661254883
CG31157	3R	13047731	13049294	+	CG31157	FBgn0051157	Is expressed in adult fat body and adult head.	No description	+	gene	Name match	0	0.00118251	0.0357806	1.07703	0.6868564486503601	9.501036643981934	9.599212646484375	10.456573486328125	10.978342056274414	10.38341999053955
RpL40	2L	4227699	4228561	+	RpL40	FBgn0003941	Predicted to enable protein tag activity and ubiquitin protein ligase binding activity. Predicted to be a structural constituent of ribosome. Predicted to be involved in modification-dependent protein catabolic process and protein ubiquitination. Part of cytosolic large ribosomal subunit. Is expressed in several structures, including adult heart; embryonic/larval fat body; embryonic/larval hindgu…	Ribosomal protein L40	+	gene	Name match	0	3.5654633393278345E-5	0.00234961	0.822696	0.6853662133216858	14.858009338378906	14.427059173583984	15.590434074401855	15.568509101867676	15.202958106994629
CG17107	2L	10681902	10682528	+	CG17107	FBgn0032281	Is expressed in embryonic/larval midgut and organism.	No description	+	gene	Name match	0	6.873890924907755E-6	6.635240861214697E-4	0.789697	0.6834040880203247	12.147998809814453	11.842642784118652	12.751688003540039	12.93869400024414	12.808053016662598
CR45890	3L	16302544	16303531	+	asRNA:CR45890	FBgn0267550	No description available	antisense RNA:CR45890	+	gene	Name match	0	4.483906668610871E-4	0.016566282138228416	0.924777	0.6829414963722229	11.828998565673828	11.971071243286133	13.061345100402832	12.944043159484863	12.295435905456543
sea	3R	11559896	11567054	-	sea	FBgn0037912	Predicted to enable citrate secondary active transmembrane transporter activity. Involved in mitochondrial citrate transmembrane transport. Located in Nebenkern and mitochondrion. Is expressed in Nebenkern; adult head; adult heart; larval neuroblast; and organism. Used to study DiGeorge syndrome; combined D-2- and L-2-hydroxyglutaric aciduria; and mitochondrial metabolism disease. Human ortholog(…	scheggia	-	gene	Name match	0	2.45108938543126E-4	0.010565119795501232	0.882001	0.6815232038497925	15.975385665893555	15.348091125488281	17.23086166381836	16.78400421142578	16.30396270751953
Obp83g	3R	6111671	6112302	-	Obp83g	FBgn0046875	Predicted to enable odorant binding activity. Predicted to be involved in sensory perception of smell. Predicted to be located in extracellular region. Predicted to be active in extracellular space.	Odorant-binding protein 83g	-	gene	Name match	0	1.064147525653425E-7	2.43104495893931E-5	0.745609	0.6784371137619019	14.155993461608887	14.426512718200684	14.953124046325684	15.157411575317383	14.911124229431152
Lcp65Ag2	3L	6132990	6133593	-	Lcp65Ag2	FBgn0020637	Predicted to be a structural constituent of chitin-based larval cuticle. Predicted to be involved in chitin-based cuticle development. Predicted to be active in chitin-based extracellular matrix.	Lcp65Ag2	-	gene	Name match	0	0.00146451	0.042261168360710144	1.58422	0.6764929890632629	8.204794883728027	7.2792229652404785	9.33737	9.148653984069824	9.3684
RpLP1	2L	419952	420864	+	RpLP1	FBgn0002593	A structural constituent of ribosome. Predicted to be involved in cytoplasmic translation. Located in cytosolic ribosome. Is expressed in adult head; adult heart; and organism. Used to study intrinsic cardiomyopathy. Orthologous to human RPLP1 (ribosomal protein lateral stalk subunit P1).	Ribosomal protein LP1	+	gene	Name match	0	6.784718425478786E-5	0.00389114	0.820894	0.6756561994552612	14.262467384338379	13.992361068725586	15.139302253723145	15.01518440246582	14.597000122070312
FASN2	2L	3043947	3056143	+	FASN2	FBgn0042627	Enables fatty acid synthase activity. Involved in cellular response to sucrose stimulus; cuticle hydrocarbon biosynthetic process; and methyl-branched fatty acid biosynthetic process. Is expressed in adult head; adult heart; and adult oenocyte. Orthologous to human FASN (fatty acid synthase).	Fatty acid synthase 2	+	gene	Name match	0	6.712620379403234E-4	0.022496305406093597	0.925458	0.6715474724769592	12.19381332397461	11.842232704162598	13.298456192016602	12.625947952270508	12.86164379119873
CG2663	3R	5400594	5404135	-	CG2663	FBgn0037323	Predicted to enable phosphatidylinositol bisphosphate binding activity. Predicted to be involved in intermembrane lipid transfer. Predicted to be located in late endosome. Is expressed in adult head and embryonic/larval tracheal section.	No description	-	gene	Name match	0	1.4248221123125404E-4	0.00695019	0.834991	0.6711302399635315	11.79769229888916	11.402684211730957	12.219087600708008	12.429850578308105	12.587800979614258
RpL11	2R	19442342	19443825	+	RpL11	FBgn0013325	A structural constituent of ribosome. Predicted to be involved in translation. Located in cytosolic ribosome and nucleolus. Colocalizes with nuclear chromosome and polytene chromosome puff. Is expressed in adult head and adult heart. Human ortholog(s) of this gene implicated in Diamond-Blackfan anemia 7 and T-cell acute lymphoblastic leukemia. Orthologous to human RPL11 (ribosomal protein L11).	Ribosomal protein L11	+	gene	Name match	0	9.3589405878447E-6	8.333983714692295E-4	0.772991	0.6701139211654663	14.846367835998535	14.412373542785645	15.46268367767334	15.410294532775879	15.31726360321045
RpL28	3L	3220911	3222960	-	RpL28	FBgn0035422	A structural constituent of ribosome. Predicted to be involved in cytoplasmic translation. Located in cytosolic ribosome. Is expressed in adult head and adult heart. Orthologous to human RPL28 (ribosomal protein L28).	Ribosomal protein L28	-	gene	Name match	0	1.509137509856373E-4	0.00720758	0.831338	0.6682981848716736	13.944178581237793	13.53007698059082	14.803662300109863	14.604851722717285	14.293220520019531
RpL15	3L	27267255	27268445	+	RpL15	FBgn0028697	A structural constituent of ribosome. Predicted to be involved in cytoplasmic translation. Located in cytosolic ribosome. Is expressed in adult head and adult heart. Human ortholog(s) of this gene implicated in Diamond-Blackfan anemia 12. Orthologous to human RPL15 (ribosomal protein L15).	Ribosomal protein L15	+	gene	Name match	0	6.973211839067517E-6	6.684043328277767E-4	0.764222	0.6669636964797974	15.443094253540039	15.028000831604004	16.076507568359375	15.95283317565918	16.011695861816406
RpL19	2R	24967877	24969547	-	RpL19	FBgn0285950	A structural constituent of ribosome. Predicted to be involved in cytoplasmic translation. Located in cytosolic ribosome. Is expressed in adult head; adult heart; and organism. Orthologous to human RPL19 (ribosomal protein L19).	Ribosomal protein L19	-	gene	Name match	0	1.0901325367740355E-5	8.934838697314262E-4	0.769767	0.6667289733886719	14.81506061553955	14.471829414367676	15.543107986450195	15.354050636291504	15.270051956176758
CG7896	3R	29983426	29990785	+	CG7896	FBgn0039728	Is expressed in spermatozoon. Orthologous to human LRRN4 (leucine rich repeat neuronal 4).	No description	+	gene	Name match	0	4.3229322182014585E-4	0.016278689727187157	0.875378	0.6659396290779114	10.652606964111328	11.123449325561523	11.792895317077637	11.929732322692871	11.506746292114258
CG16786	2R	24081782	24086287	+	CG16786	FBgn0034974	Is expressed in several structures, including dorsal epidermis primordium; embryonic epipharynx; epithelium; gut section; and primary segmental tracheal branch primordium.	No description	+	gene	Name match	0	8.144419407472014E-4	0.0263291	0.921126	0.6642656326293945	11.910935401916504	12.410440444946289	12.929215431213379	13.578864097595215	12.820842742919922
RpS11	2R	12199024	12200815	-	RpS11	FBgn0033699	A structural constituent of ribosome. Predicted to be involved in cytoplasmic translation. Located in cytosolic ribosome and nucleolus. Colocalizes with nuclear chromosome. Is expressed in adult head; adult heart; and organism. Orthologous to human RPS11 (ribosomal protein S11).	Ribosomal protein S11	-	gene	Name match	0	3.906771780748386E-6	4.2129814391955733E-4	0.752	0.6632843613624573	14.790971755981445	14.580488204956055	15.55881404876709	15.47547721862793	15.219472885131836
CR46041	3R	19058020	19058519	+	lncRNA:CR46041	FBgn0267708	No description available	long non-coding RNA:CR46041	+	gene	Name match	0	9.366070298710838E-5	0.00505436	2.9554	0.6620516777038574	5.204794883728027	4.81494	7.949682712554932	8.170117378234863	7.411877155303955
RpL36A	2L	8041873	8042909	-	RpL36A	FBgn0031980	A structural constituent of ribosome. Predicted to be involved in cytoplasmic translation. Located in cytosolic ribosome. Is expressed in adult head. Orthologous to human RPL36A (ribosomal protein L36a) and RPL36AL (ribosomal protein L36a like).	Ribosomal protein L36A	-	gene	Name match	0	2.8751816716976464E-4	0.011978758499026299	0.837772	0.6591840386390686	14.296696662902832	14.051487922668457	15.195247650146484	15.162919044494629	14.529519081115723
RpL7A	X	6530897	6533348	-	RpL7A	FBgn0014026	A structural constituent of ribosome. Predicted to be involved in maturation of LSU-rRNA. Located in cytosolic ribosome. Is expressed in adult head and adult heart. Orthologous to human RPL7A (ribosomal protein L7a).	Ribosomal protein L7A	-	gene	Name match	0	1.1061305121984333E-4	0.00563633	0.799629	0.6573036313056946	15.15109920501709	14.712506294250488	15.914809226989746	15.594257354736328	15.531012535095215
RpS8	3R	29861582	29863902	+	RpS8	FBgn0039713	A structural constituent of ribosome. Involved in larval lymph gland hemopoiesis. Located in cytosolic ribosome. Is expressed in adult head; adult heart; and organism. Orthologous to human RPS8 (ribosomal protein S8).	Ribosomal protein S8	+	gene	Name match	0	1.1025480489479378E-5	8.934838697314262E-4	0.75111	0.6547150611877441	15.052496910095215	14.690320014953613	15.736738204956055	15.69235610961914	15.461997032165527
RpL9	2L	11002758	11004189	-	RpL9	FBgn0015756	A structural constituent of ribosome. Predicted to be involved in cytoplasmic translation. Located in cytosolic ribosome. Is expressed in adult head; adult heart; organism; and spermatozoon. Orthologous to human RPL9 (ribosomal protein L9).	Ribosomal protein L9	-	gene	Name match	0	4.321969754528254E-6	4.4879724737256765E-4	0.739666	0.6542520523071289	14.153162002563477	14.007143020629883	14.945588111877441	14.738883972167969	14.649505615234375
CG15515	3R	29905464	29906448	+	CG15515	FBgn0039719	Predicted to be a structural constituent of chitin-based larval cuticle. Predicted to be active in chitin-based extracellular matrix.	No description	+	gene	Name match	0	6.575102962091961E-11	3.1077565409987074E-8	0.689325	0.6528000235557556	16.142189025878906	16.154502868652344	16.79195213317871	16.92472267150879	16.69840431213379
Gld	3R	7252063	7265703	-	Gld	FBgn0001112	Predicted to enable oxidoreductase activity. Involved in sperm storage. Is expressed in several structures, including adult head; duct; embryonic dorsal epidermis; embryonic epipharynx; and sensory nervous system primordium. Orthologous to human CHDH (choline dehydrogenase).	Glucose dehydrogenase	-	gene	Name match	0	1.3834565834258683E-5	0.00106534	0.750674	0.6525346636772156	12.084918022155762	12.396281242370605	13.045256614685059	12.9617	12.905132293701172
CG18278	2R	13408042	13409887	-	Gns	FBgn0033836	Predicted to enable N-acetylglucosamine-6-sulfatase activity and glycosaminoglycan binding activity. Predicted to be involved in heparan sulfate proteoglycan catabolic process. Predicted to be located in lysosome. Is expressed in adult head and organism. Human ortholog(s) of this gene implicated in mucopolysaccharidosis III and mucopolysaccharidosis type IIID. Orthologous to human GNS (glucosamin…	Glucosamine (N-acetyl)-6-sulfatase	-	gene	Name match	0	0.00155563	0.0442387	0.941486	0.6481983065605164	9.53729	9.606947898864746	10.296805381774902	10.443766593933105	10.801615715026855
CG42562	2R	17685814	17686410	+	CG42562	FBgn0260764	No description available	No description	+	gene	Name match	0	0.00160173	0.045082	0.944589	0.6477266550064087	10.241453170776367	9.95639	10.758105278015137	11.109511375427246	11.354392051696777
CG11279	3L	13046977	13048919	+	CG11279	FBgn0036342	No description available	No description	+	gene	Name match	0	5.178605788387358E-4	0.018437182530760765	0.837185	0.6462708711624146	12.26453685760498	11.894525527954102	12.777975082397461	12.69975471496582	13.142176628112793
CG14304	3R	18592801	18621327	-	CG14304	FBgn0038629	Predicted to enable chitin binding activity. Predicted to be located in extracellular region.	No description	-	gene	Name match	0	4.383085761219263E-4	0.016311349347233772	0.805985	0.6364625692367554	17.43522071838379	17.23915672302246	17.648656845092773	17.557781219482422	17.95125389099121
RpL13A	3R	5624474	5625947	+	RpL13A	FBgn0037351	A structural constituent of ribosome. Predicted to be involved in negative regulation of translation. Located in cytosolic ribosome. Is expressed in several structures, including adult head; adult heart; embryonic/larval midgut primordium; gut section; and larval muscle cell. Orthologous to human RPL13A (ribosomal protein L13a).	Ribosomal protein L13A	+	gene	Name match	0	1.1359810741851106E-5	9.052844834513962E-4	0.72295	0.6360036730766296	15.34355640411377	15.101371765136719	16.063343048095703	15.851882934570312	15.801345825195312
RpL24	2L	13393687	13395131	-	RpL24	FBgn0032518	A structural constituent of ribosome. Predicted to be involved in cytoplasmic translation. Located in cytosolic ribosome. Is expressed in adult head; adult heart; and organism. Orthologous to human RPL24 (ribosomal protein L24).	Ribosomal protein L24	-	gene	Name match	0	2.3674532712902874E-5	0.00163892	0.732152	0.6359370946884155	14.926949501037598	14.599030494689941	15.533164978027344	15.591631889343262	15.268924713134766
CG13117	2L	9736645	9737949	+	CG13117	FBgn0032140	No description available	No description	+	gene	Name match	0	3.339433533255942E-5	0.00223286	0.733015	0.6333281993865967	12.114863395690918	12.03590202331543	12.711750984191895	13.013117790222168	12.621330261230469
CG18417	3L	7400070	7401671	+	CG18417	FBgn0035780	Predicted to enable metallocarboxypeptidase activity. Predicted to be involved in proteolysis. Predicted to be active in extracellular space. Is expressed in larval lateral VNC surface glial cell; larval ventral midline glial cell; larval ventral nerve cord; and ventral midline of embryo. Human ortholog(s) of this gene implicated in chronic kidney disease; familial febrile seizures 11; and famili…	No description	+	gene	Name match	0	1.1791604265454225E-5	9.342631092295051E-4	7.27533	0.6325842142105103	-0.0346712	3.3819820880889893	7.4016194343566895	7.866337299346924	8.375350952148438
RpS4	3L	13041756	13044234	+	RpS4	FBgn0011284	A structural constituent of ribosome. Predicted to be involved in translation. Located in cytosolic ribosome. Is expressed in adult head and adult heart. Orthologous to human RPS4X (ribosomal protein S4 X-linked); RPS4Y1 (ribosomal protein S4 Y-linked 1); and RPS4Y2 (ribosomal protein S4 Y-linked 2).	Ribosomal protein S4	+	gene	Name match	0	1.5684834579587914E-5	0.00118127	0.717368	0.6297945976257324	15.257203102111816	14.899897575378418	15.810945510864258	15.770187377929688	15.642078399658203
Acp1	2L	7740562	7741537	-	Acp1	FBgn0014454	Predicted to be a structural constituent of adult chitin-based cuticle. Involved in adult chitin-based cuticle development. Is expressed in adult head and adult thorax.	Adult cuticle protein 1	-	gene	Name match	0	4.425545921549201E-5	0.00280838	0.730832	0.6291748285293579	20.724849700927734	21.152353286743164	21.428958892822266	21.795940399169922	21.64129638671875
RpS5a	X	17143588	17148264	-	RpS5a	FBgn0002590	A structural constituent of ribosome. Predicted to be involved in translation. Located in cytosolic ribosome and nucleolus. Colocalizes with nuclear chromosome. Is expressed in adult head; adult heart; organism; and spermatozoon. Used to study intrinsic cardiomyopathy. Orthologous to human RPS5 (ribosomal protein S5).	Ribosomal protein S5a	-	gene	Name match	0	6.011300115460472E-7	1.0563703835941851E-4	0.686559	0.6268953084945679	14.925088882446289	14.754793167114258	15.626534461975098	15.501185417175293	15.453569412231445
eEF1beta	2R	16868222	16869280	+	eEF1beta	FBgn0028737	Predicted to enable guanyl-nucleotide exchange factor activity and translation elongation factor activity. Predicted to be involved in translational elongation. Predicted to be part of eukaryotic translation elongation factor 1 complex. Predicted to be active in cytosol. Is expressed in adult head; adult heart; and organism. Orthologous to human EEF1B2 (eukaryotic translation elongation factor 1 …	eukaryotic translation elongation factor 1 beta	+	gene	Name match	0	2.559689528425224E-5	0.0017631	0.715554	0.6245782971382141	14.023282051086426	13.634883880615234	14.498615264892578	14.490370750427246	14.595325469970703
Gad1	3L	4074077	4088744	-	Gad1	FBgn0004516	Enables glutamate decarboxylase activity. Involved in several processes, including carboxylic acid metabolic process; olfactory learning; and synapse organization. Located in cytosol. Is expressed in several structures, including adult brain cell body rind; brain; ellipsoid body layer; neurons; and synaptic neuropil domain. Human ortholog(s) of this gene implicated in several diseases, including …	Glutamic acid decarboxylase 1	-	gene	Name match	0	1.5149037579931246E-8	4.418039225129178E-6	6.01587	0.6227911114692688	4.439260005950928	1.6450164318084717	9.05766	8.12058	9.3684
sro	3R	29794597	29795805	+	sro	FBgn0262112	Predicted to enable oxidoreductase activity. Involved in ecdysone biosynthetic process. Is expressed in nurse cell; organism; ovary; and prothoracic gland. Human ortholog(s) of this gene implicated in apparent mineralocorticoid excess syndrome; hypertension; inherited metabolic disorder; obesity; and type 1 diabetes mellitus. Orthologous to human HSD11B2 (hydroxysteroid 11-beta dehydrogenase 2) a…	shroud	+	gene	Name match	0	8.64638714119792E-5	0.00471967	3.02191	0.6223262548446655	6.287257194519043	6.814940929412842	8.282037734985352	9.541117668151855	7.844836711883545
RpL35A	3R	5465630	5467101	-	RpL35A	FBgn0037328	A structural constituent of ribosome. Predicted to be involved in cytoplasmic translation and ribosomal large subunit biogenesis. Located in cytosolic ribosome. Is expressed in adult head; adult heart; and organism. Human ortholog(s) of this gene implicated in Diamond-Blackfan anemia 5. Orthologous to human RPL35A (ribosomal protein L35a).	Ribosomal protein L35A	-	gene	Name match	0	1.6109186617541127E-5	0.00120005	0.70376	0.6205215454101562	14.585892677307129	14.274600982666016	15.223684310913086	15.155683517456055	15.00377368927002
CG6870	2L	17591315	17592299	-	CG6870	FBgn0032652	Predicted to enable heme binding activity. Predicted to be involved in sterol biosynthetic process. Predicted to be located in endoplasmic reticulum membrane. Predicted to be active in membrane. Is expressed in amnioserosa; embryonic/larval fat body; eye; fat body/gonad primordium; and yolk nucleus.	No description	-	gene	Name match	0	4.3027137871831656E-4	0.016247188672423363	0.770694	0.6203951239585876	10.157621383666992	10.097600936889648	10.797056198120117	10.874765396118164	10.980973243713379
CG17272	3R	20823313	20824239	-	CG17272	FBgn0038830	Predicted to enable calcium ion binding activity and enzyme regulator activity. Predicted to be involved in microtubule cytoskeleton organization. Predicted to be active in cytoplasm. Is expressed in several structures, including adult head; embryonic dorsal epidermis; embryonic epipharynx; embryonic hypopharynx; and gut section. Orthologous to human CALML4 (calmodulin like 4).	No description	-	gene	Name match	0	1.5072076848809957E-6	1.9909556431230158E-4	0.682801	0.6199802160263062	13.088695526123047	13.203117370605469	13.735384941101074	13.878961563110352	13.975454330444336
Ip259	2L	10408352	10409610	+	Ip259	FBgn0025366	Predicted to be involved in maturation of 5.8S rRNA and maturation of LSU-rRNA. Predicted to be part of preribosome, large subunit precursor. Is expressed in several structures, including anterior endoderm; anterior endoderm anlage; embryonic/larval midgut primordium; gut section; and larval muscle cell. Orthologous to human NSA2 (NSA2 ribosome biogenesis factor).	Intronic Protein 259	+	gene	Name match	0	1.4499574899673462E-4	0.00702282	0.735266	0.6183499097824097	12.187117576599121	11.847956657409668	12.803791999816895	12.702387809753418	12.79967975616455
RpS10b	X	19598031	19599806	+	RpS10b	FBgn0285947	A structural constituent of ribosome. Predicted to be involved in cytoplasmic translation. Located in cytosolic ribosome and nucleus. Is expressed in adult head and adult heart. Human ortholog(s) of this gene implicated in Diamond-Blackfan anemia 9. Orthologous to human RPS10 (ribosomal protein S10) and RPS10P5 (ribosomal protein S10 pseudogene 5).	Ribosomal protein S10b	+	gene	Name match	0	1.5850670752115548E-4	0.00754393	0.734834	0.6169024109840393	13.683385848999023	13.373079299926758	14.463542938232422	14.200424194335938	14.093554496765137
CR43496	X	6758610	6759491	-	lncRNA:CR43496	FBgn0263507	No description available	long non-coding RNA:CR43496	-	gene	Name match	0	0.00174175	0.0477485	0.845303	0.6166126132011414	10.419970512390137	10.159401893615723	11.05939769744873	11.022841453552246	11.315155982971191
RpL6	3R	31594792	31596204	-	RpL6	FBgn0039857	A structural constituent of ribosome. Predicted to be involved in cytoplasmic translation. Located in cytosolic ribosome. Is expressed in adult head; adult heart; and organism. Orthologous to human RPL6 (ribosomal protein L6).	Ribosomal protein L6	-	gene	Name match	0	9.152412872026616E-7	1.3636100629810244E-4	0.674358	0.6159086227416992	14.617488861083984	14.400738716125488	15.209754943847656	15.186667442321777	15.113226890563965
CG10550	3R	25306407	25308391	-	CG10550	FBgn0039321	Predicted to enable ecdysteroid 22-kinase activity. Is expressed in adult head and spermatozoon.	No description	-	gene	Name match	0	4.4017342588631436E-5	0.00280626	0.706897	0.6141842007637024	14.851459503173828	15.04300308227539	15.369763374328613	15.906683921813965	15.630772590637207
CG6472	2R	16880713	16884695	+	CG6472	FBgn0034166	Predicted to enable triacylglycerol lipase activity. Predicted to be involved in lipid catabolic process. Predicted to be active in extracellular space. Orthologous to human PLA1A (phospholipase A1 member A).	No description	+	gene	Name match	0	9.9290837533772E-4	0.031221382319927216	2.171	0.6127731204032898	6.560275554656982	7.535787105560303	9.340218544006348	9.512596130371094	8.473652839660645
Cpr50Cb	2R	13794777	13805231	+	Cpr50Cb	FBgn0033869	Predicted to be a structural constituent of chitin-based larval cuticle. Predicted to be involved in chitin-based cuticle development. Predicted to be located in chitin-based extracellular matrix. Predicted to be active in extracellular matrix. Is expressed in adult head; embryonic epipharynx; embryonic foregut; embryonic hypopharynx; and organism.	Cuticular protein 50Cb	+	gene	Name match	0	5.525040905922651E-4	0.0193687	0.764285	0.6124223470687866	13.010064125061035	12.800678253173828	13.8399	13.485334396362305	13.40198040008545
RpL10	3L	23093190	23095471	-	RpL10	FBgn0024733	A structural constituent of ribosome. Predicted to be involved in translation. Located in cytosolic ribosome and neuronal cell body. Is expressed in adult head; adult heart; and organism. Human ortholog(s) of this gene implicated in autistic disorder; spermatogenic failure 63; and syndromic X-linked mental retardation 35. Orthologous to human RPL10 (ribosomal protein L10) and RPL10L (ribosomal pr…	Ribosomal protein L10	-	gene	Name match	0	1.4055013707547914E-5	0.00107627	0.687306	0.6103271842002869	15.837389945983887	15.590826034545898	16.429128646850586	16.521718978881836	16.173614501953125
Cpr49Ae	2R	12402216	12405108	+	Cpr49Ae	FBgn0033728	Predicted to be a structural constituent of chitin-based larval cuticle. Predicted to be involved in chitin-based cuticle development. Predicted to be active in chitin-based extracellular matrix. Is expressed in several structures, including adult head; adult heart; embryonic head epidermis; embryonic salivary gland duct; and gut section.	Cuticular protein 49Ae	+	gene	Name match	0	8.853783697304607E-7	1.333613327005878E-4	0.666504	0.6101014018058777	17.729610443115234	17.720857620239258	18.416791915893555	18.51479721069336	18.172426223754883
DNaseII	3R	18019375	18021161	+	DNaseII	FBgn0000477	Enables deoxyribonuclease II activity. Involved in nurse cell apoptotic process. Is expressed in several structures, including adult head; anterior endoderm; embryonic/larval fat body; embryonic/larval midgut primordium; and endoderm anlage. Orthologous to several human genes including DNASE2 (deoxyribonuclease 2, lysosomal).	Deoxyribonuclease II	+	gene	Name match	0	0.00110794	0.0338985	0.792959	0.6099231243133545	12.73296070098877	12.26401424407959	13.499970436096191	12.997979164123535	13.343501091003418
IM3	2R	18387895	18388734	+	IM3	FBgn0040736	Involved in antibacterial humoral response; defense response to Gram-positive bacterium; and response to mycotoxin. Located in extracellular region.	Bomanin Short 3	+	gene	Name match	0	4.0421957965008914E-4	0.015476641245186329	0.743835	0.6078615188598633	14.90844440460205	14.279374122619629	15.381672859191895	15.448909759521484	15.222689628601074
CG5773	2R	18042296	18043744	-	CG5773	FBgn0034290	Is expressed in photoreceptor neurons and yolk nucleus.	No description	-	gene	Name match	0	0.00183252	0.0498381	0.813471	0.6041044592857361	11.674317359924316	11.056527137756348	12.103320121765137	12.139355659484863	12.243501663208008
CG9669	3L	16844568	16844991	-	kud	FBgn0036667	Predicted to enable oligosaccharyltransferase complex binding activity. Involved in nuclear envelope organization and nuclear migration. Located in endoplasmic reticulum membrane and nuclear outer membrane. Orthologous to human TMEM258 (transmembrane protein 258).	kuduk	-	gene	Name match	0	1.207957393489778E-5	9.481785236857831E-4	0.674484	0.6024645566940308	12.477630615234375	12.334139823913574	12.976298332214355	13.011208534240723	13.093817710876465
CR45401	3L	125009	125420	-	lncRNA:CR45401	FBgn0266950	No description available	long non-coding RNA:CR45401	-	gene	Name match	0	5.810141447000206E-4	0.020060352981090546	2.454	0.6022540926933289	6.161726474761963	6.082421779632568	9.078325271606445	7.5293	8.50358
CG14445	X	6237315	6240558	+	CG14445	FBgn0029851	Is expressed in adult head.	No description	+	gene	Name match	0	9.034572940436192E-6	8.147163898684084E-4	0.671459	0.6021369695663452	13.163261413574219	13.194961547851562	13.576394081115723	13.927145004272461	13.891555786132812
CR45264	2R	12179014	12179745	+	asRNA:CR45264	FBgn0266802	No description available	antisense RNA:CR45264	+	gene	Name match	0	5.981745744065847E-6	5.984802264720201E-4	0.664057	0.5991935133934021	13.817879676818848	13.587286949157715	14.307326316833496	14.46593952178955	14.28416633605957
RpL37a	X	15137870	15139367	-	RpL37a	FBgn0030616	A structural constituent of ribosome. Predicted to be involved in cytoplasmic translation. Located in cytosolic ribosome. Is expressed in adult head and adult heart. Orthologous to human RPL37 (ribosomal protein L37).	Ribosomal protein L37-1	-	gene	Name match	0	5.46454219147563E-4	0.019205763936042786	0.724237	0.5926802158355713	14.998876571655273	14.703121185302734	15.740355491638184	15.67540168762207	15.185717582702637
CG15554	3R	31126149	31127335	+	CG15554	FBgn0039820	No description available	No description	+	gene	Name match	0	1.737620186759159E-4	0.00810121	0.694482	0.5923179388046265	11.065699577331543	11.288872718811035	11.738767623901367	11.88035774230957	11.890039443969727
RpLP0	3L	22075867	22077487	+	RpLP0	FBgn0000100	Enables calcium ion binding activity; class II DNA-(apurinic or apyrimidinic site) endonuclease activity; and magnesium ion binding activity. A structural constituent of ribosome. Involved in base-excision repair. Located in cytosolic ribosome; nuclear matrix; and nucleoplasm. Is expressed in adult head; adult heart; and organism. Orthologous to several human genes including RPLP0 (ribosomal prot…	Ribosomal protein LP0	+	gene	Name match	0	4.186908427072922E-6	4.380912287160754E-4	0.650956	0.5914392471313477	13.84408187866211	13.688728332519531	14.502043724060059	14.3345	14.371878623962402
RpS29	3R	9778042	9779528	+	RpS29	FBgn0261599	A structural constituent of ribosome. Predicted to be involved in cytoplasmic translation. Located in cytosolic ribosome. Part of cytosolic small ribosomal subunit. Is expressed in adult head; adult heart; and organism. Human ortholog(s) of this gene implicated in Diamond-Blackfan anemia 13. Orthologous to human RPS29 (ribosomal protein S29).	Ribosomal protein S29	+	gene	Name match	0	0.0015992	0.045082	0.769348	0.5910660624504089	14.292257308959961	13.787654876708984	14.987890243530273	14.910788536071777	14.388727188110352
Ubi-p63E	3L	3899259	3903184	-	Ubi-p63E	FBgn0003943	Predicted to enable protein tag activity and ubiquitin protein ligase binding activity. Involved in larval midgut cell programmed cell death and macroautophagy. Predicted to be active in cytoplasm and nucleus. Is expressed in spermatocyte. Orthologous to human UBC (ubiquitin C).	Ubiquitin-63E	-	gene	Name match	0	2.5119706492660043E-7	5.063467688160017E-5	0.633663	0.5889867544174194	14.358421325683594	14.392650604248047	14.834604263305664	14.917659759521484	15.04600715637207
RpS14a	X	7933742	7934677	+	RpS14a	FBgn0004403	A structural constituent of ribosome. Predicted to be involved in ribosomal small subunit assembly and translation. Located in cytosolic ribosome. Is expressed in adult heart and organism. Human ortholog(s) of this gene implicated in chromosome 5q deletion syndrome. Orthologous to human RPS14 (ribosomal protein S14).	Ribosomal protein S14a	+	gene	Name match	0	3.4384787431918085E-4	0.0137811	0.701278	0.5874333381652832	14.309161186218262	13.919005393981934	15.01007080078125	14.78538703918457	14.640934944152832
CG8176	3R	9516007	9527237	+	Sgip1	FBgn0037702	Predicted to enable AP-2 adaptor complex binding activity and phospholipid binding activity. Predicted to be involved in clathrin coat assembly and clathrin-dependent endocytosis. Located in cytoplasm. Is active in presynaptic periactive zone. Is expressed in adult head. Used to study early-onset Parkinson's disease. Human ortholog(s) of this gene implicated in primary immunodeficiency disease. O…	SH3GL2 interacting protein 1	+	gene	Name match	0	0.00157763	0.0446788	0.758679	0.5872688293457031	10.574712753295898	10.428560256958008	11.170205116271973	11.169356346130371	11.062210083007812
CG43340	2R	7623242	7651787	+	M7BP	FBgn0263077	Enables ATPase activator activity and myosin binding activity. Involved in filopodium assembly. Located in cytosol. Colocalizes with actin cytoskeleton. Is expressed in adult head.	Myosin-7a binding protein	+	gene	Name match	0	2.898060774896294E-4	0.012001123279333115	0.678949	0.5768502950668335	12.964584350585938	12.734025955200195	13.295334815979004	13.481966018676758	13.237154006958008
CG10680	2L	19964136	19965702	+	CG10680	FBgn0032836	No description available	No description	+	gene	Name match	0	6.920796586200595E-4	0.022969335317611694	0.699366	0.5757266879081726	15.152388572692871	15.168905258178711	15.664213180541992	15.671072959899902	16.21034812927246
GstE13	2R	9122125	9123309	+	GstE13	FBgn0033381	Enables glutathione transferase activity. Involved in glutathione metabolic process. Predicted to be located in cytoplasm. Is expressed in organism.	Glutathione S transferase E13	+	gene	Name match	0	8.575455285608768E-5	0.00471967	0.653739	0.5737056732177734	12.623887062072754	12.910436630249023	13.271049499511719	13.505526542663574	13.366219520568848
RpS6	X	7899624	7901331	-	RpS6	FBgn0261592	A structural constituent of ribosome. Predicted to be involved in ribosomal small subunit biogenesis. Located in cytosolic ribosome. Is expressed in adult head; adult heart; and organism. Orthologous to human RPS6 (ribosomal protein S6).	Ribosomal protein S6	-	gene	Name match	0	5.715056322515011E-4	0.0198823	0.685109	0.5710406303405762	14.535053253173828	14.130426406860352	15.15412712097168	14.97360897064209	14.796391487121582
RpL5	2L	22532279	22536884	-	RpL5	FBgn0064225	A structural constituent of ribosome. Predicted to be involved in ribosomal large subunit assembly. Located in cytosolic ribosome. Is expressed in adult head; adult heart; organism; and ovary. Used to study intrinsic cardiomyopathy. Human ortholog(s) of this gene implicated in Diamond-Blackfan anemia 6; T-cell acute lymphoblastic leukemia; and glioblastoma. Orthologous to human RPL5 (ribosomal pr…	Ribosomal protein L5	-	gene	Name match	0	6.590160774067044E-5	0.00379543	0.645797	0.5705589056015015	15.649870872497559	15.241439819335938	16.030120849609375	16.081390380859375	16.147136688232422
Gasp	3R	6088799	6100887	-	Gasp	FBgn0026077	Predicted to enable chitin binding activity. Predicted to be a structural constituent of chitin-based cuticle. Involved in chitin-based cuticle development and regulation of tube size, open tracheal system. Located in chitin-based extracellular matrix. Is expressed in several structures, including Malpighian tubule primordium; adult fat body; anlage in statu nascendi; central brain anlage in stat…	Gasp	-	gene	Name match	0	3.1326967291533947E-4	0.012779723852872849	0.664383	0.5671724677085876	15.653852462768555	16.1555	16.53035545349121	16.45161247253418	16.69883918762207
mRpL55	3R	19094394	19094905	-	mRpL55	FBgn0038678	Predicted to be a structural constituent of ribosome. Predicted to be involved in translation. Located in mitochondrion. Is expressed in embryonic/larval midgut and organism. Orthologous to human MRPL55 (mitochondrial ribosomal protein L55).	mitochondrial ribosomal protein L55	-	gene	Name match	0	2.2567853739019483E-4	0.00978916	0.655652	0.5655942559242249	12.604668617248535	12.431285858154297	13.032520294189453	13.118016242980957	13.323119163513184
mew	X	13214409	13258490	-	mew	FBgn0004456	Enables cell adhesion molecule binding activity; extracellular matrix binding activity; and protein heterodimerization activity. Involved in several processes, including axon development; maintenance of epithelial integrity, open tracheal system; and salivary gland development. Located in several cellular components, including basal plasma membrane; focal adhesion; and lateral plasma membrane. Pa…	multiple edematous wings	-	gene	Name match	0	0.00102368	0.0318224	0.688456	0.5634211897850037	11.037684440612793	11.064976692199707	11.49549674987793	11.57369613647461	11.805052757263184
RpS2	2L	9896265	9897552	-	RpS2	FBgn0004867	A structural constituent of ribosome. Predicted to be involved in translation. Located in cytosolic ribosome and nucleolus. Colocalizes with nuclear chromosome. Is expressed in adult head; adult heart; nurse cell; organism; and ovary. Orthologous to human RPS2 (ribosomal protein S2).	Ribosomal protein S2	-	gene	Name match	0	9.423435403732583E-5	0.00506537	0.638583	0.5627962946891785	14.607430458068848	14.38437557220459	15.30175495147705	15.107327461242676	14.970536231994629
RpS3	3R	23358812	23360207	+	RpS3	FBgn0002622	Enables class I DNA-(apurinic or apyrimidinic site) endonuclease activity; oxidized purine DNA binding activity; and oxidized purine nucleobase lesion DNA N-glycosylase activity. A structural constituent of ribosome. Involved in DNA repair and negative regulation of neuron apoptotic process. Located in cytosolic ribosome and nuclear matrix. Is expressed in adult head; adult heart; organism; and o…	Ribosomal protein S3	+	gene	Name match	0	2.6599675766192377E-4	0.011305643245577812	0.652134	0.5615861415863037	13.65636920928955	13.314345359802246	14.288887023925781	14.119495391845703	13.998905181884766
RpS14b	X	7934898	7935792	+	RpS14b	FBgn0004404	A structural constituent of ribosome. Predicted to be involved in ribosomal small subunit assembly and translation. Located in cytosolic ribosome. Is expressed in adult head and spermatozoon. Human ortholog(s) of this gene implicated in chromosome 5q deletion syndrome. Orthologous to human RPS14 (ribosomal protein S14).	Ribosomal protein S14b	+	gene	Name match	0	1.8230394925922155E-4	0.0084136	0.644981	0.5610368251800537	12.62165355682373	12.339664459228516	13.204282760620117	13.008444786071777	13.058075904846191
RpL13	2L	9967313	9968645	+	RpL13	FBgn0011272	A structural constituent of ribosome. Predicted to be involved in cytoplasmic translation. Located in cytosolic ribosome. Is expressed in adult head and adult heart. Used to study congenital heart disease. Orthologous to human RPL13 (ribosomal protein L13).	Ribosomal protein L13	+	gene	Name match	0	9.720204252516851E-5	0.00520449	0.635279	0.5603222250938416	14.793785095214844	14.484810829162598	15.404732704162598	15.25049114227295	15.164633750915527
IM33	2L	3696218	3696658	-	IM33	FBgn0031561	Predicted to enable serine-type endopeptidase inhibitor activity. Involved in response to bacterium. Predicted to be active in extracellular space. Is expressed in embryonic hindgut; embryonic large intestine; and embryonic/larval fat body.	Immune induced molecule 33	-	gene	Name match	0	0.00141711	0.0412405	0.694198	0.5601323843002319	14.165733337402344	13.639605522155762	14.51291275024414	14.447772979736328	14.758279800415039
CG31904	2L	7734415	7738809	-	CG31904	FBgn0260479	Predicted to enable glycine:sodium symporter activity and neurotransmitter transmembrane transporter activity. Predicted to be involved in amino acid transport; neurotransmitter transport; and sodium ion transmembrane transport. Predicted to be located in membrane. Predicted to be active in plasma membrane. Is expressed in adult abdomen; adult head; and adult thorax. Orthologous to human SLC6A7 (…	No description	-	gene	Name match	0	5.803193289466435E-6	5.871300818398595E-4	0.610269	0.5593225359916687	20.2888	20.692731857299805	20.99089241027832	21.186479568481445	21.102909088134766
RpL23	2R	22854383	22855694	+	RpL23	FBgn0010078	Enables myosin binding activity. A structural constituent of ribosome. Predicted to be involved in cytoplasmic translation. Located in cytosolic ribosome. Is expressed in adult head and adult heart. Orthologous to human RPL23 (ribosomal protein L23).	Ribosomal protein L23	+	gene	Name match	0	7.674211519770324E-4	0.0250453	0.668484	0.5573745369911194	15.002074241638184	14.58533000946045	15.622693061828613	15.513908386230469	15.206982612609863
Drat	2R	7526118	7532981	-	Drat	FBgn0033188	Predicted to enable alcohol dehydrogenase (NADP+) activity. Involved in cellular response to ethanol and response to hypoxia. Is expressed in several structures, including adult head; amnioserosa; embryonic/larval corpus allatum; foregut primordium; and germarium cap cell.	Death resistor Adh domain containing target	-	gene	Name match	0	5.272313137538731E-4	0.018673796206712723	0.655072	0.5550804138183594	13.995382308959961	13.801310539245605	14.597718238830566	14.745025634765625	14.21544361114502
Tim9a	X	13385210	13385893	+	Tim9a	FBgn0030480	Predicted to enable protein transporter activity and unfolded protein binding activity. Predicted to be involved in protein insertion into mitochondrial inner membrane. Predicted to be part of TIM22 mitochondrial import inner membrane insertion complex and mitochondrial intermembrane space chaperone complex. Predicted to be active in mitochondrial inner membrane. Is expressed in several structure…	Tim9a	+	gene	Name match	0	4.6792920329608023E-4	0.0171037	0.652067	0.5548985004425049	12.233025550842285	11.98894214630127	12.587846755981445	12.831881523132324	12.782346725463867
CG8369	3R	8822008	8822838	+	CG8369	FBgn0040532	Involved in wing disc dorsal/ventral pattern formation.	No description	+	gene	Name match	0	1.1603319762798492E-6	1.5904669999144971E-4	0.583756	0.5443531274795532	15.257843017578125	15.156851768493652	15.632223129272461	15.859481811523438	15.80080795288086
sta	X	1481797	1483413	-	sta	FBgn0003517	Enables ribosome binding activity. A structural constituent of ribosome. Predicted to be involved in cytoplasmic translation and ribosomal small subunit assembly. Located in cytosolic ribosome. Is expressed in adult head; adult heart; embryonic/larval midgut; and spermatozoon. Orthologous to several human genes including RPSA (ribosomal protein SA).	stubarista	-	gene	Name match	0	0.00176257	0.0481266	0.663995	0.5408064126968384	14.495694160461426	14.092100143432617	15.17790412902832	14.855850219726562	14.75050163269043
Pcd	3R	29723163	29724226	+	Pcd	FBgn0024841	Predicted to enable 4-alpha-hydroxytetrahydrobiopterin dehydratase activity. Predicted to be involved in tetrahydrobiopterin biosynthetic process. Predicted to be located in mitochondrion. Is expressed in organism. Human ortholog(s) of this gene implicated in BH4-deficient hyperphenylalaninemia D. Orthologous to human PCBD1 (pterin-4 alpha-carbinolamine dehydratase 1) and PCBD2 (pterin-4 alpha-ca…	pterin-4a-carbinolamine dehydratase	+	gene	Name match	0	1.7499174646218307E-5	0.00126911	0.585852	0.5357447266578674	15.248786926269531	15.335233688354492	15.802143096923828	16.037931442260742	15.681792259216309
RpL30	2L	19008031	19009306	-	RpL30	FBgn0086710	A structural constituent of ribosome. Predicted to be involved in cytoplasmic translation. Located in cytosolic ribosome. Is expressed in adult head; adult heart; larval optic neuroblast; medulla; and organism. Human ortholog(s) of this gene implicated in herpes simplex. Orthologous to human RPL30 (ribosomal protein L30).	Ribosomal protein L30	-	gene	Name match	0	6.703096441924572E-4	0.022496305406093597	0.626247	0.5348497629165649	14.17481517791748	13.868415832519531	14.742817878723145	14.684852600097656	14.397932052612305
Tapdelta	2R	11370300	11371335	-	Tapdelta	FBgn0021795	Located in endomembrane system. Is expressed in several structures, including adult head; adult heart; embryonic/larval midgut primordium; gut section; and somatic trunk mesoderm derivative. Human ortholog(s) of this gene implicated in congenital disorder of glycosylation Iy. Orthologous to human SSR4 (signal sequence receptor subunit 4).	Translocon-associated protein delta	-	gene	Name match	0	1.9295905076432973E-5	0.00138476	0.582502	0.5327451229095459	13.639545440673828	13.556282997131348	14.265711784362793	14.143720626831055	14.057894706726074
CG33460	2R	15694092	15695232	+	CG33460	FBgn0053460	Predicted to be involved in innate immune response. Predicted to be active in extracellular space.	No description	+	gene	Name match	0	9.983639465644956E-4	0.0313148	2.6226	0.5320590138435364	6.474884033203125	5.38198	8.551982879638672	7.7408061027526855	8.67866
RpL8	3L	2587456	2588883	+	RpL8	FBgn0261602	A structural constituent of ribosome. Predicted to be involved in cytoplasmic translation. Located in cytosolic ribosome and nucleolus. Colocalizes with nuclear chromosome. Is expressed in several structures, including adult head; adult heart; embryonic/larval fat body; embryonic/larval salivary gland; and ovary. Orthologous to human RPL8 (ribosomal protein L8).	Ribosomal protein L8	+	gene	Name match	0	0.00149442	0.042943354696035385	0.629817	0.5255123376846313	15.122869491577148	14.804152488708496	15.755767822265625	15.625289916992188	15.293143272399902
Tctp	3R	11210247	11211898	+	Tctp	FBgn0037874	Enables guanyl-nucleotide exchange factor activity and protein kinase activator activity. Involved in several processes, including cellular response to gamma radiation; mitotic DNA damage checkpoint signaling; and positive regulation of cell size. Located in nucleus and polytene chromosome. Is expressed in adult head and adult heart. Orthologous to several human genes including TPT1 (tumor protei…	Translationally controlled tumor protein	+	gene	Name match	0	1.8714696352617466E-6	2.3534159117843956E-4	0.561457	0.5248939990997314	14.991880416870117	14.848567962646484	15.469745635986328	15.452668190002441	15.517654418945312
Ubi-p5E	X	6276876	6279647	-	Ubi-p5E	FBgn0086558	Predicted to enable protein tag activity and ubiquitin protein ligase binding activity. Predicted to be a structural constituent of ribosome. Predicted to be involved in modification-dependent protein catabolic process and protein ubiquitination. Located in polytene chromosome band. Is expressed in organism and testis. Orthologous to human UBC (ubiquitin C).	Ubiquitin-5E	-	gene	Name match	0	1.0536065019550733E-5	8.702382328920066E-4	0.568365	0.5245144367218018	14.971567153930664	14.840542793273926	15.504709243774414	15.545376777648926	15.34744644165039
Nacalpha	2R	12759693	12760999	-	Nacalpha	FBgn0086904	Predicted to enable ribosome binding activity and unfolded protein binding activity. Predicted to be involved in protein targeting to membrane. Predicted to be part of nascent polypeptide-associated complex. Predicted to be active in cytoplasm. Is expressed in several structures, including embryonic/larval midgut primordium; gut section; larval muscle cell; presumptive embryonic/larval system; an…	Nascent polypeptide associated complex protein alpha subunit	-	gene	Name match	0	1.213046743941959E-5	9.481785236857831E-4	0.566543	0.5225297212600708	13.599005699157715	13.497286796569824	14.148285865783691	14.094554901123047	14.038497924804688
Fkbp14	2R	21487167	21497929	-	Fkbp14	FBgn0010470	Predicted to enable peptidyl-prolyl cis-trans isomerase activity. Involved in several processes, including imaginal disc-derived wing margin morphogenesis; muscle cell cellular homeostasis; and positive regulation of Notch signaling pathway. Located in endoplasmic reticulum and extracellular space. Is expressed in several structures, including adult head; adult heart; embryonic anal pad; embryoni…	FK506-binding protein 14	-	gene	Name match	0	4.389227251522243E-4	0.016311349347233772	0.598015	0.5219712853431702	12.696647644042969	12.665070533752441	13.410303115844727	13.176382064819336	13.12697982788086
Sec61gamma	X	19643327	19644518	+	Sec61gamma	FBgn0031049	Predicted to enable protein transmembrane transporter activity. Involved in negative regulation of autophagy. Predicted to be located in membrane. Predicted to be part of Sec61 translocon complex and Ssh1 translocon complex. Orthologous to human SEC61G (SEC61 translocon subunit gamma).	Sec61 gamma subunit	+	gene	Name match	0	3.201849904144183E-5	0.00215993	0.568465	0.5196689963340759	13.833723068237305	13.727165222167969	14.237191200256348	14.499029159545898	14.234448432922363
gfzf	3R	7145880	7150968	-	gfzf	FBgn0250732	Enables DNA-binding transcription factor binding activity; glutathione binding activity; and glutathione transferase activity. Involved in positive regulation of transcription by RNA polymerase II. Located in cytoplasm. Is active in nucleus. Colocalizes with euchromatin. Is expressed in amnioserosa; embryonic brain; embryonic/larval midgut; larval ventral nerve cord; and organism.	GST-containing FLYWCH zinc-finger protein	-	gene	Name match	0	3.4849628718802705E-5	0.00231832	0.567419	0.5184592604637146	14.258081436157227	14.494094848632812	14.747260093688965	14.98884105682373	14.963825225830078
CG12483	3L	97628	98375	-	CG12483	FBgn0040688	Is expressed in organism.	No description	-	gene	Name match	0	2.1004313020966947E-4	0.00933744	0.582856	0.5183889269828796	12.251437187194824	12.365830421447754	12.798354148864746	12.788178443908691	12.967616081237793
18w	2R	20111511	20116932	+	18w	FBgn0004364	18 wheeler (18w) encodes a member of the Toll-like receptor family. It contributes to multiple processes including ovarian follicle cell migration, antibacterial humoral response and ventral cord development. A role in convergent extension during early embryogenesis is suggested by the genetic interaction of 18w with Toll-6 and Tollo.	18 wheeler	+	gene	Name match	0	0.00113905	0.0346953	0.606888	0.5163713693618774	11.366445541381836	11.575753211975098	12.175007820129395	11.973990440368652	12.051398277282715
RpL3	3R	11221894	11225173	+	RpL3	FBgn0020910	A structural constituent of ribosome. Predicted to be involved in translation. Located in cytosolic ribosome. Is expressed in several structures, including adult head; adult heart; clypeo-labral primordium; embryonic/larval midgut primordium; and gut section. Human ortholog(s) of this gene implicated in dilated cardiomyopathy 2D. Orthologous to several human genes including RPL3 (ribosomal protei…	Ribosomal protein L3	+	gene	Name match	0	1.0683735308703035E-4	0.00555028	0.57124	0.5149548649787903	15.284475326538086	15.085366249084473	15.81473445892334	15.782154083251953	15.591910362243652
eEF5	2R	24057798	24059483	+	eEF5	FBgn0285952	Enables translation elongation factor activity. Involved in cytoplasmic translation and mating. Predicted to be located in cytoplasm. Is expressed in adult head; adult heart; and organism. Orthologous to several human genes including EIF5A2 (eukaryotic translation initiation factor 5A2).	eukaryotic translation elongation factor 5	+	gene	Name match	0	3.17803551297402E-6	3.653863095678389E-4	0.545065	0.5100178122520447	15.336991310119629	15.233458518981934	15.843652725219727	15.775104522705078	15.811128616333008
l(2)k10201	2R	9399080	9399899	+	l(2)k10201	FBgn0016970	Orthologous to human ZNF511 (zinc finger protein 511).	lethal (2) k10201	+	gene	Name match	0	0.00107359	0.0329948	0.588942	0.5062592625617981	12.544644355773926	12.559900283813477	13.203890800476074	13.271656036376953	12.92283821105957
CG14277	2L	8242486	8243426	+	CG14277	FBgn0032008	No description available	No description	+	gene	Name match	0	1.9991278531961143E-4	0.00898428	0.562341	0.5043634176254272	13.017821311950684	13.029980659484863	13.70871639251709	13.546550750732422	13.47419261932373
Tom7	2R	8951595	8952242	+	Tom7	FBgn0033357	Predicted to contribute to protein transmembrane transporter activity. Predicted to be involved in positive regulation of protein targeting to mitochondrion; protein import into mitochondrial matrix; and protein insertion into mitochondrial outer membrane. Part of mitochondrial outer membrane translocase complex. Is active in mitochondrial outer membrane. Is expressed in several structures, inclu…	Translocase of outer membrane 7	+	gene	Name match	0	5.714158760383725E-5	0.00340539	0.545575	0.4994525909423828	15.702998161315918	15.457026481628418	16.11012840270996	16.096532821655273	16.126916885375977
CheB38c	2L	20820089	20820867	-	CheB38c	FBgn0032888	Predicted to enable lipid binding activity. Involved in detection of pheromone. Predicted to be located in extracellular space. Is expressed in adult thoracic sensillum and appendage.	Chemosensory protein B 38c	-	gene	Name match	0	3.2256796839646995E-4	0.013042593374848366	0.557998	0.49775010347366333	12.713753700256348	12.656942367553711	13.115864753723145	13.388755798339844	13.166430473327637
Cpr67B	3L	9404797	9406174	+	Cpr67B	FBgn0035985	Predicted to be a structural constituent of chitin-based larval cuticle. Predicted to be involved in chitin-based cuticle development. Predicted to be located in chitin-based extracellular matrix. Predicted to be active in extracellular matrix. Is expressed in adult fat body and adult head.	Cuticular protein 67B	+	gene	Name match	0	6.0350317653501406E-5	0.00353514	0.542413	0.49678048491477966	13.735028266906738	13.713906288146973	14.305135726928711	14.128920555114746	14.270246505737305
CG6974	3R	15078530	15079285	-	CG6974	FBgn0038285	Predicted to enable metalloendopeptidase activity. Predicted to be involved in proteolysis. Predicted to be active in extracellular space. Orthologous to human MEP1A (meprin A subunit alpha) and MEP1B (meprin A subunit beta).	No description	-	gene	Name match	0	6.925099569343729E-7	1.1456484207883477E-4	8.60048	0.49653106927871704	-0.0346712	-0.0919491	7.029651165008545	7.164017677307129	8.193236351013184
Syp	3R	20756729	20810726	+	Syp	FBgn0038826	Enables lncRNA binding activity; mRNA 3'-UTR binding activity; and mRNA 5'-UTR binding activity. Involved in several processes, including dorsal appendage formation; negative regulation of synaptic assembly at neuromuscular junction; and post-transcriptional regulation of gene expression. Located in several cellular components, including basal cortex; postsynapse of neuromuscular junction; and ri…	Syncrip	+	gene	Name match	0	1.3988038699608296E-4	0.00684764	0.548024	0.4963608980178833	14.807820320129395	14.716031074523926	15.151031494140625	15.302962303161621	14.96694564819336
Trx-2	2L	9613166	9616404	+	Trx-2	FBgn0040070	Enables glutathione disulfide oxidoreductase activity. Involved in cell redox homeostasis; determination of adult lifespan; and response to oxidative stress. Located in nucleus. Is expressed in adult head; adult heart; imaginal disc; and primary spermatocyte. Orthologous to several human genes including TXN (thioredoxin).	Thioredoxin 2	+	gene	Name match	0	4.522666858974844E-5	0.00283069	0.539347	0.4958015978336334	14.632784843444824	14.385289192199707	14.9842	15.063297271728516	14.977835655212402
RpL38	2R	4515388	4516458	-	RpL38	FBgn0040007	A structural constituent of ribosome. Predicted to be involved in protein-RNA complex assembly. Located in cytosolic ribosome. Is expressed in adult heart. Orthologous to human RPL38 (ribosomal protein L38).	Ribosomal protein L38	-	gene	Name match	0	2.9361905762925744E-4	0.012085994705557823	0.551928	0.4941858649253845	15.373871803283691	15.042691230773926	15.795855522155762	15.723183631896973	15.738164901733398
CR30055	2R	12589239	12591395	+	lncRNA:CR30055	FBgn0050055	No description available	long non-coding RNA:CR30055	+	gene	Name match	0	0.00161806	0.0454483	0.571291	0.4902503192424774	11.037684440612793	11.094853401184082	11.652994155883789	11.699227333068848	11.553984642028809
obst-A	X	20239855	20243209	+	obst-A	FBgn0031097	Enables chitin binding activity. A structural constituent of chitin-based cuticle. Involved in larval chitin-based cuticle development; negative regulation of extracellular matrix disassembly; and regulation of tube size, open tracheal system. Located in chitin-based extracellular matrix. Is expressed in several structures, including embryonic epipharynx; embryonic/larval spiracle primordium; epi…	obstructor-A	+	gene	Name match	0	8.381938096135855E-4	0.026906609535217285	0.557191	0.48873966932296753	13.47982406616211	13.865092277526855	14.221702575683594	14.144011497497559	14.281471252441406
CG13631	3R	24769351	24770933	+	CG13631	FBgn0040600	Is expressed in several structures, including embryonic dorsal epidermis; embryonic epipharynx; embryonic head epidermis; embryonic hypopharynx; and gut section.	No description	+	gene	Name match	0	8.841509115882218E-4	0.028249550610780716	0.557785	0.48860058188438416	11.852041244506836	11.75919246673584	12.440040588378906	12.456299781799316	12.184685707092285
CG30280	2R	22113589	22114841	+	CG30280	FBgn0050280	Predicted to be active in extracellular matrix and extracellular space. Orthologous to several human genes including MFAP4 (microfibril associated protein 4).	No description	+	gene	Name match	0	4.337072605267167E-4	0.016287192702293396	3.16956	0.48465409874916077	4.287256717681885	6.417606353759766	8.532151222229004	8.309280395507812	8.925999641418457
neo	3R	29819131	29825800	+	neo	FBgn0039704	Involved in apical constriction and regulation of embryonic cell shape. Predicted to be located in membrane. Is expressed in several structures, including Malpighian tubule main body primordium; Malpighian tubule primordium; anal pad primordium; epithelium; and gut section.	neyo	+	gene	Name match	0	0.00127104	0.0380395	2.96173	0.4776111841201782	4.70229	5.104448318481445	7.25204	7.757108211517334	7.123371601104736
cer	2R	19396215	19396772	-	cer	FBgn0034443	Enables cysteine-type endopeptidase inhibitor activity. Involved in long-term memory and short-term memory. Located in endomembrane system. Is expressed in several structures, including adult brain; adult mushroom body; embryonic/larval garland cell; eye; and prothoracic gland.	crammer	-	gene	Name match	0	4.473703302210197E-5	0.00281289	0.5144	0.4764043688774109	13.49901008605957	13.47103500366211	14.06738567352295	14.094054222106934	13.901021957397461
Naa40	3R	29724159	29724950	-	Naa40	FBgn0039687	Predicted to enable histone H2A acetyltransferase activity; histone H4 acetyltransferase activity; and protein N-terminal-serine acetyltransferase activity. Predicted to be active in nucleus. Is expressed in dorsal ectoderm anlage; mesoderm anlage; organism; and ventral ectoderm anlage. Orthologous to human NAA40 (N-alpha-acetyltransferase 40, NatD catalytic subunit).	N(alpha)-acetyltransferase 40	-	gene	Name match	0	0.00172131	0.0475684	0.549992	0.4762113690376282	13.575865745544434	13.61620044708252	14.171808242797852	14.391286849975586	14.057084083557129
CG32267	3L	3471555	3472113	-	Tom5	FBgn0052267	Predicted to contribute to protein transmembrane transporter activity. Predicted to be involved in protein targeting to mitochondrion. Part of mitochondrial outer membrane translocase complex. Is active in mitochondrial outer membrane. Is expressed in adult heart.	Translocase of outer membrane 5	-	gene	Name match	0	9.39265766646713E-4	0.029802121222019196	0.527637	0.46780240535736084	12.233025550842285	12.134530067443848	12.640604019165039	12.851704597473145	12.624737739562988
CG1124	3R	4965445	4968485	+	Jhbp1	FBgn0037290	Predicted to be involved in circadian rhythm. Predicted to be active in extracellular space. Is expressed in adult fat body; adult head; ganglia; glial cell; and ventral midline of embryo.	Juvenile hormone binding protein 1	+	gene	Name match	0	6.47797787678428E-5	0.00374657	0.505223	0.4676618278026581	14.683565139770508	14.680445671081543	15.006481170654297	15.30807113647461	15.11508846282959
RpL34a	3R	26058420	26059267	-	RpL34a	FBgn0039406	Enables myosin binding activity. A structural constituent of ribosome. Predicted to be involved in ribosome biogenesis and translation. Located in cytosolic ribosome. Is expressed in adult head and organism. Orthologous to human RPL34 (ribosomal protein L34).	Ribosomal protein L34a	-	gene	Name match	0	0.00116982	0.035475	0.522782	0.4624587893486023	13.515541076660156	13.222759246826172	13.899773597717285	13.79818344116211	13.899415016174316
RpS13	2L	8363477	8364662	-	RpS13	FBgn0010265	A structural constituent of ribosome. Predicted to be involved in ribosomal small subunit biogenesis. Located in cytosolic ribosome and nucleolus. Colocalizes with nuclear chromosome. Is expressed in adult head; adult heart; and organism. Used to study intrinsic cardiomyopathy. Orthologous to human RPS13 (ribosomal protein S13).	Ribosomal protein S13	-	gene	Name match	0	5.215296987444162E-4	0.018519708886742592	0.513246	0.4623863995075226	14.502991676330566	14.338793754577637	14.985	14.852593421936035	14.784089088439941
CG30080	2R	15698726	15701696	-	CG30080	FBgn0050080	No description available	No description	-	gene	Name match	0	6.150657427497208E-4	0.020900778472423553	0.502695	0.45359310507774353	13.013285636901855	13.109051704406738	13.450643539428711	13.731426239013672	13.433829307556152
CG42662	2R	15698726	15701696	-	CG42662	FBgn0261538	No description available	No description	-	gene	Name match	0	6.150657427497208E-4	0.020900778472423553	0.502695	0.45359310507774353	13.013285636901855	13.109051704406738	13.450643539428711	13.731426239013672	13.433829307556152
CG33170	3L	22864600	22867535	+	CG33170	FBgn0053170	Is expressed in adult head and spermatozoon.	No description	+	gene	Name match	0	3.6445053410716355E-4	0.014293600805103779	0.49362	0.45024919509887695	14.721131324768066	14.519613265991211	14.98184871673584	15.149231910705566	15.152458190917969
RpS15Ab	2R	10821676	10822399	+	RpS15Ab	FBgn0033555	Predicted to be a structural constituent of ribosome. Predicted to be involved in cytoplasmic translation. Predicted to be located in ribosome. Predicted to be part of cytosolic small ribosomal subunit. Is expressed in several structures, including Malpighian tubule primordium; adult head; adult heart; embryonic/larval midgut primordium; and gut section. Human ortholog(s) of this gene implicated …	Ribosomal protein S15Ab	+	gene	Name match	0	1.103472022805363E-4	0.00563633	0.475808	0.4421989917755127	12.983451843261719	12.967884063720703	13.390820503234863	13.489762306213379	13.519486427307129
IRSp53	3L	11136049	11163984	+	IRSp53	FBgn0052082	Predicted to enable phospholipid binding activity. Involved in filopodium assembly. Predicted to be active in cytosol and nucleoplasm. Is expressed in adult head. Human ortholog(s) of this gene implicated in Gilles de la Tourette syndrome; attention deficit hyperactivity disorder; and autism spectrum disorder. Orthologous to several human genes including BAIAP2 (BAR/IMD domain containing adaptor …	Insulin receptor substrate 53 kDa	+	gene	Name match	0	3.0885636806488037E-4	0.012637295760214329	0.476972	0.4384920597076416	12.535712242126465	12.576739311218262	12.9532	12.987007141113281	12.940135955810547
CG33774	2R	9399753	9400329	-	CG33774	FBgn0053774	Predicted to be involved in protein N-linked glycosylation via asparagine. Predicted to be part of oligosaccharyltransferase complex A and oligosaccharyltransferase complex B. Orthologous to human OST4 (oligosaccharyltransferase complex subunit 4, non-catalytic).	No description	-	gene	Name match	0	0.00171945	0.0475684	0.477003	0.4272859990596771	14.04270076751709	14.004858016967773	14.542953491210938	14.63010311126709	14.285628318786621
Manf	3R	16349404	16350801	+	Manf	FBgn0027095	Involved in several processes, including dopamine metabolic process; dopaminergic synaptic transmission; and neuron cellular homeostasis. Located in endoplasmic reticulum and extracellular region. Is expressed in several structures, including adult head; epidermis; gland; glial cell; and gut section. Used to study neurodegenerative disease. Human ortholog(s) of this gene implicated in Parkinsonis…	Mesencephalic astrocyte-derived neurotrophic factor	+	gene	Name match	0	8.379054488614202E-4	0.026906609535217285	0.466394	0.42479410767555237	13.205126762390137	13.462133407592773	13.821642875671387	13.758626937866211	13.727705955505371
bic	2R	12870249	12871794	+	bic	FBgn0000181	Involved in several processes, including anterior/posterior axis specification; embryonic development via the syncytial blastoderm; and regulation of pole plasm oskar mRNA localization. Predicted to be part of nascent polypeptide-associated complex. Predicted to be active in cytosol. Is expressed in several structures, including adult head; adult heart; embryonic/larval midgut; female germline ce…	bicaudal	+	gene	Name match	0	0.00151475	0.043255485594272614	0.463004	0.4182337820529938	13.933515548706055	13.694411277770996	14.172107696533203	14.263654708862305	14.36556339263916
CheA75a	3L	18252088	18252846	+	CheA75a	FBgn0036783	Predicted to be involved in sensory perception of chemical stimulus. Predicted to be located in extracellular region.	Chemosensory protein A 75a	+	gene	Name match	0	1.3148180732969195E-4	0.00650621	0.440996	0.4134041368961334	13.867724418640137	13.998255729675293	14.385217666625977	14.4078	14.317038536071777
CG34293	3R	27164708	27165575	-	CG34293	FBgn0085322	Predicted to be part of serine palmitoyltransferase complex. Is expressed in adult head. Orthologous to human SPTSSB (serine palmitoyltransferase small subunit B).	No description	-	gene	Name match	0	5.085816374048591E-4	0.018296925351023674	0.446274	0.4121774137020111	13.017821311950684	13.017518043518066	13.3613	13.505526542663574	13.52053165435791
SsRbeta	3L	16129617	16130983	+	SsRbeta	FBgn0011016	Located in endomembrane system. Is expressed in adult head; adult heart; and organism. Orthologous to human SSR2 (signal sequence receptor subunit 2).	Signal sequence receptor beta	+	gene	Name match	0	2.1762948017567396E-4	0.00950015	0.436111	0.4076565206050873	13.467442512512207	13.546889305114746	13.929807662963867	13.896658897399902	13.9008
CheB42c	2R	6944614	6971637	-	CheB42c	FBgn0066292	Predicted to enable lipid binding activity. Involved in detection of pheromone. Predicted to be located in extracellular space. Is expressed in prothoracic leg and wing.	Chemosensory protein B 42c	-	gene	Name match	0	5.371248334995471E-5	0.00330151	0.412043	0.3916025757789612	15.080001831054688	15.217913627624512	15.383749008178711	15.158082962036133	15.630378723144531
eEF1alpha1	2R	11891135	11895762	+	eEF1alpha1	FBgn0284245	Predicted to enable GTPase activity and translation elongation factor activity. Involved in determination of adult lifespan. Predicted to be part of eukaryotic translation elongation factor 1 complex. Is expressed in several structures, including adult central complex; adult head; brain; glial cell; and imaginal disc. Human ortholog(s) of this gene implicated in autosomal dominant intellectual de…	eukaryotic translation elongation factor 1 alpha 1	+	gene	Name match	0	3.353371284902096E-4	0.013519017957150936	0.416957	0.39047402143478394	17.255002975463867	17.125659942626953	17.64908790588379	17.557252883911133	17.61310577392578
RpS3A	4	65225	67207	-	RpS3A	FBgn0017545	A structural constituent of ribosome. Predicted to be involved in cytoplasmic translation. Located in cytosolic ribosome. Is expressed in adult head; adult heart; organism; and ovary. Used to study intrinsic cardiomyopathy. Orthologous to human RPS3A (ribosomal protein S3A).	Ribosomal protein S3A	-	gene	Name match	0	9.931073291227221E-4	0.031221382319927216	0.405331	0.3766820728778839	16.14108657836914	15.986651420593262	16.46	16.39716911315918	16.486385345458984
f-cup	3R	13695263	13700838	-	f-cup	FBgn0028487	Predicted to be involved in intracellular signal transduction. Is expressed in several structures, including anterior endoderm; embryonic/larval midgut; embryonic/larval midgut primordium; ganglia; and male germline cell. Orthologous to human LRRC40 (leucine rich repeat containing 40).	flyers-cup	-	gene	Name match	0	0.00148977	0.0428997	0.396049	0.3673933744430542	14.071074485778809	14.118045806884766	14.358368873596191	14.6293	14.402902603149414
CG5778	3R	22085374	22086397	-	BomT3	FBgn0038930	No description available	Bomanin Tailed 3	-	gene	Name match	0	9.704836411401629E-4	0.030650736764073372	0.374964	0.3521438241004944	15.704054832458496	15.555628776550293	15.895869255065918	16.02244758605957	15.978026390075684
r-l	3R	21070557	21073319	-	r-l	FBgn0003257	Enables orotate phosphoribosyltransferase activity and orotidine-5'-phosphate decarboxylase activity. Predicted to be involved in UMP biosynthetic process and pyrimidine nucleobase biosynthetic process. Is expressed in several structures, including Malpighian tubule primordium; embryonic/larval midgut primordium; epithelium; gut section; and somatic trunk mesoderm derivative. Human ortholog(s) of…	rudimentary-like	-	gene	Name match	0	0.00133619	0.039436936378479004	0.37497	0.3509224057197571	13.680767059326172	13.743597030639648	14.011414527893066	14.097457885742188	14.088539123535156
Hasp	2L	19508953	19517204	-	Hasp	FBgn0032797	Predicted to enable peptidase inhibitor activity. Predicted to be involved in regulation of dendrite development. Located in synaptic cleft. Is expressed in adult brain; adult head; gnathal ganglion; and mushroom body calyx. Human ortholog(s) of this gene implicated in several diseases, including COVID-19; autoimmune disease (multiple); malaria; nasopharynx carcinoma; and protein-losing enteropat…	Hig-anchoring scaffold protein	-	gene	Name match	0	6.535248644468084E-7	1.1339069897076115E-4	9.21424	0.3489448130130768	1.117331862449646	4.38198	9.719169616699219	8.009295463562012	6.804194450378418
CG8562	3L	7398285	7399912	+	CG8562	FBgn0035779	Predicted to enable metallocarboxypeptidase activity. Predicted to be involved in proteolysis. Predicted to be active in extracellular space. Is expressed in amnioserosa; embryonic midgut chamber; embryonic/larval midgut interstitial cell; and midgut interstitial cell primordium. Human ortholog(s) of this gene implicated in chronic kidney disease; familial febrile seizures 11; and familial tempor…	No description	+	gene	Name match	0	3.1988297450880054E-6	3.653863095678389E-4	8.61399	0.34811124205589294	-0.0346712	1.060054063796997	8.82075	6.981814384460449	6.429798603057861
CG4907	3R	22707786	22710762	-	CG4907	FBgn0039010	Predicted to enable mannose-ethanolamine phosphotransferase activity. Predicted to be involved in GPI anchor biosynthetic process. Predicted to be located in membrane. Predicted to be active in endoplasmic reticulum membrane. Is expressed in adult head. Human ortholog(s) of this gene implicated in multiple congenital anomalies-hypotonia-seizures syndrome 1. Orthologous to human PIGN (phosphatidyl…	No description	-	gene	Name match	0	2.3226944904308766E-5	0.00162135	7.79406	0.3473926782608032	-0.0346712	-0.0919491	6.6791534423828125	6.325768947601318	7.187980651855469
CG30423	2R	24874976	24875865	-	CG30423	FBgn0050423	Predicted to enable signaling receptor binding activity. Predicted to be involved in late endosome to vacuole transport via multivesicular body sorting pathway. Predicted to be located in Golgi apparatus. Predicted to be active in endosome. Is expressed in adult head and adult heart. Orthologous to human LEPROT (leptin receptor overlapping transcript) and LEPROTL1 (leptin receptor overlapping tra…	No description	-	gene	Name match	0	7.208111928775907E-4	0.023693427443504333	0.36524	0.3450525999069214	14.322284698486328	14.338722229003906	14.609077453613281	14.686981201171875	14.714402198791504
CheA7a	X	7378140	7378953	+	CheA7a	FBgn0029948	Predicted to be involved in sensory perception of chemical stimulus. Predicted to be located in extracellular region.	Chemosensory protein A 7a	+	gene	Name match	0	2.842646208591759E-4	0.011902454309165478	0.356696	0.34021836519241333	15.219594955444336	15.306015968322754	15.529339790344238	15.652300834655762	15.610321998596191
Dscam4	3L	8238647	8282398	+	Dscam4	FBgn0263219	Predicted to enable cell-cell adhesion mediator activity and identical protein binding activity. Predicted to be involved in homophilic cell adhesion via plasma membrane adhesion molecules and nervous system development. Predicted to be active in axon and plasma membrane. Is expressed in adult head. Orthologous to human DSCAM (DS cell adhesion molecule) and DSCAML1 (DS cell adhesion molecule like…	Down syndrome cell adhesion molecule 4	+	gene	Name match	0	1.749427246977575E-5	0.00126911	8.0003	0.3313044607639313	8.188794136047363	5.645016670227051	7.775078296661377	8.543469429016113	8.585803985595703
CG30083	2R	15711597	15712644	-	CG30083	FBgn0050083	Predicted to enable serine-type endopeptidase activity. Predicted to be involved in proteolysis. Predicted to be active in extracellular space.	No description	-	gene	Name match	0	6.160293705761433E-4	0.020900778472423553	4.10662	0.31793323159217834	6.267078876495361	2.060053825378418	9.595630645751953	7.995619773864746	9.2397
CG34196	2R	18109985	18110494	+	CG34196	FBgn0085225	No description available	No description	+	gene	Name match	0	3.2066273547570745E-7	6.190597196109593E-5	6.51753	0.2996024191379547	5.732041835784912	5.104448318481445	11.8264	12.967875480651855	8.762373924255371
CG15822	3L	2153201	2163863	-	CG15822	FBgn0035308	Predicted to enable phosphatidylinositol phosphate binding activity and phosphatidylinositol-3,4-bisphosphate binding activity. Orthologous to human SESTD1 (SEC14 and spectrin domain containing 1).	No description	-	gene	Name match	0	5.799909195047803E-5	0.00344153	7.67579	0.2934548258781433	6.307156085968018	6.6747636795043945	6.112112522125244	7.049559116363525	7.824658393859863
CG2781	3R	7981817	7995852	-	Elovl7	FBgn0037534	Predicted to enable fatty acid elongase activity. Involved in long-chain fatty acid metabolic process. Predicted to be located in membrane. Predicted to be active in endoplasmic reticulum membrane. Is expressed in several structures, including adult fat body; embryonic dorsal epidermis; embryonic epipharynx; embryonic head epidermis; and gut section. Used to study adrenoleukodystrophy. Orthologou…	ELOVL fatty acid elongase 7	-	gene	Name match	0	0.00173448	0.0477399	0.300636	0.2873656749725342	16.10194969177246	16.196945190429688	16.35552978515625	16.46396255493164	16.453964233398438
mei-P22	3L	7244388	7245383	+	mei-P22	FBgn0016036	Involved in reciprocal meiotic recombination. Located in chromatin.	meiotic P22	+	gene	Name match	0	1.0721676517277956E-4	0.00555028	7.53952	0.2688826024532318	-0.0346712	-0.0919491	5.911814212799072	7.009295463562012	6.659804344177246
Vm32E	2L	11171167	11171665	-	Vm32E	FBgn0014076	A structural constituent of vitelline membrane. Involved in vitelline membrane formation involved in chorion-containing eggshell formation. Located in egg chorion; extracellular space; and vitelline envelope. Is expressed in follicle cell; main body follicle cell; oocyte associated follicular epithelium; and organism.	Vitelline membrane 32E	-	gene	Name match	0	1.2540342868305743E-4	0.00627337	6.14535	0.24457959830760956	3.70229	-0.0919491	7.661006450653076	9.218012809753418	4.259873867034912
CG15646	X	15667885	15671029	-	CG15646	FBgn0030665	No description available	No description	-	gene	Name match	0	3.8079681689850986E-4	0.014844093471765518	7.13761	0.23364253342151642	2.1173319816589355	3.2299790382385254	6.112112522125244	6.036262035369873	6.704658508300781
Lsp1gamma	3L	66430	68995	+	Lsp1gamma	FBgn0002564	Enables nutrient reservoir activity. Involved in energy homeostasis. Located in extracellular space. Part of larval serum protein complex. Is expressed in several structures, including adult head; adult heart; embryonic stomatogastric nervous system; embryonic/larval fat body; and embryonic/larval hemolymph.	Larval serum protein 1 gamma	+	gene	Name match	0	0.00131034	0.0389605	5.52749	0.23160050809383392	4.365259647369385	-0.0919491	5.971935272216797	6.036262035369873	8.002838134765625
CG14331	3R	17438968	17440728	-	CG14331	FBgn0038510	Predicted to enable 2-oxoglutarate-dependent dioxygenase activity.	No description	-	gene	Name match	0	4.7276305849663913E-4	0.0171888	7.16016	0.21707940101623535	-0.0346712	-0.0919491	5.783490180969238	6.281374454498291	7.402831554412842
CG13157	2R	12416044	12418231	+	CG13157	FBgn0033732	No description available	No description	+	gene	Name match	0	2.1476759866345674E-4	0.00941097	7.70619	0.20689703524112701	2.1173319816589355	-0.0919491	5.164580345153809	5.673692226409912	7.741000175476074
CG9270	2L	20929456	20934113	-	CG9270	FBgn0032908	Predicted to enable ABC-type transporter activity. Predicted to be involved in transmembrane transport. Predicted to be located in membrane. Predicted to be active in plasma membrane. Is expressed in adult head. Orthologous to human ABCC4 (ATP binding cassette subfamily C member 4 (PEL blood group)).	No description	-	gene	Name match	0	9.648974519222975E-4	0.030544687062501907	7.08091	0.18315516412258148	-0.0346712	3.966944694519043	5.783490180969238	5.804936408996582	7.318767070770264
gudu	2L	7388508	7390902	+	gudu	FBgn0031905	Involved in sperm individualization. Is active in sperm individualization complex. Is expressed in adult head; spermatogonium; spermatozoon; and testis. Human ortholog(s) of this gene implicated in primary ciliary dyskinesia 23. Orthologous to human ODAD2 (outer dynein arm docking complex subunit 2).	gudu	+	gene	Name match	0	0.00100773	0.0315366	7.06082	0.1825065314769745	-0.0346712	-0.0919491	5.001081943511963	5.835963726043701	7.259873867034912
CG17633	2L	9769060	9770409	+	CG17633	FBgn0032144	Predicted to enable metallocarboxypeptidase activity. Predicted to be involved in proteolysis. Predicted to be active in extracellular space. Is expressed in embryonic midgut chamber; embryonic/larval midgut; and spermatozoon. Human ortholog(s) of this gene implicated in chronic kidney disease; familial febrile seizures 11; and familial temporal lobe epilepsy 5. Orthologous to several human genes…	No description	+	gene	Name match	0	0.00152228	0.0433803	5.493	0.1592051088809967	5.246614933013916	4.5194854736328125	11.442697525024414	6.4711995124816895	7.3753509521484375
Obp47a	2R	10909923	10910485	+	Obp47a	FBgn0033573	Predicted to enable odorant binding activity. Predicted to be involved in sensory perception of smell. Predicted to be located in extracellular region. Predicted to be active in extracellular space.	Odorant-binding protein 47a	+	gene	Name match	0	4.5137686538510025E-4	0.0166128	7.88436	0.15865856409072876	-0.0346712	2.060053825378418	6.800169467926025	3.8663370609283447	8.219231605529785
nAChRbeta2	3R	24509228	24515106	-	nAChRbeta2	FBgn0004118	Predicted to enable acetylcholine-gated monoatomic cation-selective channel activity. Involved in cholinergic synaptic transmission and response to insecticide. Predicted to be located in postsynaptic membrane. Predicted to be part of acetylcholine-gated channel complex. Predicted to be active in neuron projection; plasma membrane; and synapse. Is expressed in adult head; lobula; lobula plate; me…	nicotinic Acetylcholine Receptor beta2	-	gene	Name match	0	0.00106517	0.032883577048778534	7.41466	0.1534336656332016	-0.0346712	3.3819820880889893	8.091935157775879	7.049559116363525	4.259873867034912
Vm34Ca	2L	13411141	13411631	-	Vm34Ca	FBgn0003983	Predicted to be located in vitelline envelope. Is expressed in follicle cell.	Vitelline membrane 34Ca	-	gene	Name match	0	1.0539107279328164E-5	8.702382328920066E-4	9.37156	0.11984540522098541	1.117331862449646	3.5194857120513916	12.035825729370117	12.470890045166016	6.68986
Cp7Fb	X	8473837	8476071	+	Cp7Fb	FBgn0014465	Predicted to be a structural constituent of egg chorion. Involved in chorion-containing eggshell formation. Predicted to be located in egg chorion. Is expressed in follicle cell; main body follicle cell; and roof cell.	Chorion protein b at 7F	+	gene	Name match	0	2.8124281925556716E-6	3.2948676380328834E-4	10.4044	0.10355488210916519	3.4392597675323486	5.060053825378418	12.868731498718262	14.836503028869629	8.999841690063477
CG17571	2L	20255988	20257192	-	CG17571	FBgn0259998	Enables serine hydrolase activity. Predicted to be involved in proteolysis. Human ortholog(s) of this gene implicated in amelogenesis imperfecta type 2A1 and prostate cancer. Orthologous to several human genes including KLK12 (kallikrein related peptidase 12); KLK4 (kallikrein related peptidase 4); and KLK9 (kallikrein related peptidase 9).	No description	-	gene	Name match	0	9.717170401657427E-10	3.4385226399535895E-7	20.7943	0.050362903624773026	-0.0346712	-0.0919491	8.401618957519531	0.12937161326408386	-0.0620544
CG13113	2L	9544171	9544875	+	CG13113	FBgn0032126	Involved in egg chorion assembly. Predicted to be located in egg chorion.	No description	+	gene	Name match	0	5.6333416154075167E-8	1.331314069830114E-5	19.3857	0.044752396643161774	-0.0346712	-0.0919491	8.03671	0.12937161326408386	-0.0620544
CG16956	2L	13413783	13414575	-	CG16956	FBgn0032523	Is expressed in border follicle cell.	No description	-	gene	Name match	0	1.2669888747041114E-6	1.719466963550076E-4	21.3593	0.027615493163466454	-0.0346712	-0.0919491	9.233742713928223	0.12937161326408386	-0.0620544
CG13084	2L	19484930	19486532	+	CG13084	FBgn0032788	Located in egg chorion.	No description	+	gene	Name match	0	1.717423060654255E-6	2.2000671015121043E-4	21.0927	0.027601301670074463	-0.0346712	-0.0919491	8.904119491577148	0.12937161326408386	-0.0620544
CG6168	3L	11319642	11321719	-	CG6168	FBgn0036154	Predicted to enable glutaminyl-peptide cyclotransferase activity and zinc ion binding activity. Involved in defense response to Gram-negative bacterium. Predicted to be located in extracellular space. Is expressed in adult head. Orthologous to human QPCT (glutaminyl-peptide cyclotransferase) and QPCTL (glutaminyl-peptide cyclotransferase like).	No description	-	gene	Name match	0	1.7560481637701741E-6	2.2287177853286266E-4	21.0731	0.027600156143307686	-0.0346712	-0.0919491	0.20522242784500122	8.839795112609863	-0.0620544
CG14752	2R	8590497	8591948	+	CG14752	FBgn0033307	Is expressed in adult head.	No description	+	gene	Name match	0	5.8036048189435974E-11	2.8410719110638638E-8	2.15104	1.36318	9.150754928588867	9.502997398376465	11.42264175415039	11.258654594421387	11.883145332336426
CG32551	X	18438868	18439260	+	CG32551	FBgn0052551	No description available	No description	+	gene	Name match	0	1.0111915798916016E-5	8.608945645391941E-4	0.907528	0.747554	11.26071548461914	10.898469924926758	11.95992374420166	11.960855484008789	12.03831672668457
RpS21	2L	2856070	2857029	+	RpS21	FBgn0015521	Enables ribosome binding activity. A structural constituent of ribosome. Involved in lymph gland development and regulation of cell population proliferation. Located in cytosolic ribosome. Is expressed in adult heart; imaginal disc; and organism. Orthologous to human RPS21 (ribosomal protein S21).	Ribosomal protein S21	+	gene	Name match	0	2.0424826652742922E-4	0.00914789	0.957412	0.715014	12.301587104797363	11.998897552490234	13.312512397766113	13.173917770385742	12.670207023620605
ssp7	X	11139762	11140263	-	ssp7	FBgn0052667	Involved in insemination. Located in extracellular space.	short spindle 7	-	gene	Name match	0	1.0384109191363677E-4	0.00547442	0.887516	0.701312	13.614310264587402	12.993744850158691	14.06749439239502	14.349145889282227	14.233650207519531
CG13044	3L	16302490	16303178	-	CG13044	FBgn0036599	Is expressed in adult head.	No description	-	gene	Name match	0	4.0057170554064214E-4	0.015379933640360832	0.928668	0.687353	11.828998565673828	11.970321655273438	13.06177806854248	12.944266319274902	12.29604721069336
CG13643	3R	24897685	24906004	-	CG13643	FBgn0040601	Predicted to enable chitin binding activity. Predicted to be located in extracellular region. Is expressed in embryonic antennal sense organ; embryonic head sensory system; and larval labral sensory complex.	No description	-	gene	Name match	0	8.232257096096873E-4	0.026550481095910072	0.954734	0.674133	9.90849	9.494682312011719	10.689261436462402	10.864458084106445	10.501459121704102
RpL41	2R	24903416	24903935	-	RpL41	FBgn0066084	Predicted to be a structural constituent of ribosome. Predicted to be involved in cytoplasmic translation. Located in cytoplasm and nucleolus. Colocalizes with nuclear chromosome.	Ribosomal protein L41	-	gene	Name match	0	5.499498001881875E-5	0.00335029	0.784567	0.658597	15.680290222167969	15.261909484863281	16.436647415161133	16.13521957397461	16.150455474853516
RpL35	X	5672401	5673547	+	RpL35	FBgn0029785	A structural constituent of ribosome. Predicted to be involved in maturation of LSU-rRNA from tricistronic rRNA transcript (SSU-rRNA, 5.8S rRNA, LSU-rRNA). Located in cytosolic ribosome. Is expressed in organism. Human ortholog(s) of this gene implicated in Diamond-Blackfan anemia 19. Orthologous to human RPL35 (ribosomal protein L35).	Ribosomal protein L35	+	gene	Name match	0	2.039042919932399E-5	0.00145569	0.704247	0.619024	14.570409774780273	14.26401424407959	15.244160652160645	15.066878318786621	15.003398895263672
CG8860	2R	12179483	12179902	-	CG8860	FBgn0033691	Predicted to enable protein transmembrane transporter activity. Predicted to be involved in SRP-dependent cotranslational protein targeting to membrane, translocation and post-translational protein targeting to membrane, translocation. Predicted to be located in membrane. Predicted to be part of Sec61 translocon complex and Ssh1 translocon complex. Orthologous to human SEC61G (SEC61 translocon su…	No description	-	gene	Name match	0	3.815845957433339E-6	4.2129814391955733E-4	0.641769	0.585035	13.928004264831543	13.676142692565918	14.399312019348145	14.544203758239746	14.360390663146973
awd	3R	31745172	31746077	-	awd	FBgn0000150	Enables several functions, including magnesium ion binding activity; nucleoside diphosphate kinase activity; and purine ribonucleoside triphosphate binding activity. Involved in several processes, including establishment or maintenance of polarity of follicular epithelium; nucleoside triphosphate biosynthetic process; and open tracheal system development. Located in nuclear microtubule. Is expres…	abnormal wing discs	-	gene	Name match	0	7.457473839167506E-5	0.00422395	0.604329	0.540983	14.988563537597656	14.734190940856934	15.524603843688965	15.546586036682129	15.286051750183105
RpL21	2L	22247111	22247875	-	RpL21	FBgn0032987	A structural constituent of ribosome. Predicted to be involved in cytoplasmic translation. Located in cytosolic ribosome. Is expressed in adult head; adult heart; and organism. Human ortholog(s) of this gene implicated in hypotrichosis 12. Orthologous to human RPL21 (ribosomal protein L21).	Ribosomal protein L21	-	gene	Name match	0	6.101175677031279E-4	0.020900778472423553	0.599753	0.519595	14.517077445983887	14.143034934997559	15.054193496704102	14.960083961486816	14.757061004638672
CR45925	2R	19396500	19396849	+	asRNA:CR45925	FBgn0267587	No description available	antisense RNA:CR45925	+	gene	Name match	0	6.117632146924734E-4	0.020900778472423553	0.580381	0.507149	12.906866073608398	12.832987785339355	13.508082389831543	13.500391960144043	13.317564964294434
FK506-bp2	2R	19290109	19290962	+	FK506-bp2	FBgn0013954	Enables type I transforming growth factor beta receptor binding activity. Predicted to be involved in protein folding and regulation of cardiac muscle contraction by regulation of the release of sequestered calcium ion. Located in plasma membrane. Is expressed in several structures, including adult head; female germline cell; ganglia; gut section; and somatic muscle cell. Human ortholog(s) of thi…	FK506-binding protein 12kD	+	gene	Name match	0	7.35320572857745E-5	0.00418217	0.474445	0.442628	15.344082832336426	15.227001190185547	15.667732238769531	15.719192504882812	15.812943458557129
CG16898	2R	20003620	20005003	-	CG16898	FBgn0034480	Predicted to enable ecdysteroid 22-kinase activity.	No description	-	gene	Name match	0	4.6605602256022394E-4	0.017080828547477722	3.60547	0.378854	8.89869	9.076862335205078	13.543804168701172	10.404202461242676	12.331037521362305
Cp15	3L	8728481	8729066	+	Cp15	FBgn0000355	Predicted to be a structural constituent of egg chorion. Involved in chorion-containing eggshell formation. Predicted to be active in egg chorion. Is expressed in adult heart; main body follicle cell; and ovary.	Chorion protein 15	+	gene	Name match	0	1.07304505945649E-4	0.00555028	9.75201	0.0781874	2.9246866703033447	4.452371597290039	15.214478492736816	10.478590965270996	3.6749112606048584
CG11672	3R	8289395	8290578	-	CG11672	FBgn0037563	No description available	No description	-	gene	Name match	0	2.0249142362871453E-9	6.769633955627796E-7	20.6663	0.0487401	-0.0346712	-0.0919491	8.470967292785645	0.12937161326408386	-0.0620544
CG43673	X	15779146	15780214	+	CG43673	FBgn0263748	Predicted to enable chitin binding activity. Predicted to be located in extracellular region. Predicted to be active in external encapsulating structure.	No description	+	gene	Name match	0	8.383279848089842E-9	2.498035200915183E-6	20.4095	0.0455837	-0.0346712	-0.0919491	8.125410079956055	0.12937161326408386	-0.0620544
Cp38	X	8481837	8483311	+	Cp38	FBgn0000360	A structural constituent of egg chorion. Involved in chorion-containing eggshell formation. Located in egg chorion. Is expressed in adult heart; follicle cell; and ovary.	Chorion protein 38	+	gene	Name match	0	3.1474241404794157E-4	0.012799352407455444	13.2554	0.0419091	2.70229	3.760493755340576	13.612992286682129	10.63231372833252	5.674911022186279
Jon65Ai	3L	6053493	6054443	-	Jon65Ai	FBgn0035667	Enables serine hydrolase activity. Predicted to be involved in innate immune response and proteolysis. Predicted to be active in extracellular space.	Jonah 65Ai	-	gene	Name match	0	8.6705335888837E-7	1.320522278547287E-4	21.6876	0.02763	-0.0346712	-0.0919491	9.401618957519531	0.12937161326408386	-0.0620544
CR43684	3L	15062207	15062622	-	lncRNA:CR43684	FBgn0263767	No description available	long non-coding RNA:CR43684	-	gene	Name match	0	7.139520603232086E-4	0.0235244	-11.7455	-0.0675285	7.139699459075928	11.844280242919922	0.20522242784500122	1.2813746929168701	0.0899487
CG18673	3R	31262598	31263878	+	CAH5	FBgn0040629	Predicted to enable carbonate dehydratase activity. Predicted to be active in cytoplasm. Is expressed in testis. Human ortholog(s) of this gene implicated in isolated hyperchlorhidrosis and lung non-small cell carcinoma. Orthologous to human CA12 (carbonic anhydrase 12); CA14 (carbonic anhydrase 14); and CA6 (carbonic anhydrase 6).	Carbonic anhydrase 5	+	gene	Name match	0	0.00162906	0.0455704	-7.47344	-0.137314	8.215364456176758	10.934267044067383	3.942188024520874	0.12937161326408386	0.0899487
CG2528	2L	21974749	21992933	-	CG2528	FBgn0032969	Enables serine hydrolase activity. Predicted to be involved in proteolysis. Predicted to be active in cytosol. Orthologous to human PREP (prolyl endopeptidase).	No description	-	gene	Name match	0	0.00134075	0.039436936378479004	-7.79791	-0.155879	5.117331504821777	8.076862335205078	3.6791536808013916	5.325768947601318	4.947929859161377
CG5790	2L	18294840	18297347	+	CG5790	FBgn0032677	Predicted to enable protein serine/threonine kinase activity. Predicted to be involved in mitotic DNA damage checkpoint signaling. Part of Dbf4-dependent protein kinase complex. Orthologous to human CDC7 (cell division cycle 7).	No description	+	gene	Name match	0	0.00136789	0.0400635	-7.24658	-0.185628	6.761188507080078	6.209800720214844	0.20522242784500122	0.12937161326408386	-0.0620544
CG9129	3L	1250696	1251778	+	Bfc	FBgn0035196	Enables DNA-binding transcription factor binding activity and transcription coactivator activity. Involved in positive regulation of DNA-templated transcription. Part of RNA polymerase II transcription regulator complex. Is active in nucleus. Is expressed in antennal disc; eye disc; leg disc; and wing disc.	Booster for Crq	+	gene	Name match	0	0.00107286	0.0329948	-7.2849	-0.193914	6.40273	6.399903774261475	0.20522242784500122	0.12937161326408386	1.0899487733840942
pncr015:3L	3L	7406323	7406617	+	pncr015:3L	FBgn0063083	No description available	long non-coding RNA:CR33948	+	gene	Name match	0	7.860289188101888E-4	0.025591682642698288	-7.43464	-0.197725	5.8986921310424805	7.1996049880981445	0.20522242784500122	0.12937161326408386	-0.0620544
CG17376	2L	6799946	6800894	-	CG17376	FBgn0042189	No description available	No description	-	gene	Name match	0	6.698789075016975E-4	0.022496305406093597	-7.49105	-0.200904	6.326785087585449	7.960920810699463	0.20522242784500122	0.12937161326408386	-0.0620544
CG33306	2L	13842888	13843742	-	CG33306	FBgn0053306	Is expressed in adult head.	No description	-	gene	Name match	0	6.228411803022027E-5	0.00363289	-8.62873	-0.217355	3.8177716732025146	8.889777183532715	0.20522242784500122	0.12937161326408386	-0.0620544
CG12699	2R	17246530	17247383	-	CG12699	FBgn0046294	No description available	No description	-	gene	Name match	0	1.7336585733573884E-4	0.00810121	-8.0651	-0.217617	4.8177714347839355	8.214872360229492	0.20522242784500122	0.2813747227191925	-0.0620544
phm	X	18685766	18688433	+	phtm	FBgn0004959	Enables ecdysteroid 25-hydroxylase activity. Involved in border follicle cell migration; ecdysone biosynthetic process; and embryonic development via the syncytial blastoderm. Located in endoplasmic reticulum. Is expressed in several structures, including antennal anlage; antennal primordium; epithelium; head epidermis primordium; and neurohemal organ. Human ortholog(s) of this gene implicated in…	phantom	+	gene	Name match	0	1.281210279557854E-4	0.00636288	-8.1507	-0.223623	5.071528434753418	8.303228378295898	1.942188024520874	0.12937161326408386	-0.0620544
ocn	3R	30037003	30037730	-	ocn	FBgn0041102	Predicted to enable protein histidine phosphatase activity. Located in nucleus. Is expressed in adult head and spermatozoon. Orthologous to human PHPT1 (phosphohistidine phosphatase 1).	ocnus	-	gene	Name match	0	2.80604261206463E-4	0.011834592558443546	-7.66992	-0.226391	6.307156085968018	7.814940929412842	0.20522242784500122	1.2813746929168701	-0.0620544
CG4576	3R	15825747	15830321	+	CG4576	FBgn0038366	Predicted to enable acyltransferase activity, transferring groups other than amino-acyl groups. Is expressed in several structures, including embryonic dorsal apodeme; embryonic dorsal epidermis; embryonic ventral apodeme; gut section; and sensory nervous system primordium.	No description	+	gene	Name match	0	1.9906909437850118E-4	0.00897579	-7.68347	-0.240949	7.796812057495117	6.91804	1.942188024520874	0.12937161326408386	-0.0620544
loopin-1	2R	16534943	16537086	+	loopin-1	FBgn0259795	Predicted to enable manganese ion binding activity. Predicted to be involved in proteolysis. Located in major mitochondrial derivative. Is expressed in adult head; adult heart; spermatogonium; spermatozoon; and testis. Orthologous to human LAP3 (leucine aminopeptidase 3).	loopin-1	+	gene	Name match	0	1.478290359955281E-4	0.00713483	-7.76921	-0.247547	6.048069000244141	7.417606353759766	0.20522242784500122	0.12937161326408386	-0.0620544
S-Lap4	3L	10490861	10492934	+	S-Lap4	FBgn0052064	Predicted to enable manganese ion binding activity. Predicted to be involved in proteolysis. Located in major mitochondrial derivative. Is expressed in adult head; spermatogonium; spermatozoon; and testis. Orthologous to human LAP3 (leucine aminopeptidase 3).	Sperm-Leucylaminopeptidase 4	+	gene	Name match	0	5.55086116946768E-5	0.00335179	-8.08403	-0.264791	5.76119	7.841413497924805	0.20522242784500122	0.12937161326408386	-0.0620544
CG31296	3R	15530072	15531473	-	CG31296	FBgn0051296	Predicted to be located in extracellular region. Predicted to be active in extracellular space.	No description	-	gene	Name match	0	1.1146548786200583E-5	8.934838697314262E-4	-8.65798	-0.281963	5.402734279632568	8.828238487243652	0.20522242784500122	0.12937161326408386	-0.0620544
CG10514	3R	25278427	25279846	-	CG10514	FBgn0039312	Predicted to enable ecdysteroid 22-kinase activity. Is expressed in adult head.	No description	-	gene	Name match	0	0.00121024	0.0363065	-5.26533	-0.2865	7.509649276733398	7.954871654510498	4.749543190002441	0.12937161326408386	-0.0620544
CG12645	X	10153612	10155009	+	CG12645	FBgn0030181	Predicted to enable zinc ion binding activity.	No description	+	gene	Name match	0	1.0031315468950197E-5	8.608945645391941E-4	-8.65004	-0.287199	5.509649276733398	8.996691703796387	0.20522242784500122	0.12937161326408386	-0.0620544
CG7091	3R	12978000	12980535	+	CG7091	FBgn0038099	Predicted to enable transmembrane transporter activity. Predicted to be involved in transmembrane transport. Predicted to be active in membrane. Is expressed in organism.	No description	+	gene	Name match	0	3.3893133513629436E-4	0.0136238	-6.77486	-0.304743	7.724661827087402	6.535787105560303	3.1645805835723877	0.2813747227191925	-0.0620544
S-Lap1	3L	8617235	8619474	+	S-Lap1	FBgn0035915	Predicted to enable manganese ion binding activity. Predicted to be involved in proteolysis. Located in major mitochondrial derivative. Is expressed in adult head; spermatogonium; spermatozoon; and testis. Orthologous to human LAP3 (leucine aminopeptidase 3).	Sperm-Leucylaminopeptidase 1	+	gene	Name match	0	7.986763193912338E-6	7.442202186211944E-4	-8.45676	-0.317534	6.307156085968018	8.51126	0.20522242784500122	0.12937161326408386	-0.0620544
CG32712	X	8433087	8433809	-	CG32712	FBgn0052712	No description available	No description	-	gene	Name match	0	3.8120089448057115E-4	0.014844093471765518	-5.51833	-0.328428	8.479275703430176	7.860954284667969	0.20522242784500122	4.451299667358398	-0.0620544
DOR	3L	4406943	4420648	+	DOR	FBgn0035542	Enables nuclear receptor binding activity and transcription coactivator activity. Involved in several processes, including ecdysone receptor signaling pathway; positive regulation of ecdysone receptor signaling pathway; and positive regulation of transcription by RNA polymerase II. Predicted to be active in autophagosome and nucleus. Is expressed in several structures, including epithelium; glial…	Tumor protein p53 inducible nuclear protein	+	gene	Name match	0	0.00120001	0.0361505	-0.354104	-0.334129	15.960442543029785	15.909873962402344	15.532892227172852	15.51218318939209	15.593245506286621
CG42521	3L	10623066	10623576	-	CG42521	FBgn0260396	No description available	No description	-	gene	Name match	0	1.218728630192345E-5	9.481785236857831E-4	-6.89842	-0.334563	4.70229	10.465195655822754	2.6791536808013916	3.9818146228790283	-0.0620544
CG5835	3R	19148632	19153686	-	CG5835	FBgn0038682	No description available	No description	-	gene	Name match	0	0.00111299	0.0339773	-0.360918	-0.340075	15.740156173706055	15.85096263885498	15.264867782592773	15.48123836517334	15.406336784362793
CG14456	3L	22687222	22688288	+	CG14456	FBgn0037176	Involved in imaginal disc fusion, thorax closure.	No description	+	gene	Name match	0	1.3973762265566534E-17	2.3942294273462256E-14	-13.886	-0.343659	16.249229431152344	16.21763801574707	2.3572254180908203	1.8663371801376343	3.9968392848968506
CG12860	2R	14665641	14666817	-	CG12860	FBgn0033954	Is expressed in spermatozoon.	No description	-	gene	Name match	0	6.197231869009556E-6	6.108698435127735E-4	-8.33154	-0.344953	6.5267229080200195	7.97294	1.3572255373001099	0.12937161326408386	-0.0620544
CG3739	3R	19393360	19395188	+	CG3739	FBgn0038702	Enables serine hydrolase activity. Predicted to be involved in proteolysis.	No description	+	gene	Name match	0	8.894491656974424E-6	8.07396019808948E-4	-7.81455	-0.348082	5.6719207763671875	10.014250755310059	0.20522242784500122	0.12937161326408386	3.0899486541748047
CG1637	X	10870594	10877893	-	CG1637	FBgn0030245	Predicted to enable acid phosphatase activity and metal ion binding activity. Is expressed in several structures, including adult head; adult heart; anterior endoderm; anterior endoderm anlage; and embryonic/larval garland cell. Orthologous to human ACP7 (acid phosphatase 7, tartrate resistant (putative)).	No description	-	gene	Name match	0	5.123233422636986E-4	0.018383288756012917	-0.398922	-0.374249	14.275153160095215	14.345383644104004	13.951199531555176	13.948929786682129	13.882026672363281
CG2127	2R	8368344	8370038	-	CG2127	FBgn0033286	Is expressed in spermatozoon.	No description	-	gene	Name match	0	2.6334422727813944E-5	0.00178696	-7.5046	-0.379	5.950222015380859	8.259726524353027	0.20522242784500122	0.12937161326408386	2.6749112606048584
CG3124	2R	23282743	23284113	-	CG3124	FBgn0034840	Is expressed in organism.	No description	-	gene	Name match	0	1.7036845383699983E-4	0.00802488	-6.30855	-0.379766	7.256883144378662	7.905544281005859	0.20522242784500122	0.12937161326408386	3.6749112606048584
CG33970	3R	26318355	26362588	+	osy	FBgn0053970	Predicted to enable ABC-type transporter activity; ATP binding activity; and ATP hydrolysis activity. Located in apical plasma membrane. Is expressed in several structures, including adult fat body; adult head; embryonic dorsal epidermis; embryonic head epidermis; and embryonic ventral epidermis. Used to study autosomal recessive congenital ichthyosis.	oskyddad	+	gene	Name match	0	0.00163538	0.045654	-0.443829	-0.403779	16.16368865966797	16.492155075073242	15.762001037597656	15.805120468139648	15.931070327758789
Actn	X	2023822	2042311	-	Actn	FBgn0000667	Enables actin filament binding activity. Involved in actin filament bundle assembly and sarcomere organization. Located in Z disc. Is expressed in several structures, including adult head; adult heart; central brain primordium; ganglia; and muscle cell. Used to study focal segmental glomerulosclerosis 1. Human ortholog(s) of this gene implicated in congenital myopathy 8; focal segmental glomerulo…	alpha actinin	-	gene	Name match	0	3.060789895243943E-4	0.012561152689158916	-0.448246	-0.41618	15.319647789001465	15.184416770935059	14.695822715759277	14.866572380065918	14.803764343261719
CG3625	2L	283385	291795	-	CG3625	FBgn0031245	Predicted to be located in membrane. Predicted to be active in endomembrane system. Is expressed in several structures, including Bolwig organ; adult head; central brain primordium; dorsal epidermis primordium; and ganglia. Orthologous to several human genes including AIG1 (androgen induced 1).	No description	-	gene	Name match	0	8.041464607231319E-4	0.026057766750454903	-0.454916	-0.416573	14.631613731384277	14.865848541259766	14.152555465698242	14.376853942871094	14.336318016052246
CG17549	2L	19387050	19390075	-	CG17549	FBgn0032774	Is expressed in several structures, including adult head; adult heart; clypeo-labral primordium; gut section; and sensory nervous system primordium.	No description	-	gene	Name match	0	0.00142291	0.041321732103824615	-0.460953	-0.417428	17.185983657836914	17.232481002807617	16.600399017333984	16.61810874938965	16.91141128540039
CG3907	2R	24019898	24022298	-	CG3907	FBgn0034958	No description available	No description	-	gene	Name match	0	6.585128139704466E-4	0.0222321	-0.455285	-0.417977	14.100058555603027	14.144363403320312	13.60233211517334	13.773728370666504	13.507009506225586
Mf	3R	15170625	15181510	-	Mf	FBgn0038294	Located in A band. Is expressed in adult head; adult heart; larval muscle system; and larval somatic muscle cell.	Myofilin	-	gene	Name match	0	0.00144211	0.041790589690208435	-0.462034	-0.418126	17.616188049316406	17.337278366088867	16.852081298828125	17.008419036865234	17.070009231567383
UQCR-C1	3R	14890231	14892387	+	UQCR-C1	FBgn0038271	Predicted to enable metalloendopeptidase activity. Predicted to be involved in protein processing involved in protein targeting to mitochondrion. Located in mitochondrion. Is expressed in several structures, including adult head; adult heart; dorsal pharyngeal muscle cell; embryonic/larval midgut; and embryonic/larval midgut primordium. Used to study late onset Parkinson's disease. Human ortholog…	Ubiquinol-cytochrome c reductase core protein 1	+	gene	Name match	0	5.985698662698269E-4	0.020562900230288506	-0.454889	-0.418192	16.814910888671875	16.706501007080078	16.168975830078125	16.217851638793945	16.408367156982422
ND-42	3R	22027709	22029393	+	ND-42	FBgn0019957	Predicted to be involved in mitochondrial electron transport, NADH to ubiquinone. Located in mitochondrion. Part of respiratory chain complex I. Is expressed in several structures, including adult head; adult heart; embryonic/larval midgut primordium; gut section; and larval muscle cell. Used to study Leigh disease. Human ortholog(s) of this gene implicated in nuclear type mitochondrial complex I…	NADH dehydrogenase (ubiquinone) 42 kDa subunit	+	gene	Name match	0	3.626389370765537E-4	0.014283597469329834	-0.451918	-0.418342	15.556221008300781	15.51858901977539	15.001531600952148	15.075689315795898	15.215200424194336
Tsp74F	3L	17891820	17895862	-	Tsp74F	FBgn0036769	Predicted to be located in membrane. Predicted to be active in plasma membrane. Is expressed in several structures, including adult head; egg chamber; embryonic anal pad; embryonic epipharynx; and gut section. Human ortholog(s) of this gene implicated in epidermolysis bullosa simplex. Orthologous to several human genes including TSPAN11 (tetraspanin 11).	Tetraspanin 74F	-	gene	Name match	0	1.0111246956512332E-4	0.00537189	-0.446107	-0.41856	15.73878288269043	15.906034469604492	15.262471199035645	15.333434104919434	15.417221069335938
VhaSFD	2L	16722883	16727826	-	VhaSFD	FBgn0027779	Predicted to contribute to proton-transporting ATPase activity, rotational mechanism. Involved in determination of adult lifespan and lysosomal lumen acidification. Part of plasma membrane proton-transporting V-type ATPase complex. Is expressed in several structures, including adult brain; embryonic/larval midgut primordium; female germline cell; gut section; and synaptic neuropil domain. Ortholo…	Vacuolar H[+]-ATPase SFD subunit	-	gene	Name match	0	1.2788860476575792E-4	0.00636288	-0.447785	-0.41915	14.05737018585205	14.111688613891602	13.553827285766602	13.674094200134277	13.523273468017578
Obp57b	2R	20504251	20505136	+	Obp57b	FBgn0043534	Predicted to enable odorant binding activity. Predicted to be involved in sensory perception of chemical stimulus. Predicted to be located in extracellular region. Is expressed in antenna; antennal sense organ; anterior wing margin; leg taste bristle; and maxillary palp sense organ.	Odorant-binding protein 57b	+	gene	Name match	0	6.774835637770593E-4	0.022649431601166725	-0.45984	-0.421311	16.042469024658203	16.156829833984375	15.468156814575195	15.666427612304688	15.753423690795898
emp	2R	24976456	24986070	-	emp	FBgn0010435	Predicted to enable scavenger receptor activity. Involved in protein localization to endosome and regulation of tube length, open tracheal system. Predicted to be located in plasma membrane. Predicted to be active in membrane. Is expressed in several structures, including adult head; epidermis; gut section; imaginal disc; and tracheal system. Orthologous to human SCARB1 (scavenger receptor class …	epithelial membrane protein	-	gene	Name match	0	2.1840383124072105E-4	0.00950369	-0.45305	-0.421418	17.301664352416992	17.581417083740234	16.849563598632812	16.974956512451172	17.00817108154297
CG7724	3L	17055613	17058533	+	CG7724	FBgn0036698	Predicted to enable 3-beta-hydroxy-Delta5-steroid dehydrogenase (NAD+) activity and steroid Delta-isomerase activity. Predicted to be involved in steroid biosynthetic process. Predicted to be located in mitochondrial inner membrane. Is expressed in several structures, including adult head; clypeo-labral primordium; embryonic dorsal epidermis; embryonic epipharynx; and embryonic head epidermis. Hu…	No description	+	gene	Name match	0	0.00170221	0.047326892614364624	-0.478284	-0.428578	14.222585678100586	14.589728355407715	13.889824867248535	13.856559753417969	13.977550506591797
Vha68-1	2L	13000770	13004107	-	Vha68-1	FBgn0265262	Predicted to enable proton-transporting ATPase activity, rotational mechanism. Involved in cellular response to hypoxia. Predicted to be part of vacuolar proton-transporting V-type ATPase, V1 domain. Is expressed in several structures, including adult head; embryonic/larval midgut primordium; follicle cell; ganglia; and germline cell. Human ortholog(s) of this gene implicated in autosomal recessi…	Vacuolar H[+] ATPase 68kD subunit 1	-	gene	Name match	0	4.1055522160604596E-4	0.015631889924407005	-0.46728	-0.429728	13.336955070495605	13.477906227111816	12.829408645629883	12.976167678833008	12.978501319885254
CG31809	2L	16853620	16858714	-	CG31809	FBgn0051809	Predicted to enable very-long-chain 3-oxoacyl-CoA reductase activity. Predicted to be active in endoplasmic reticulum. Is expressed in several structures, including adult head; anterior endoderm; embryonic/larval midgut; embryonic/larval midgut primordium; and gland. Orthologous to human HSDL1 (hydroxysteroid dehydrogenase like 1).	No description	-	gene	Name match	0	0.00139326	0.0406328	-0.489321	-0.438055	12.900125503540039	13.034826278686523	12.43170166015625	12.435876846313477	12.321769714355469
CG14767	2R	8718017	8723839	-	CG14767	FBgn0040777	Predicted to be located in membrane. Predicted to be active in lysosomal membrane. Is expressed in embryonic brain; embryonic/larval garland cell; larval ventral nerve cord; and organism. Orthologous to human LAPTM4A (lysosomal protein transmembrane 4 alpha) and LAPTM4B (lysosomal protein transmembrane 4 beta).	No description	-	gene	Name match	0	5.638647417072207E-5	0.00338987	-0.474751	-0.443919	14.170578956604004	14.266915321350098	13.699995040893555	13.76783275604248	13.618158340454102
CG34460	2R	16826872	16827755	+	CG34460	FBgn0085489	Predicted to be located in extracellular space. Is expressed in adult head.	No description	+	gene	Name match	0	1.918632915476337E-4	0.00876623	-4.78974	-0.446829	6.7466888427734375	8.8116	4.6051530838012695	2.28137	3.9968392848968506
wat	3R	28992977	29020406	-	wat	FBgn0039620	Enables alcohol-forming very long-chain fatty acyl-CoA reductase activity. Involved in long-chain fatty-acyl-CoA metabolic process. Located in apical part of cell and cytoplasm. Is expressed in adult head; embryonic/larval hindgut; and larval tracheal system.	waterproof	-	gene	Name match	0	1.8825569713953882E-4	0.00863017	-0.490873	-0.451872	16.816564559936523	17.135982513427734	16.34918975830078	16.5339	16.456663131713867
ND-49	4	568296	571554	-	ND-49	FBgn0039909	Predicted to enable NADH dehydrogenase (ubiquinone) activity. Predicted to contribute to NADH dehydrogenase activity. Predicted to be involved in mitochondrial electron transport, NADH to ubiquinone. Located in mitochondrion. Part of respiratory chain complex I. Is expressed in adult head and adult heart. Human ortholog(s) of this gene implicated in Leigh disease; hypertrophic cardiomyopathy; inh…	NADH dehydrogenase (ubiquinone) 49 kDa subunit	-	gene	Name match	0	5.64254296477884E-4	0.019730187952518463	-0.509616	-0.459516	14.389451026916504	14.43427848815918	13.6941	13.766952514648438	13.980308532714844
Hsc70-1	3L	13974061	13977761	+	Hsc70-1	FBgn0001216	Predicted to enable ATP hydrolysis activity; heat shock protein binding activity; and protein folding chaperone. Predicted to be involved in protein refolding. Predicted to be active in cytosol; nucleus; and plasma membrane. Is expressed in adult head. Human ortholog(s) of this gene implicated in several diseases, including Kawasaki disease; artery disease (multiple); autoimmune disease of muscul…	Heat shock protein 70 cognate 1	+	gene	Name match	0	5.676128785125911E-4	0.019797123968601227	-0.513766	-0.462477	16.508190155029297	16.482070922851562	15.895232200622559	15.852445602416992	16.1442
Mp20	2R	13246670	13248880	+	Mp20	FBgn0002789	Predicted to enable actin filament binding activity. Involved in myoblast fusion and regulation of myoblast fusion. Located in cytoplasm. Is expressed in several structures, including adult head; adult heart; border follicle cell; embryonic/larval esophageal visceral muscle; and muscle cell. Orthologous to human TAGLN (transgelin); TAGLN2 (transgelin 2); and TAGLN3 (transgelin 3).	Muscle protein 20	+	gene	Name match	0	5.16784202773124E-4	0.018437182530760765	-0.513795	-0.463166	15.532248497009277	15.353705406188965	14.769729614257812	14.888762474060059	15.051986694335938
Cyp6d5	3R	14029228	14031483	+	Cyp6d5	FBgn0038194	Predicted to enable several functions, including heme binding activity; iron ion binding activity; and monooxygenase activity. Is expressed in several structures, including amnioserosa; anlage in statu nascendi; central brain anlage in statu nascendi; dorsal ectoderm anlage; and organism subdivision. Human ortholog(s) of this gene implicated in familial Mediterranean fever. Orthologous to human C…	Cytochrome P450 6d5	+	gene	Name match	0	3.8429637788794935E-4	0.014922239817678928	-0.51636	-0.467051	15.346939086914062	15.597545623779297	15.07109546661377	14.95964527130127	14.840916633605957
CG11413	2R	24536190	24536791	+	CG11413	FBgn0035022	No description available	No description	+	gene	Name match	0	0.0014601	0.0422227	-0.539329	-0.471777	17.141714096069336	17.460058212280273	16.578227996826172	16.76126480102539	16.972675323486328
Pax	2L	19400753	19426596	-	Pax	FBgn0041789	Enables protein sequestering activity. Involved in several processes, including dorsal appendage formation; positive regulation of hippo signaling; and regulation of myoblast fusion. Located in focal adhesion and muscle tendon junction. Is active in cytosol. Is expressed in several structures, including adult brain; follicle cell; gut section; larval somatic muscle cell; and pericardial cell. Ort…	Paxillin	-	gene	Name match	0	1.005786907626316E-4	0.00536433	-0.513767	-0.472579	16.448633193969727	16.133840560913086	16.76293182373047	16.187419891357422	15.968766212463379
CG15528	3R	30048635	30052112	-	CG15528	FBgn0039742	Predicted to enable protein tyrosine/serine/threonine phosphatase activity. Is expressed in organism. Used to study chromosome 17q12 deletion syndrome. Orthologous to several human genes including DUSP14 (dual specificity phosphatase 14).	No description	-	gene	Name match	0	3.855880640912801E-4	0.014930100180208683	-0.528711	-0.475999	12.681719779968262	12.78371524810791	12.209364891052246	12.175054550170898	12.220196723937988
stv	3L	13477541	13483515	+	stv	FBgn0086708	Enables heat shock protein binding activity. Predicted to be involved in protein stabilization. Located in Z disc. Is expressed in several structures, including adult brain cell body rind; adult head; embryonic dorsal epidermis; embryonic epipharynx; and gut section. Human ortholog(s) of this gene implicated in Charcot-Marie-Tooth disease axonal type 2JJ; autosomal dominant distal hereditary moto…	starvin	+	gene	Name match	0	0.00180202	0.049105845391750336	-0.54972	-0.476101	12.944674491882324	13.304418563842773	12.399227142333984	12.584012985229492	12.698896408081055
CG11841	3R	29051056	29052267	+	CG11841	FBgn0039628	Predicted to enable serine-type endopeptidase activity. Predicted to be involved in innate immune response and proteolysis. Predicted to be active in extracellular space.	No description	+	gene	Name match	0	0.00170789	0.0473886	-0.552007	-0.478201	14.404756546020508	14.456591606140137	13.685198783874512	13.735031127929688	14.104056358337402
CG10407	3R	16044747	16046130	-	Jhbp5	FBgn0038395	Involved in insemination. Located in extracellular space. Is expressed in adult head and spermatozoon.	Juvenile hormone binding protein 5	-	gene	Name match	0	2.657090371940285E-4	0.011305643245577812	-4.03232	-0.478555	12.312088966369629	14.73859977722168	8.971935272216797	9.104742050170898	10.85399055480957
Inos	2R	7454922	7458874	-	Inos	FBgn0025885	Enables inositol-3-phosphate synthase activity. Predicted to be involved in inositol biosynthetic process. Predicted to be active in cytoplasm. Is expressed in adult head. Used to study acquired metabolic disease and azoospermia. Orthologous to human ISYNA1 (inositol-3-phosphate synthase 1).	myo-inositol-1-phosphate synthase	-	gene	Name match	0	1.1796471517300233E-4	0.00596658	-0.525675	-0.480913	14.675872802734375	14.603750228881836	13.950850486755371	14.261425018310547	14.053838729858398
Hsp70Aa	3R	11954163	11956544	-	Hsp70Aa	FBgn0013275	Predicted to enable ATP hydrolysis activity; heat shock protein binding activity; and protein folding chaperone. Involved in heat shock-mediated polytene chromosome puffing and response to hypoxia. Predicted to be active in cytosol; nucleus; and plasma membrane. Is expressed in spermatozoon.	Heat shock protein 70 Aa	-	gene	Name match	0	3.523659543134272E-4	0.013965046033263206	-3.9165	-0.486714	6.287257194519043	10.63936996459961	6.566678524017334	5.773227691650391	5.337876319885254
CG45078	3R	10773339	10777374	-	CG45078	FBgn0266448	Is expressed in adult head and adult heart.	No description	-	gene	Name match	0	8.993862429633737E-4	0.028603	-0.561961	-0.49174	17.78994369506836	17.57436752319336	16.83563232421875	17.137033462524414	17.282512664794922
Lpin	2R	8136986	8156654	-	Lpin	FBgn0263593	Enables phosphatidate phosphatase activity. Involved in several processes, including imaginal disc-derived wing morphogenesis; regulation of signal transduction; and triglyceride biosynthetic process. Located in cytosol; female germline ring canal inner rim; and nucleus. Is expressed in several structures, including Malpighian tubule; fat body; follicle cell; glial cell; and midgut. Human ortholo…	Lipin	-	gene	Name match	0	4.4166765292175114E-4	0.016362	-0.555124	-0.493656	13.650175094604492	13.767736434936523	13.166390419006348	13.244812965393066	13.030813217163086
SCCRO4	3L	20299410	20309511	+	SCCRO4	FBgn0036967	Predicted to enable cullin family protein binding activity; ubiquitin conjugating enzyme binding activity; and ubiquitin-like protein binding activity. Involved in negative regulation of protein neddylation. Located in nucleus. Is expressed in organism. Orthologous to human DCUN1D4 (defective in cullin neddylation 1 domain containing 4) and DCUN1D5 (defective in cullin neddylation 1 domain contai…	Squamous cell carcinoma-related oncogene 4	+	gene	Name match	0	4.851732519455254E-4	0.017500709742307663	-0.56028	-0.496416	13.274520874023438	13.233105659484863	12.645803451538086	12.668045043945312	12.76325798034668
SPoCk	3L	22749444	22787631	+	SPoCk	FBgn0052451	Enables P-type calcium transporter activity. Involved in calcium ion transmembrane transport; intracellular calcium ion homeostasis; and peroxisomal membrane transport. Located in Golgi membrane; endoplasmic reticulum membrane; and peroxisomal membrane. Is expressed in adult head. Human ortholog(s) of this gene implicated in Hailey-Hailey disease. Orthologous to several human genes including ATP2…	Secretory Pathway Calcium atpase	+	gene	Name match	0	5.166940973140299E-4	0.018437182530760765	-0.562128	-0.497136	13.986828804016113	14.268745422363281	13.64810848236084	13.610891342163086	13.38629150390625
CG9572	X	20148124	20155514	+	aspr	FBgn0031089	Involved in positive regulation of Notch signaling pathway and tissue regeneration. Predicted to be located in extracellular space.	asperous	+	gene	Name match	0	0.00162253	0.0454807	-0.587052	-0.500573	16.8734	17.421810150146484	16.385412216186523	16.533079147338867	16.676040649414062
Ssadh	3R	25624805	25626924	-	Ssadh	FBgn0039349	Enables succinate-semialdehyde dehydrogenase (NAD+) activity. Predicted to be involved in gamma-aminobutyric acid catabolic process. Predicted to be active in mitochondrion. Is expressed in adult head and adult heart. Human ortholog(s) of this gene implicated in succinic semialdehyde dehydrogenase deficiency. Orthologous to human ALDH5A1 (aldehyde dehydrogenase 5 family member A1).	Succinic semialdehyde dehydrogenase	-	gene	Name match	0	0.00166906	0.046499744057655334	-0.595112	-0.504954	11.539922714233398	11.688955307006836	11.054193496704102	11.052864074707031	10.895692825317383
Pka-C3	3L	15925805	15954797	-	Pka-C3	FBgn0000489	Enables cAMP-dependent protein kinase activity. Involved in imaginal disc-derived wing morphogenesis. Predicted to be part of cAMP-dependent protein kinase complex. Predicted to be active in cytosol. Is expressed in several structures, including anterior endoderm anlage; embryonic/larval optic lobe; embryonic/larval optic stalk; foregut anlage in statu nascendi; and imaginal disc. Orthologous to …	Protein kinase, cAMP-dependent, catalytic subunit 3	-	gene	Name match	0	1.7781030328478664E-4	0.00826185	-0.563495	-0.506387	12.980744361877441	12.854876518249512	12.40537166595459	12.430486679077148	12.285935401916504
fau	3R	10773197	10777374	-	fau	FBgn0266451	Involved in response to anoxia. Is expressed in adult head; adult heart; larval muscle system; and larval somatic muscle cell.	fau	-	gene	Name match	0	5.869214073754847E-4	0.020213395357131958	-0.581147	-0.508685	17.794597625732422	17.57859230041504	16.84149742126465	17.142656326293945	17.288297653198242
CG1636	X	8273412	8276450	+	CG1636	FBgn0030030	Is expressed in adult head.	No description	+	gene	Name match	0	1.7346481035929173E-4	0.00810121	-0.566506	-0.508723	13.510051727294922	13.308574676513672	12.786370277404785	12.80174732208252	12.877034187316895
CR44107	3R	19149122	19149557	+	asRNA:CR44107	FBgn0264916	No description available	antisense RNA:CR44107	+	gene	Name match	0	3.501080209389329E-5	0.00231832	-0.556368	-0.510308	14.271754264831543	14.413751602172852	13.709269523620605	13.944376945495605	13.776448249816895
fok	2L	20079270	20085070	-	fok	FBgn0263773	Is expressed in several structures, including Malpighian tubule primordium; anterior endoderm; anterior endoderm anlage; embryonic anal pad; and epithelium.	fledgling of Klp38B	-	gene	Name match	0	2.9255414847284555E-4	0.012078432366251945	-0.575723	-0.511293	15.196107864379883	15.321267127990723	14.748602867126465	14.484952926635742	14.79206657409668
Mlc2	3R	30171438	30174551	-	Mlc2	FBgn0002773	Predicted to enable myosin heavy chain binding activity. Involved in flight; muscle system process; and myofibril assembly. Located in myofibril. Is expressed in several structures, including adult head; adult heart; border follicle cell; larval muscle cell; and larval muscle system. Used to study hypertrophic cardiomyopathy 10. Human ortholog(s) of this gene implicated in distal arthrogryposis t…	Myosin light chain 2	-	gene	Name match	0	3.107022195081299E-8	8.01036185293924E-6	-0.539001	-0.514604	19.864490509033203	19.936071395874023	19.2887	19.360931396484375	19.4061
Tm1	3R	15281371	15308779	+	Tm1	FBgn0003721	Enables actin filament binding activity; kinesin binding activity; and protein kinase binding activity. Involved in several processes, including dendrite morphogenesis; pole plasm oskar mRNA localization; and stress fiber assembly. Located in P granule; investment cone; and sarcomere. Colocalizes with cortical actin cytoskeleton and stress fiber. Is expressed in several structures, including epit…	Tropomyosin 1	+	gene	Name match	0	1.0311923688277602E-5	8.633939432911575E-4	-0.558263	-0.516903	17.539413452148438	17.531618118286133	16.74606704711914	16.941078186035156	17.041996002197266
CG4302	2R	21212880	21214972	-	Ugt49B1	FBgn0027073	Predicted to enable UDP-glycosyltransferase activity. Predicted to be involved in glycosylation. Predicted to be located in endoplasmic reticulum. Predicted to be active in endoplasmic reticulum membrane. Is expressed in adult head and adult heart. Orthologous to several human genes including UGT2B4 (UDP glucuronosyltransferase family 2 member B4).	UDP-glycosyltransferase family 49 member B1	-	gene	Name match	0	2.0488817244768143E-4	0.00914789	-0.582366	-0.518707	12.359017372131348	12.556907653808594	11.817168235778809	11.934667587280273	11.891656875610352
CG31743	2L	16879517	16886319	+	C4st	FBgn0032618	Predicted to enable chondroitin 4-sulfotransferase activity. Involved in chondroitin sulfate proteoglycan biosynthetic process. Predicted to be located in membrane. Orthologous to several human genes including CHST11 (carbohydrate sulfotransferase 11).	Chondroitin 4-O-sulfotransferase	+	gene	Name match	0	1.500426878919825E-4	0.00719103	-0.582551	-0.521169	17.311702728271484	17.62920570373535	16.67439079284668	17.034591674804688	16.8485
CG34313	2L	16879517	16886319	+	Snrnp25	FBgn0085342	Involved in alternative mRNA splicing, via spliceosome. Part of U11/U12 snRNP and U12-type spliceosomal complex.	Small nuclear ribonucleoprotein U11/U12 subunit 25	+	gene	Name match	0	1.500426878919825E-4	0.00719103	-0.582551	-0.521169	17.311702728271484	17.62920570373535	16.67439079284668	17.034591674804688	16.8485
blw	2R	22799099	22802180	+	blw	FBgn0011211	Predicted to enable ADP binding activity and ATP binding activity. Predicted to contribute to proton-transporting ATP synthase activity, rotational mechanism. Involved in electron transport chain and lipid storage. Located in mitochondrion. Is expressed in adult head; adult heart; adult hemolymph; germline cell; and wing disc. Human ortholog(s) of this gene implicated in combined oxidative phosph…	bellwether	+	gene	Name match	0	1.6589210645179264E-6	2.1656029275618494E-4	-0.556302	-0.521194	17.932783126831055	17.845104217529297	17.256546020507812	17.258264541625977	17.385080337524414
CG4622	2R	24533374	24556300	-	CG4622	FBgn0035021	Predicted to enable RNA binding activity. Predicted to be involved in RNA processing. Predicted to be part of catalytic step 2 spliceosome. Is expressed in organism. Orthologous to human ZCCHC8 (zinc finger CCHC-type containing 8).	No description	-	gene	Name match	0	4.2180699529126287E-4	0.015972502529621124	-0.596003	-0.521718	17.19829559326172	17.513469696044922	16.665422439575195	16.843183517456055	17.0388
CG33056	3L	21198261	21203232	-	Targ2	FBgn0053056	Predicted to enable ADP-ribosyl-[dinitrogen reductase] hydrolase activity; ADP-ribosylglutamate hydrolase activity; and purine nucleoside binding activity. Predicted to be involved in DNA damage response and purine nucleoside metabolic process. Predicted to be active in nucleoplasm. Is expressed in several structures, including adult brain; adult pars intercerebralis; embryonic dorsal epidermis; …	Terminal ADP-ribose protein glycohydrolase 2	-	gene	Name match	0	3.96501354771317E-6	4.213057109154761E-4	-0.5708	-0.530254	15.284201622009277	15.339991569519043	14.551136016845703	14.79232406616211	14.774642944335938
CG11529	3L	12197791	12199030	+	CG11529	FBgn0036264	Predicted to enable serine-type endopeptidase activity. Predicted to be involved in innate immune response and proteolysis. Predicted to be active in extracellular space.	No description	+	gene	Name match	0	4.3911050306633115E-4	0.016311349347233772	-0.61345	-0.532637	12.671441078186035	12.99116039276123	12.082592010498047	12.255431175231934	12.312140464782715
Gpo-1	2R	15857752	15862755	-	Gpo-1	FBgn0022160	Enables glycerol-3-phosphate dehydrogenase (quinone) activity. Involved in flight behavior and glycerol-3-phosphate shuttle. Located in mitochondrial inner membrane. Is active in mitochondrion. Is expressed in several structures, including adult head; adult heart; anlage in statu nascendi; central brain anlage in statu nascendi; and dorsal ectoderm. Human ortholog(s) of this gene implicated in ty…	Glycerophosphate oxidase 1	-	gene	Name match	0	9.363343451695982E-6	8.333983714692295E-4	-0.583921	-0.537337	14.819071769714355	14.736617088317871	14.150117874145508	14.116437911987305	14.269546508789062
GNBP-like3	2R	20526311	20526825	+	GNBP-like3	FBgn0034511	Enables (1->3)-beta-D-glucan immune receptor activity and peptidoglycan binding activity. Involved in Toll receptor ligand protein activation cascade; antifungal innate immune response; and response to Gram-positive bacterium. Is active in extracellular space.	GNBP-like 3	+	gene	Name match	0	3.4568581031635404E-4	0.013814331032335758	-0.626865	-0.543751	15.054936408996582	15.214871406555176	14.261201858520508	14.470812797546387	14.725497245788574
CG17816	3R	7855582	7886733	-	CG17816	FBgn0037525	Predicted to enable microtubule binding activity. Predicted to be involved in negative regulation of centriole replication. Is expressed in adult head.	No description	-	gene	Name match	0	3.519622259773314E-4	0.013965046033263206	-0.627872	-0.544158	12.14765453338623	12.045539855957031	11.392024040222168	11.406787872314453	11.308511734008789
CG7888	3L	11054035	11059659	+	CG7888	FBgn0036116	Predicted to enable L-amino acid transmembrane transporter activity. Predicted to be involved in amino acid transmembrane transport. Predicted to be active in vacuolar membrane. Is expressed in adult abdomen; adult head; adult thorax; embryonic/larval salivary gland; and larval ventral nerve cord. Human ortholog(s) of this gene implicated in iminoglycinuria. Orthologous to human SLC36A1 (solute c…	No description	+	gene	Name match	0	2.8415233828127384E-4	0.011902454309165478	-0.627782	-0.546307	12.229771614074707	12.180939674377441	11.56728744506836	11.636725425720215	11.55551528930664
LManV	2L	8772946	8776263	-	LManV	FBgn0032068	Predicted to enable alpha-mannosidase activity. Predicted to be involved in mannose metabolic process. Predicted to be active in lysosome. Is expressed in adult head; embryonic hindgut; embryonic midgut chamber; embryonic/larval midgut; and spermatozoon. Human ortholog(s) of this gene implicated in alpha-mannosidosis. Orthologous to human MAN2B1 (mannosidase alpha class 2B member 1).	Lysosomal alpha-mannosidase V	-	gene	Name match	0	2.3302416593651287E-5	0.00162135	-4.54544	-0.548861	6.365259647369385	11.212972640991211	6.215206623077393	5.896084785461426	5.482265949249268
CG17565	3R	16432998	16434740	+	Fntb	FBgn0038424	Predicted to enable protein prenyltransferase activity. Predicted to contribute to protein farnesyltransferase activity. Predicted to be part of protein farnesyltransferase complex. Is expressed in organism. Human ortholog(s) of this gene implicated in anxiety disorder. Orthologous to human CHURC1-FNTB (CHURC1-FNTB readthrough) and FNTB (farnesyltransferase, CAAX box, subunit beta).	Farnesyl transferase beta subunit	+	gene	Name match	0	0.00121048	0.0363065	-0.665196	-0.549688	11.656975746154785	11.907502174377441	11.117114067077637	11.078225135803223	11.066512107849121
CG31793	2L	19003367	19008234	+	CG31793	FBgn0051793	Predicted to enable ABC-type transporter activity. Predicted to be involved in transmembrane transport. Predicted to be located in membrane. Predicted to be active in plasma membrane. Is expressed in adult head and organism. Orthologous to human ABCC4 (ATP binding cassette subfamily C member 4 (PEL blood group)).	No description	+	gene	Name match	0	8.899701060727239E-5	0.00482167	-0.624095	-0.55404	14.972540855407715	14.844791412353516	14.1869	14.537508964538574	14.120357513427734
Mal-A5	2R	8462753	8465092	+	Mal-A5	FBgn0050359	Predicted to enable alpha-1,4-glucosidase activity. Predicted to be involved in carbohydrate metabolic process. Is expressed in adult head; adult heart; and organism. Human ortholog(s) of this gene implicated in cystinuria. Orthologous to human SLC3A1 (solute carrier family 3 member 1).	Maltase A5	+	gene	Name match	0	0.00114625	0.0348374	-0.682102	-0.559692	12.96556282043457	12.688955307006836	12.302668571472168	11.9926	12.146246910095215
CG31205	3R	20731631	20732707	+	CG31205	FBgn0051205	Predicted to be involved in innate immune response. Predicted to be active in extracellular space. Is expressed in adult fat body.	No description	+	gene	Name match	0	4.8427184810861945E-4	0.017500709742307663	-0.666382	-0.564037	15.353981018066406	15.289510726928711	14.381932258605957	14.60027027130127	14.930628776550293
Osbp	3R	24934869	24938222	-	Osbp	FBgn0020626	Enables cholesterol transfer activity. Involved in sperm individualization and trans-Golgi network membrane organization. Located in Golgi apparatus and endoplasmic reticulum. Is expressed in several structures, including adult head; embryonic/larval crystal cell; embryonic/larval midgut primordium; embryonic/larval salivary gland; and gut section. Orthologous to human OSBP (oxysterol binding pro…	Oxysterol binding protein	-	gene	Name match	0	5.773810553364456E-4	0.0199853	-0.676	-0.56715	12.330436706542969	12.08968734741211	11.670675277709961	11.529894828796387	11.434799194335938
Cyp28a5	2L	13977302	13979569	+	Cyp28a5	FBgn0028940	Predicted to enable several functions, including heme binding activity; iron ion binding activity; and monooxygenase activity. Is expressed in several structures, including adult head; embryonic small intestine; embryonic/larval midgut; embryonic/larval tracheal section; and small intestine primordium.	Cytochrome P450 28a5	+	gene	Name match	0	1.6438634702353738E-5	0.00121142	-0.63223	-0.5709	13.527385711669922	13.622535705566406	12.957834243774414	12.810072898864746	12.947346687316895
CG17928	2L	16791568	16793444	+	CG17928	FBgn0032603	Predicted to enable acyl-CoA (8-3)-desaturase activity. Predicted to be involved in lipid metabolic process. Predicted to be active in mitochondrion. Is expressed in adult head. Orthologous to human FADS2 (fatty acid desaturase 2).	No description	+	gene	Name match	0	7.870236913731787E-6	7.388858939521015E-4	-0.630304	-0.573389	16.03192710876465	16.311294555664062	15.403923034667969	15.47200870513916	15.618158340454102
Cyp9f2	3R	12403340	12406028	-	Cyp9f2	FBgn0038037	Predicted to enable several functions, including heme binding activity; iron ion binding activity; and monooxygenase activity. Involved in wing disc development. Is expressed in adult head; adult heart; embryonic/larval midgut; epithelium; and yolk nucleus. Human ortholog(s) of this gene implicated in Ghosal hematodiaphyseal syndrome; cerebral infarction; essential hypertension; familial Mediterr…	Cytochrome P450 9f2	-	gene	Name match	0	3.892996028298512E-5	0.00252897	-0.645495	-0.574928	15.091432571411133	15.307647705078125	14.586645126342773	14.405900001525879	14.672914505004883
AQP	2R	13212405	13214496	-	AQP	FBgn0033807	Predicted to enable channel activity. Predicted to be active in cytoplasm. Is expressed in adult head. Orthologous to several human genes including AQP12A (aquaporin 12A) and AQP12B (aquaporin 12B).	aquaporin	-	gene	Name match	0	3.916296918760054E-6	4.2129814391955733E-4	-0.6321	-0.578002	13.678619384765625	13.83174991607666	12.908212661743164	13.094755172729492	13.060953140258789
sowah	3L	12537513	12572542	-	sowah	FBgn0036302	Orthologous to several human genes including SOWAHA (sosondowah ankyrin repeat domain family member A) and SOWAHB (sosondowah ankyrin repeat domain family member B).	sosondowah	-	gene	Name match	0	0.00158248	0.0447238	-0.741566	-0.582337	11.931914329528809	11.770859718322754	10.995660781860352	11.272896766662598	10.904531478881836
CG14526	3R	28883693	28886015	+	Nepl21	FBgn0027578	Predicted to be involved in proteolysis. Located in extracellular region. Is expressed in adult head. Orthologous to human KEL (Kell metallo-endopeptidase (Kell blood group)).	Neprilysin-like 21	+	gene	Name match	0	3.525137435644865E-4	0.013965046033263206	-0.699556	-0.587571	13.055440902709961	13.520254135131836	12.482961654663086	12.787681579589844	12.601207733154297
Hsromega	3R	21296127	21317836	+	Hsromega	FBgn0001234	Involved in several processes, including nuclear speck organization; positive regulation of JNK cascade; and regulation of protein metabolic process. Located in chromatin and omega speckle. Is expressed in several structures, including Malpighian tubule; ganglia; gland; gut section; and imaginal disc.	Heat shock RNA omega	+	gene	Name match	0	7.544014351879014E-6	7.131434977054596E-4	-0.652084	-0.589705	15.044925689697266	15.1357	14.418596267700195	14.640300750732422	14.246190071105957
CG44252	2R	23055474	23061549	+	Fatp2	FBgn0265187	Predicted to enable long-chain fatty acid transmembrane transporter activity; long-chain fatty acid-CoA ligase activity; and very long-chain fatty acid-CoA ligase activity. Predicted to be involved in long-chain fatty acid import into cell and long-chain fatty acid metabolic process. Predicted to be located in membrane. Predicted to be active in endoplasmic reticulum membrane and plasma membrane.…	Fatty acid transport protein 2	+	gene	Name match	0	0.00173205	0.0477399	-0.766794	-0.591255	12.22323989868164	12.554909706115723	11.650697708129883	11.420286178588867	11.978310585021973
Hsp70Bbb	3R	12502510	12504856	+	Hsp70Bbb	FBgn0051354	Predicted to enable ATP hydrolysis activity; heat shock protein binding activity; and protein folding chaperone. Involved in heat shock-mediated polytene chromosome puffing and response to hypoxia. Predicted to be active in cytosol; nucleus; and plasma membrane. Is expressed in spermatozoon.	Heat shock protein 70 Bbb	+	gene	Name match	0	7.604335551150143E-4	0.0248765	-2.92762	-0.591562	8.246614456176758	12.134196281433105	8.576394081115723	8.164017677307129	8.25987
l(1)G0045	X	5622648	5625493	+	l(1)G0045	FBgn0026702	Predicted to enable ribonuclease P RNA binding activity. Predicted to be involved in rRNA processing and tRNA 5'-leader removal. Predicted to be part of nucleolar ribonuclease P complex and ribonuclease MRP complex. Is expressed in organism. Human ortholog(s) of this gene implicated in anauxetic dysplasia 2. Orthologous to human POP1 (POP1 homolog, ribonuclease P/MRP subunit).	POP1 ribonuclease P/MRP subunit	+	gene	Name match	0	4.77122375741601E-4	0.017301365733146667	-3.26908	-0.593102	7.656490802764893	7.551906585693359	4.527150630950928	5.036262035369873	5.299402236938477
CG4281	X	2062313	2065142	-	CG4281	FBgn0025626	Predicted to be active in nucleus. Is expressed in several structures, including embryonic/larval midgut; embryonic/larval midgut primordium; embryonic/larval salivary gland; foregut primordium; and salivary gland body primordium.	No description	-	gene	Name match	0	0.00134557	0.039494	-0.760984	-0.594725	10.846952438354492	11.028000831604004	10.115448951721191	10.364853858947754	10.070088386535645
CG8012	3L	8215280	8216198	+	CG8012	FBgn0040832	No description available	No description	+	gene	Name match	0	2.6641300064511597E-4	0.011305643245577812	-0.705624	-0.594838	16.739269256591797	17.01016616821289	15.780965805053711	16.40860366821289	16.252477645874023
fdl	2R	12487451	12507333	-	fdl	FBgn0045063	Enables beta-N-acetylglucosaminidase activity. Involved in N-glycan processing; brain development; and rhodopsin biosynthetic process. Located in several cellular components, including Golgi apparatus; endoplasmic reticulum; and late endosome. Is expressed in adult head. Human ortholog(s) of this gene implicated in Sandhoff disease; Tay-Sachs disease; and spinal muscular atrophy. Orthologous to h…	fused lobes	-	gene	Name match	0	1.9543012604117393E-4	0.00889954	-0.700052	-0.595374	12.763890266418457	12.478960990905762	12.125410079956055	12.458794593811035	12.414128303527832
tn	2R	18987344	19008944	+	tn	FBgn0265356	Predicted to enable ubiquitin protein ligase activity and zinc ion binding activity. Involved in several processes, including muscle cell cellular homeostasis; myofibril assembly; and positive regulation of glycolytic process. Located in Z disc. Is expressed in embryonic dorsal epidermis; embryonic ventral epidermis; larval muscle system; and somatic muscle cell. Used to study autosomal recessive…	thin	+	gene	Name match	0	3.1561838113702834E-4	0.012799352407455444	-0.722075	-0.601849	13.359314918518066	13.195281982421875	12.470315933227539	12.777978897094727	12.302748680114746
CR45815	3L	1648628	1649699	-	asRNA:CR45815	FBgn0267465	No description available	antisense RNA:CR45815	-	gene	Name match	0	6.811435450799763E-4	0.0227164	-0.748173	-0.602984	12.482833862304688	12.457995414733887	11.581830024719238	11.492045402526855	11.925209999084473
Nna1	X	13692292	13717835	+	Nna1	FBgn0265726	Predicted to enable metallocarboxypeptidase activity and tubulin binding activity. Involved in larval development and mitochondrion organization. Located in mitochondrion. Is expressed in embryonic/larval optic lobe; larval brain; larval ventral nerve cord; and spermatozoon. Orthologous to several human genes including AGBL3 (AGBL carboxypeptidase 3).	Nna1 carboxypeptidase	+	gene	Name match	0	4.5207503717392683E-4	0.0166128	-0.734713	-0.603222	12.645052909851074	12.724723815917969	11.927081108093262	12.340043067932129	11.763699531555176
Tm2	3R	15310193	15315197	+	Tm2	FBgn0004117	Predicted to enable actin filament binding activity. Involved in heart development and positive regulation of sarcomere organization. Predicted to be active in actin filament. Is expressed in several structures, including adult heart; circular trunk visceral muscle primordium; follicle cell; muscle cell; and organism subdivision. Used to study dilated cardiomyopathy. Human ortholog(s) of this gen…	Tropomyosin 2	+	gene	Name match	0	3.905458925146377E-6	4.2129814391955733E-4	-0.67021	-0.606462	17.540054321289062	17.536405563354492	16.62998390197754	16.85927391052246	17.010976791381836
TpnC41C	2R	5065237	5070210	-	TpnC41C	FBgn0013348	Predicted to enable calcium ion binding activity. Predicted to be active in centrosome and cytoplasm. Is expressed in adult heart; indirect flight muscle cell; leg; mesothoracic tergotrochanter muscle cell; and organism.	Troponin C at 41C	-	gene	Name match	0	1.3972786837257445E-4	0.00684764	-0.716936	-0.609523	18.13990020751953	18.04483413696289	17.199121475219727	17.183149337768555	17.670568466186523
Act88F	3R	15439969	15442177	+	Act88F	FBgn0000047	Involved in muscle thin filament assembly. Located in Z disc. Is expressed in several structures, including adult head; adult somatic muscle cell of thorax; spermatozoon; thoracic adult muscle precursor cell; and wing blade. Used to study congenital structural myopathy; myopathy; and nemaline myopathy. Human ortholog(s) of this gene implicated in Baraitser-Winter syndrome 1; Baraitser-Winter synd…	Actin 88F	+	gene	Name match	0	1.3518451305571944E-4	0.00666537	-0.7185	-0.610827	13.556123733520508	13.694070816040039	13.069967269897461	12.647696495056152	12.956454277038574
CG10264	3R	16043498	16044832	+	Jhbp4	FBgn0038394	Predicted to be involved in circadian rhythm. Predicted to be active in extracellular space.	Juvenile hormone binding protein 4	+	gene	Name match	0	1.0919726628344506E-4	0.00560587	-3.7042	-0.611593	8.430214881896973	10.930418968200684	6.190115928649902	5.835963726043701	7.15604
CG15412	2L	3373567	3375711	-	CG15412	FBgn0031528	Predicted to be involved in SCF-dependent proteasomal ubiquitin-dependent protein catabolic process. Predicted to be part of SCF ubiquitin ligase complex.	No description	-	gene	Name match	0	0.00134014	0.039436936378479004	-0.801201	-0.611969	11.813865661621094	11.670156478881836	11.09108829498291	11.061914443969727	10.515164375305176
alpha-Est8	3R	7509343	7515670	-	alpha-Est8	FBgn0015576	Predicted to enable carboxylesterase activity. Is expressed in adult head and organism. Orthologous to human CES3 (carboxylesterase 3).	alpha-Esterase-8	-	gene	Name match	0	1.510610559307679E-6	1.9909556431230158E-4	-0.672083	-0.612424	13.443902015686035	13.68952465057373	12.859312057495117	12.899301528930664	12.845044136047363
scpr-B	3R	11240041	11240991	-	scpr-B	FBgn0037888	Predicted to be located in extracellular region.	SCP-containing protein B	-	gene	Name match	0	2.217326436948497E-5	0.00156664	-4.11083	-0.618294	11.677186965942383	13.705487251281738	8.098692893981934	8.37413	9.785177230834961
CG10553	3R	25316461	25318111	-	CG10553	FBgn0039324	Predicted to enable ecdysteroid 22-kinase activity. Is expressed in adult head and organism.	No description	-	gene	Name match	0	0.00119734	0.0361496	-0.826758	-0.625289	14.08626937866211	14.663448333740234	13.377857208251953	13.380064010620117	13.904431343078613
D2hgdh	X	2141489	2144937	+	D2hgdh	FBgn0023507	Enables (R)-2-hydroxyglutarate dehydrogenase activity. Involved in organic acid metabolic process. Predicted to be active in mitochondrion. Is expressed in several structures, including adult head; adult heart; anlage in statu nascendi; germline cell; and main body follicle cell. Human ortholog(s) of this gene implicated in D-2-hydroxyglutaric aciduria 1. Orthologous to human D2HGDH (D-2-hydroxyg…	D-2-hydroxyglutaric acid dehydrogenase	+	gene	Name match	0	2.0681329260696657E-5	0.0014688	-0.71396	-0.626243	13.999210357666016	13.912290573120117	13.376989364624023	13.0909	13.108322143554688
OS9	2L	19965664	19966510	-	OS9	FBgn0042129	Involved in sensory perception of smell. Located in nucleus. Is expressed in adult antennal olfactory receptor neurons; antenna; maxillary palp olfactory receptor neurons; olfactory sensory organ; and third segment of antenna.	Olfactory-specific 9	-	gene	Name match	0	3.559752949513495E-4	0.014061537571251392	-0.788454	-0.634911	15.218814849853516	14.828496932983398	14.027992248535156	14.074673652648926	14.532504081726074
CG14591	2R	6036557	6040647	-	CG14591	FBgn0033054	Is expressed in Bolwig organ and adult head. Orthologous to human TMEM164 (transmembrane protein 164).	No description	-	gene	Name match	0	2.1200175979174674E-4	0.00935329	-0.777171	-0.637802	14.037033081054688	14.274600982666016	13.032520294189453	13.259727478027344	13.638169288635254
Hsp70Ab	3R	11958535	11960909	+	Hsp70Ab	FBgn0013276	Predicted to enable ATP hydrolysis activity; heat shock protein binding activity; and protein folding chaperone. Involved in heat shock-mediated polytene chromosome puffing and response to hypoxia. Predicted to be active in cytosol; nucleus; and plasma membrane. Is expressed in spermatozoon.	Heat shock protein 70 Ab	+	gene	Name match	0	3.6497850669547915E-4	0.014293600805103779	-2.99126	-0.638096	7.969080924987793	11.967320442199707	7.904119491577148	7.804936408996582	8.026586532592773
scpr-A	3R	11241183	11242120	+	scpr-A	FBgn0037889	Involved in insemination. Located in extracellular space. Is expressed in adult head.	SCP-containing protein A	+	gene	Name match	0	2.6330802938900888E-5	0.00178696	-3.92469	-0.643358	12.203136444091797	14.261947631835938	8.824831008911133	8.992180824279785	10.252339363098145
Adk1	3L	12200322	12204082	-	Adk1	FBgn0022709	Enables AMP kinase activity. Predicted to be involved in 'de novo' pyrimidine nucleobase biosynthetic process. Predicted to be located in nucleus. Predicted to be active in cytosol. Is expressed in adult head; adult heart; organism; and spermatozoon. Human ortholog(s) of this gene implicated in congenital nonspherocytic hemolytic anemia; congenital nonspherocytic hemolytic anemia 3; and hemolytic…	Adenylate kinase 1	-	gene	Name match	0	2.2036385161072758E-8	6.024264621373732E-6	-0.695816	-0.645949	15.567060470581055	15.397850036621094	14.659221649169922	14.7953	14.803603172302246
path	3L	9494555	9505328	-	path	FBgn0036007	Enables amino acid transmembrane transporter activity. Involved in several processes, including amino acid transmembrane transport; neuron projection morphogenesis; and regulation of cell projection size. Located in several cellular components, including dendrite; endolysosome; and neuronal cell body. Is expressed in several structures, including anlage in statu nascendi; brain; epithelial cell; …	pathetic	-	gene	Name match	0	5.427475553005934E-4	0.019124524667859077	-0.833243	-0.647238	14.203634262084961	14.075034141540527	13.610038757324219	12.915050506591797	13.275907516479492
Ac76E	3L	19939287	19977960	+	Ac76E	FBgn0004852	Enables adenylate cyclase activity. Involved in instar larval or pupal development; regulation of growth; and response to starvation. Predicted to be active in plasma membrane. Is expressed in several structures, including adult head; embryonic/larval hindgut; embryonic/larval ureter; gastric caecum; and gland. Orthologous to human ADCY2 (adenylate cyclase 2); ADCY4 (adenylate cyclase 4); and ADC…	Adenylyl cyclase 76E	+	gene	Name match	0	8.021524408832192E-4	0.0260547	-0.859022	-0.648271	11.28098201751709	11.306794166564941	10.259600639343262	10.648789405822754	10.246031761169434
TM9SF4	2L	13746952	13773905	+	TM9SF4	FBgn0028541	Involved in several processes, including defense response to Gram-negative bacterium; encapsulation of foreign target; and negative regulation of peptidoglycan recognition protein signaling pathway. Located in cytoplasmic vesicle and plasma membrane. Is expressed in adult head and organism. Orthologous to human TM9SF4 (transmembrane 9 superfamily member 4).	Transmembrane 9 superfamily protein member 4	+	gene	Name match	0	1.5653311493224464E-5	0.00118127	-0.745048	-0.648911	12.665431022644043	12.45853042602539	11.780866622924805	11.949816703796387	11.906932830810547
Syt7	4	278685	306481	-	Syt7	FBgn0039900	Predicted to enable SNARE binding activity; calcium ion sensor activity; and calcium-dependent phospholipid binding activity. Involved in regulation of synaptic vesicle exocytosis. Located in sarcoplasm and vesicle. Is active in neuromuscular junction and synaptic membrane. Colocalizes with lysosome. Is expressed in adult head. Orthologous to human SYT7 (synaptotagmin 7).	Synaptotagmin 7	-	gene	Name match	0	7.575342897325754E-4	0.024840964004397392	-0.857413	-0.649139	11.25432300567627	11.506620407104492	10.282037734985352	10.63231372833252	10.532892227172852
Nup133	3R	22690607	22694772	+	Nup133	FBgn0039004	Predicted to be a structural constituent of nuclear pore. Predicted to be involved in poly(A)+ mRNA export from nucleus; protein import into nucleus; and transcription-dependent tethering of RNA polymerase II gene DNA at nuclear periphery. Predicted to be part of nuclear pore outer ring. Is expressed in adult head and organism. Human ortholog(s) of this gene implicated in Galloway-Mowat syndrome …	Nucleoporin 133kD	+	gene	Name match	0	0.00151054	0.0432253	-2.22882	-0.651407	8.443760871887207	8.002569198608398	6.138585090637207	6.009295463562012	6.337876319885254
Ttd14	2R	18430315	18440475	-	Ttd14	FBgn0284257	Enables GTP binding activity; phosphatidic acid binding activity; and phosphatidylinositol binding activity. Involved in cellular response to light stimulus; photoreceptor cell maintenance; and positive regulation of intracellular protein transport. Located in cytosol. Is expressed in several structures, including anlage in statu nascendi; embryonic/larval midgut primordium; endoderm anlage; gut …	TRPL translocation defect 14	-	gene	Name match	0	2.741347998380661E-6	3.239280777052045E-4	-0.734011	-0.654133	13.535711288452148	13.529951095581055	13.04634952545166	12.84766674041748	12.897303581237793
CG42458	3L	7423827	7454717	+	CG42458	FBgn0259935	Predicted to enable RNA binding activity. Predicted to be involved in RNA stabilization. Predicted to be located in cytosol. Predicted to be active in nucleus. Is expressed in T4 neuron; T5 neuron; medulla tangential neuron Mt1; and transmedullary Y neuron TmY8. Human ortholog(s) of this gene implicated in autosomal dominant intellectual developmental disorder 74. Orthologous to several human gen…	No description	+	gene	Name match	0	0.00174097	0.0477485	-2.08782	-0.656991	12.168200492858887	12.350072860717773	12.363901138305664	12.71834659576416	12.191595077514648
CG30438	2R	5496674	5549543	+	Ugt50B3	FBgn0050438	Predicted to enable UDP-glycosyltransferase activity. Predicted to be involved in glycosylation. Predicted to be active in endoplasmic reticulum membrane. Is expressed in several structures, including adult head; embryonic head epidermis; embryonic ventral epidermis; epithelium; and plasmatocyte primordium. Orthologous to several human genes including UGT2B4 (UDP glucuronosyltransferase family 2 …	UDP-glycosyltransferase family 50 member B3	+	gene	Name match	0	2.890092437155545E-4	0.012001123279333115	-0.835157	-0.661224	12.691216468811035	13.12260627746582	11.833971977233887	12.330883979797363	11.998340606689453
CG13251	3L	20637199	20640910	+	CG13251	FBgn0037014	Predicted to enable microtubule binding activity. Predicted to be involved in cilium assembly. Predicted to be active in cilium and microtubule. Is expressed in spermatozoon. Orthologous to human CCDC66 (coiled-coil domain containing 66).	No description	+	gene	Name match	0	0.00105585	0.0326695	-0.92988	-0.665139	10.78266716003418	10.535787582397461	9.661005973815918	9.988733291625977	9.563654899597168
CG2650	X	2692732	2693886	-	dyw	FBgn0000092	Involved in circadian rhythm and positive regulation of circadian sleep/wake cycle, wakefulness. Predicted to be active in extracellular space. Is expressed in epidermis and eye.	daywake	-	gene	Name match	0	5.334789166226983E-4	0.018846379593014717	-2.70594	-0.66634	7.796812057495117	9.043046951293945	5.71478	6.036262035369873	6.3753509521484375
ana	2R	9062295	9077554	+	ana	FBgn0011746	Involved in negative regulation of neuroblast proliferation. Is expressed in several structures, including adult optic lobe; ganglia; larval central nervous system; mesonotum; and presumptive embryonic/larval central nervous system.	anachronism	+	gene	Name match	0	1.816993171814829E-4	0.0084136	-3.15695	-0.66857	7.999975204467773	10.025837898254395	6.357224941253662	5.804936408996582	6.499340057373047
SkpB	2R	12139295	12140229	-	SkpB	FBgn0026176	Predicted to enable cullin family protein binding activity. Predicted to be involved in SCF-dependent proteasomal ubiquitin-dependent protein catabolic process. Predicted to be part of SCF ubiquitin ligase complex. Predicted to be active in cytoplasm and nucleus. Is expressed in adult head. Used to study candidiasis. Orthologous to human SKP1 (S-phase kinase associated protein 1).	SKP1-related B	-	gene	Name match	0	4.218315880279988E-4	0.015972502529621124	-0.876329	-0.67126	14.379132270812988	14.341693878173828	13.338078498840332	13.259906768798828	13.978026390075684
PIG-L	3R	20018269	20021338	-	PIG-L	FBgn0038763	Predicted to enable N-acetylglucosaminylphosphatidylinositol deacetylase activity. Predicted to be involved in GPI anchor biosynthetic process. Predicted to be active in endoplasmic reticulum. Is expressed in adult head. Human ortholog(s) of this gene implicated in CHIME syndrome. Orthologous to human PIGL (phosphatidylinositol glycan anchor biosynthesis class L).	Phosphatidylinositol glycan anchor biosynthesis class L	-	gene	Name match	0	4.8445246648043394E-5	0.00299117	-0.80919	-0.676009	12.972394943237305	12.940593719482422	11.758638381958008	12.244270324707031	12.1807
CG9331	2L	20822828	20827744	+	CG9331	FBgn0032889	Predicted to enable glyoxylate reductase (NADPH) activity and hydroxypyruvate reductase (NADH) activity. Located in extracellular region. Is expressed in several structures, including adult head; adult heart; embryonic dorsal epidermis; embryonic head epidermis; and embryonic/larval midgut.	No description	+	gene	Name match	0	8.603619789937511E-5	0.00471967	-0.828402	-0.678584	14.449858665466309	14.790682792663574	13.643638610839844	13.67396068572998	14.064094543457031
CG13707	3L	4837791	4840108	-	CG13707	FBgn0035578	Is expressed in antennal disc; eye disc; leg disc; and wing disc.	No description	-	gene	Name match	0	7.064349483698606E-4	0.023332780227065086	-0.94497	-0.682486	10.425670623779297	10.588507652282715	9.468360900878906	9.502962112426758	9.416378021240234
CG1674	4	230730	245903	+	CG1674	FBgn0039897	Predicted to enable actin binding activity. Predicted to be involved in positive regulation of actin filament bundle assembly. Located in Z disc. Is expressed in adult head; adult heart; larval muscle system; larval somatic muscle cell; and spermatozoon. Orthologous to human SYNPO (synaptopodin); SYNPO2 (synaptopodin 2); and SYNPO2L (synaptopodin 2 like).	No description	+	gene	Name match	0	4.0775623233457736E-7	7.35409848857671E-5	-0.760386	-0.683614	14.386458396911621	14.275435447692871	13.355110168457031	13.669526100158691	13.663951873779297
ci	4	47710	57041	-	ci	FBgn0004859	Enables several functions, including DNA-binding transcription activator activity, RNA polymerase II-specific; cAMP response element binding protein binding activity; and protein homodimerization activity. Involved in several processes, including negative regulation of hippo signaling; regionalization; and regulation of transcription by RNA polymerase II. Located in cytosol and nucleus. Part of H…	cubitus interruptus	-	gene	Name match	0	8.7606196757406E-4	0.028056498616933823	-0.973101	-0.684333	10.449368476867676	10.58165454864502	9.626352310180664	9.645509719848633	9.354392051696777
snz	X	7912089	7918444	+	snz	FBgn0029976	Enables phosphatidylinositol-3,4-bisphosphate binding activity and phospholipid binding activity. Involved in several processes, including determination of adult lifespan; fatty acid homeostasis; and intracellular triglyceride homeostasis. Located in cell body membrane and endoplasmic reticulum. Is expressed in adult fat body; adult head; and embryonic/larval fat body. Orthologous to human SNX25 …	snazarus	+	gene	Name match	0	0.00176154	0.0481266	-1.10382	-0.685037	10.520343780517578	10.494682312011719	9.6004	9.555170059204102	9.064363479614258
CG10562	3R	25321053	25322757	-	CG10562	FBgn0039326	Predicted to enable ecdysteroid 22-kinase activity. Is expressed in adult head.	No description	-	gene	Name match	0	1.2243934179423377E-5	9.481785236857831E-4	-0.804941	-0.688915	14.274678230285645	14.795398712158203	13.607376098632812	13.782464981079102	13.778855323791504
CG1271	3L	3052514	3054906	+	CG1271	FBgn0035392	Predicted to be involved in glycerol metabolic process; glycerol-3-phosphate biosynthetic process; and triglyceride metabolic process. Predicted to be active in mitochondrion. Is expressed in adult head. Orthologous to human GK5 (glycerol kinase 5).	No description	+	gene	Name match	0	4.299009742680937E-5	0.00275358	-0.830459	-0.689393	12.825984954833984	13.217717170715332	12.240633010864258	12.05203914642334	12.320870399475098
CG7402	3L	17887705	17891404	+	CG7402	FBgn0036768	Predicted to enable N-acetylgalactosamine-4-sulfatase activity. Human ortholog(s) of this gene implicated in mucopolysaccharidosis VI. Orthologous to several human genes including ARSB (arylsulfatase B).	No description	+	gene	Name match	0	2.743952500168234E-4	0.011608443222939968	-0.900717	-0.691196	13.175493240356445	13.236383438110352	11.981106758117676	12.729491233825684	11.957999229431152
CG14694	3R	10858202	10859813	-	CG14694	FBgn0037845	Predicted to enable thiamine transmembrane transporter activity. Predicted to be involved in transmembrane transport. Predicted to be located in membrane. Predicted to be active in plasma membrane. Human ortholog(s) of this gene implicated in several diseases, including abdominal aortic aneurysm; biotin-responsive basal ganglia disease; cleft lip; dextro-looped transposition of the great arteries…	No description	-	gene	Name match	0	2.3353933647740632E-4	0.010098181664943695	-0.900123	-0.694572	16.05477523803711	16.191287994384766	15.077683448791504	14.814582824707031	15.609277725219727
CG8475	2L	8190808	8196918	-	CG8475	FBgn0031995	Predicted to enable calmodulin binding activity. Predicted to be involved in positive regulation of glycogen catabolic process. Predicted to be part of phosphorylase kinase complex. Is expressed in adult head and adult heart. Human ortholog(s) of this gene implicated in glycogen storage disease IXb. Orthologous to human PHKB (phosphorylase kinase regulatory subunit beta).	No description	-	gene	Name match	0	4.151937901042402E-5	0.00268446	-0.841295	-0.695786	13.084558486938477	12.791796684265137	12.029651641845703	11.923877716064453	12.210511207580566
Obp57a	2R	20505150	20505758	+	Obp57a	FBgn0043535	Predicted to enable odorant binding activity. Predicted to be involved in sensory perception of chemical stimulus. Predicted to be located in extracellular region. Is expressed in antenna; antennal sense organ; and maxillary palp sense organ.	Odorant-binding protein 57a	+	gene	Name match	0	2.4896461400203407E-4	0.010697674006223679	-0.909924	-0.697261	18.42477798461914	18.438743591308594	17.28368377685547	17.177173614501953	17.956552505493164
CG5359	3R	9999771	10001276	-	CG5359	FBgn0037773	Predicted to enable dynein intermediate chain binding activity. Predicted to be involved in microtubule-based movement. Predicted to be part of cytoplasmic dynein complex. Predicted to be active in cytoplasm. Is expressed in several structures, including central brain primordium; dorsal sensory complex primordium; ganglia; sensory nervous system primordium; and sensory organ cell. Human ortholog(…	No description	-	gene	Name match	0	4.355132987257093E-4	0.016310330480337143	-0.953197	-0.699405	10.497793197631836	10.642196655273438	9.60515	9.529301643371582	9.661701202392578
pdgy	X	14933670	14953532	-	pdgy	FBgn0027601	Enables long-chain fatty acid-CoA ligase activity. Involved in fatty-acyl-CoA biosynthetic process; long-chain fatty acid metabolic process; and triglyceride catabolic process. Located in mitochondrion. Is expressed in several structures, including anlage in statu nascendi; embryonic/larval midgut primordium; epithelium; fat body; and gut section.	pudgy	-	gene	Name match	0	0.00150242	0.0430831	-1.14451	-0.699468	14.490060806274414	14.871377944946289	13.903275489807129	13.807995796203613	12.579795837402344
Act79B	3L	21985210	21987190	+	Act79B	FBgn0000045	Predicted to be involved in mitotic cytokinesis. Predicted to be active in actin cytoskeleton. Is expressed in several structures, including adult head; adult heart; adult somatic muscle cell; male genitalia; and scutellar pulsatile organ. Human ortholog(s) of this gene implicated in Baraitser-Winter syndrome 1; Baraitser-Winter syndrome 2; autosomal dominant nonsyndromic deafness 20; and thrombo…	Actin 79B	+	gene	Name match	0	2.6851573693420505E-6	3.2062665559351444E-4	-0.807027	-0.703555	20.592485427856445	20.714195251464844	19.569448471069336	19.782577514648438	20.073591232299805
CR45045	3R	17667577	17667825	+	CG45045	FBgn0266405	No description available	No description	+	gene	Name match	0	0.00156266	0.0443464	-1.72486	-0.705003	11.607681274414062	10.14618968963623	9.66556	9.566777229309082	8.613511085510254
Mur18B	X	19213254	19214938	+	Mur18B	FBgn0030999	Predicted to enable chitin binding activity. Predicted to be an extracellular matrix structural constituent. Predicted to be located in extracellular matrix. Predicted to be active in external encapsulating structure. Is expressed in several structures, including Malpighian tubule; embryonic/larval fat body; embryonic/larval posterior spiracle; embryonic/larval proventriculus; and embryonic/larva…	Mucin related 18B	+	gene	Name match	0	0.00109584	0.033603277057409286	-1.96009	-0.710085	10.478178977966309	10.195762634277344	8.964555740356445	7.188265323638916	8.577788352966309
Asph	2R	16110331	16116996	+	Asph	FBgn0034075	Predicted to enable peptidyl-aspartic acid 3-dioxygenase activity. Predicted to be involved in regulation of cytosolic calcium ion concentration. Located in endomembrane system. Is expressed in several structures, including adult brain cell body rind; adult head; adult heart; head mesoderm; and larval somatic muscle cell. Used to study chromosome 16p11.2 deletion syndrome, 593-kb. Human ortholog(…	Aspartyl beta-hydroxylase	+	gene	Name match	0	5.863238766323775E-5	0.00346411	-0.87979	-0.710862	13.570344924926758	13.628840446472168	12.905084609985352	12.33936595916748	12.678428649902344
Mtp	2L	20919094	20922876	-	Mtp	FBgn0266369	Enables phosphatidylcholine transporter activity. Involved in lipoprotein metabolic process; lumen formation, open tracheal system; and neuron development. Located in endomembrane system. Is expressed in adult head; adult heart; and embryonic/larval fat body. Human ortholog(s) of this gene implicated in several diseases, including abetalipoproteinemia; familial hypercholesterolemia; hyperinsulini…	Microsomal triacylglycerol transfer protein	-	gene	Name match	0	0.0010462	0.0324441	-1.15371	-0.717655	10.55300235748291	10.599212646484375	9.694847106933594	9.167070388793945	9.59774
SmydA-7	2R	17044743	17046768	+	SmydA-7	FBgn0034182	Predicted to enable protein-lysine N-methyltransferase activity. Is expressed in adult head.	SET and MYND domain containing, arthropod-specific, member 7	+	gene	Name match	0	0.00133983	0.039436936378479004	-1.71287	-0.717865	9.367630004882812	10.2047	7.465749740600586	8.485945701599121	8.420866012573242
Spn43Aa	2R	7147692	7149289	+	Spn43Aa	FBgn0024294	Predicted to enable serine-type endopeptidase inhibitor activity. Involved in secondary branching, open tracheal system. Located in cytoplasm. Is expressed in several structures, including clypeo-labral primordium; dorsal epidermis primordium; embryonic salivary gland duct; epithelium; and salivary gland common duct primordium. Human ortholog(s) of this gene implicated in several diseases, includ…	Serpin 43Aa	+	gene	Name match	0	8.877093205228448E-4	0.0282973	-1.99767	-0.72246	11.405043601989746	12.2883	9.35723	10.872897148132324	8.656
CG5177	2L	7405227	7408600	+	Tppl	FBgn0031908	Predicted to be involved in trehalose biosynthetic process. Located in extracellular region. Is expressed in adult head; adult heart; larval muscle system; and larval somatic muscle cell.	Trehalose-6-phosphate phosphatase like	+	gene	Name match	0	9.765667527972255E-6	8.580641588196158E-4	-0.860416	-0.724288	15.693697929382324	15.613924026489258	14.546741485595703	14.576857566833496	15.039546966552734
CR45885	3L	11687344	11688390	-	asRNA:CR45885	FBgn0267545	No description available	antisense RNA:CR45885	-	gene	Name match	0	0.00128986	0.038435	-1.61798	-0.725375	9.194148063659668	9.477907180786133	8.001081466674805	7.910731315612793	7.366073131561279
CG9649	3R	14215459	14217882	-	CG9649	FBgn0038211	Predicted to enable serine-type endopeptidase activity. Predicted to be involved in innate immune response and proteolysis. Predicted to be active in extracellular space.	No description	-	gene	Name match	0	3.4299000617465936E-7	6.52967210044153E-5	-0.822605	-0.728224	14.154363632202148	14.439838409423828	13.3406	13.67328929901123	13.360974311828613
Est-6	3L	12188818	12190705	+	Est-6	FBgn0000592	Enables carboxylesterase activity and short-chain carboxylesterase activity. Involved in courtship behavior; pheromone biosynthetic process; and response to odorant. Located in extracellular region. Is expressed in adult head; adult heart; amnioserosa; embryonic/larval fat body; and yolk nucleus. Orthologous to human CES5A (carboxylesterase 5A).	Esterase 6	+	gene	Name match	0	1.67847811098909E-5	0.00123032	-0.895191	-0.737063	15.136618614196777	14.78174114227295	14.227975845336914	13.829233169555664	14.189788818359375
Nep5	3R	27057908	27064199	-	Nep5	FBgn0039478	Predicted to enable metalloendopeptidase activity. Predicted to be involved in protein processing. Predicted to be located in membrane. Predicted to be active in plasma membrane. Is expressed in adult brain and spermatozoon. Human ortholog(s) of this gene implicated in distal arthrogryposis type 5D. Orthologous to human ECEL1 (endothelin converting enzyme like 1).	Neprilysin 5	-	gene	Name match	0	0.00101387	0.0316562	-1.68093	-0.739607	9.779109954833984	10.32097339630127	8.861051559448242	8.446281433105469	7.667377471923828
Nc73EF	3L	16954822	16968724	+	Nc73EF	FBgn0010352	Enables oxoglutarate dehydrogenase (succinyl-transferring) activity. Involved in 2-oxoglutarate decarboxylation to succinyl-CoA and intracellular amino acid homeostasis. Located in Z disc. Is active in mitochondrial matrix. Is expressed in several structures, including adult head; adult heart; anterior endoderm; anterior endoderm anlage; and embryonic/larval midgut primordium. Used to study Yoon-…	Oxoglutarate dehydrogenase 1	+	gene	Name match	0	3.210180921087158E-8	8.01036185293924E-6	-0.8217	-0.74026	14.99399185180664	14.70396614074707	14.161054611206055	14.231019020080566	14.1522
l(3)72Dp	3L	16234140	16236999	+	l(3)72Dp	FBgn0263607	Predicted to enable gamma-glutamyl-peptidase activity. Predicted to be involved in tetrahydrofolylpolyglutamate metabolic process. Predicted to be active in vacuole. Is expressed in adult head. Orthologous to human GGH (gamma-glutamyl hydrolase).	lethal (3) 72Dp	+	gene	Name match	0	1.9723827426787466E-4	0.00892259	-1.01208	-0.741498	11.101037979125977	11.282244682312012	10.35722541809082	10.244270324707031	9.916497230529785
CG31810	2L	16849018	16852368	-	CG31810	FBgn0051810	Predicted to enable very-long-chain 3-oxoacyl-CoA reductase activity. Predicted to be located in mitochondrion. Predicted to be active in endoplasmic reticulum. Is expressed in several structures, including adult fat body; anterior endoderm; embryonic/larval midgut; embryonic/larval midgut primordium; and gland. Orthologous to human HSDL1 (hydroxysteroid dehydrogenase like 1).	No description	-	gene	Name match	0	8.418552170041949E-5	0.00469078	-0.961473	-0.741914	11.509112358093262	11.515894889831543	10.490367889404297	10.688642501831055	10.40396499633789
dati	4	375640	395605	-	dati	FBgn0262636	Predicted to enable DNA-binding transcription factor activity, RNA polymerase II-specific and RNA polymerase II transcription regulatory region sequence-specific DNA binding activity. Involved in adult locomotory behavior; nervous system development; and positive regulation of female receptivity. Predicted to be active in nucleus. Is expressed in several structures, including brain; embryonic abd…	datilografo	-	gene	Name match	0	0.00102383	0.0318224	-1.528	-0.743993	12.453001022338867	12.514867782592773	11.666133880615234	11.59595775604248	11.396010398864746
Cyp4p3	2R	9242320	9244410	+	Cyp4p3	FBgn0033397	Predicted to enable several functions, including heme binding activity; iron ion binding activity; and monooxygenase activity. Is expressed in adult head; embryonic/larval Malpighian tubule; embryonic/larval fat body; and organism. Human ortholog(s) of this gene implicated in Bietti crystalline corneoretinal dystrophy. Orthologous to human CYP4V2 (cytochrome P450 family 4 subfamily V member 2).	Cytochrome P450 4p3	+	gene	Name match	0	7.052914006635547E-4	0.023332780227065086	-1.95962	-0.74418	10.533074378967285	10.984124183654785	9.102059364318848	9.088728904724121	7.473653316497803
DIP1	X	21624796	21630148	-	DIP1	FBgn0024807	Enables RNA binding activity. Involved in RNA catabolic process; germ-line stem-cell niche homeostasis; and response to virus. Located in cytoplasm and nucleus. Is active in nuclear body. Is expressed in organism.	DISCO Interacting Protein 1	-	gene	Name match	0	8.559626621718053E-6	7.821786566637456E-4	-0.895551	-0.745707	13.190301895141602	13.36568832397461	12.601886749267578	12.327475547790527	12.170433044433594
CG2082	3R	5758680	5781076	-	CG2082	FBgn0027608	Predicted to enable cadherin binding activity and tubulin binding activity. Predicted to be involved in signal transduction. Predicted to be located in microtubule. Predicted to be active in cytoplasm. Is expressed in adult head. Human ortholog(s) of this gene implicated in Charcot-Marie-Tooth disease type 4D. Orthologous to several human genes including NDRG1 (N-myc downstream regulated 1); NDRG…	No description	-	gene	Name match	0	3.214196198086938E-8	8.01036185293924E-6	-0.840805	-0.753974	15.1194	15.120327949523926	14.523467063903809	14.386547088623047	14.451481819152832
scpr-C	3R	11225520	11226681	+	scpr-C	FBgn0037879	Predicted to be located in extracellular region. Predicted to be active in extracellular space. Is expressed in adult head.	SCP-containing protein C	+	gene	Name match	0	5.429394877864979E-5	0.00332235	-3.07581	-0.761515	13.400854110717773	15.592409133911133	11.348038673400879	11.824406623840332	11.896095275878906
Axud1	2L	2365345	2370137	+	Axud1	FBgn0261647	Predicted to enable DNA-binding transcription factor activity, RNA polymerase II-specific and sequence-specific DNA binding activity. Involved in negative regulation of cell population proliferation. Located in nucleus. Is expressed in several structures, including cephalic furrow; eye disc anterior to the morphogenetic furrow; germ band; imaginal disc; and presumptive embryonic/larval system. Or…	AXIN1 up-regulated 1	+	gene	Name match	0	6.907586939632893E-4	0.022969335317611694	-1.36919	-0.763115	10.502116203308105	10.103081703186035	8.5421	9.418365478515625	8.807624816894531
pst	3L	7357275	7360263	-	pst	FBgn0035770	Involved in long-term memory and protein secretion. Located in cytosol. Is expressed in several structures, including adult head; amnioserosa; amnioserosa primordium; dorsal sensory complex primordium; and dorsal sensory complex proper primordium. Used to study viral infectious disease.	pastrel	-	gene	Name match	0	8.590188258494891E-7	1.320522278547287E-4	-0.893895	-0.767993	13.741555213928223	13.713010787963867	12.73741626739502	13.02956771850586	12.510435104370117
Mrp4	3R	11569250	11575937	+	Mrp4	FBgn0263316	Predicted to enable ABC-type transporter activity. Involved in several processes, including determination of adult lifespan; response to anoxia; and wing disc dorsal/ventral pattern formation. Predicted to be located in membrane. Predicted to be active in plasma membrane. Is expressed in adult head; eye disc; larval central nervous system; larval ventral nerve cord; and photoreceptor neurons. Ort…	Multidrug resistance protein 4	+	gene	Name match	0	2.4941491574281827E-6	3.025424957741052E-4	-0.931581	-0.780009	12.174646377563477	12.347766876220703	11.400936126708984	11.451925277709961	11.171432495117188
CG31445	3R	29240580	29244827	-	CG31445	FBgn0051445	Predicted to enable metalloaminopeptidase activity. Predicted to be involved in peptide catabolic process and proteolysis. Predicted to be active in extracellular space. Is expressed in adult head. Orthologous to human ANPEP (alanyl aminopeptidase, membrane).	No description	-	gene	Name match	0	1.2433221854735166E-4	0.00624257	-1.09163	-0.780583	11.531488418579102	11.976305961608887	10.543339729309082	11.015237808227539	10.315155982971191
Cyp6a8	2R	14887171	14889010	-	Cyp6a8	FBgn0013772	Enables alkane 1-monooxygenase activity; fatty acid binding activity; and medium-chain fatty acid omega-1 hydroxylase activity. Involved in insecticide metabolic process; lauric acid metabolic process; and response to caffeine. Located in endomembrane system. Is expressed in adult head; amnioserosa; embryonic/larval Malpighian tubule; and yolk nucleus. Human ortholog(s) of this gene implicated in…	Cytochrome P450 6a8	-	gene	Name match	0	4.773962064064108E-5	0.00296286	-1.03455	-0.784045	11.961645126342773	12.662055969238281	11.174208641052246	11.448792457580566	11.353804588317871
CG31388	3R	11237815	11240114	+	CG31388	FBgn0051388	Predicted to enable DNA-binding transcription factor activity and RNA polymerase II cis-regulatory region sequence-specific DNA binding activity. Predicted to be involved in regulation of transcription by RNA polymerase II. Predicted to be located in nucleus. Is expressed in organism.	No description	+	gene	Name match	0	4.0605352842248976E-4	0.015503552742302418	-1.96521	-0.784407	10.928706169128418	12.526895523071289	9.404349327087402	8.744898796081543	9.859786987304688
CR44493	2L	10943272	10943622	-	lncRNA:CR44493	FBgn0265686	No description available	long non-coding RNA:CR44493	-	gene	Name match	0	3.5907457562878164E-10	1.4914651558228798E-7	-9.40618	-0.787884	8.053969383239746	8.978917121887207	0.20522242784500122	1.2813746929168701	-0.0620544
Scp1	2R	2932595	2968052	-	Scp1	FBgn0020908	Predicted to enable calcium ion binding activity. Predicted to be involved in calcium-ion regulated exocytosis. Predicted to be active in endoplasmic reticulum. Is expressed in adult head and mesothoracic tergotrochanter muscle cell.	Sarcoplasmic calcium-binding protein 1	-	gene	Name match	0	4.2000364991467976E-11	2.1682716067061847E-8	-0.856868	-0.790378	19.85118865966797	19.715770721435547	18.94249153137207	18.794355392456055	18.86819839477539
CG4461	3L	9375430	9376293	+	CG4461	FBgn0035982	Predicted to enable unfolded protein binding activity. Involved in response to heat. Predicted to be active in cytoplasm and nucleus. Human ortholog(s) of this gene implicated in several diseases, including Charcot-Marie-Tooth disease axonal type 2F; autosomal dominant distal hereditary motor neuronopathy 3; cataract (multiple); dilated cardiomyopathy 1II; and myofibrillar myopathy (multiple). Or…	No description	+	gene	Name match	0	8.035645805648528E-6	7.442202186211944E-4	-0.990213	-0.796275	13.584810256958008	13.10085678100586	12.521819114685059	12.36850643157959	12.140817642211914
Obp44a	2R	8134170	8135315	-	Obp44a	FBgn0033268	Predicted to enable odorant binding activity. Predicted to be involved in sensory perception of smell. Located in extracellular region. Is expressed in several structures, including adult head; adult heart; embryonic central brain neurons; ganglia; and larval nervous system.	Odorant-binding protein 44a	-	gene	Name match	0	1.9075139789492823E-5	0.00137612	-3.25363	-0.801769	10.359314918518066	12.069182395935059	7.043726444244385	7.379406929016113	9.467159271240234
CG34461	3L	8325859	8328307	+	CG34461	FBgn0250833	Predicted to be a structural constituent of chitin-based larval cuticle. Predicted to be involved in chitin-based cuticle development. Predicted to be located in chitin-based extracellular matrix. Predicted to be active in extracellular matrix. Is expressed in adult head.	No description	+	gene	Name match	0	8.573982631787658E-5	0.00471967	-1.13495	-0.804586	12.338918685913086	13.068832397460938	11.714776992797852	11.304435729980469	11.785177230834961
kar	3R	12682186	12689367	-	kar	FBgn0001296	Predicted to enable L-amino acid transmembrane transporter activity. Predicted to be involved in aromatic amino acid transport. Predicted to be active in plasma membrane. Is expressed in several structures, including adult fat body; adult head; amnioserosa; somatic precursor cell; and yolk nucleus. Human ortholog(s) of this gene implicated in Allan-Herndon-Dudley syndrome and intellectual disabil…	karmoisin	-	gene	Name match	0	1.6840474563650787E-4	0.00798728	-1.23006	-0.807036	11.086718559265137	11.428560256958008	9.917558670043945	10.15019702911377	10.356735229492188
CR42765	3R	26324499	26325294	-	lncRNA:CR42765	FBgn0261833	No description available	long non-coding RNA:CR42765	-	gene	Name match	0	2.8481835033744574E-4	0.011902454309165478	-1.43419	-0.813666	10.190134048461914	9.981895446777344	9.193276405334473	8.732585906982422	9.219231605529785
CG9314	2L	8705572	8707527	+	CatB	FBgn0032061	Predicted to enable catalase activity and heme binding activity. Predicted to be involved in hydrogen peroxide catabolic process and response to hydrogen peroxide. Located in major mitochondrial derivative. Is expressed in adult head; spermatozoon; wing hinge primordium; and wing pouch. Human ortholog(s) of this gene implicated in several diseases, including acatalasia; eye disease (multiple); lu…	Catalase B	+	gene	Name match	0	3.857965566567145E-6	4.2129814391955733E-4	-3.6475	-0.81957	13.526457786560059	15.908652305603027	10.97652816772461	11.55633544921875	11.857305526733398
phr	2R	7825289	7827319	+	phr	FBgn0003082	Predicted to enable deoxyribodipyrimidine photo-lyase activity. Predicted to be involved in photoreactive repair.	photorepair	+	gene	Name match	0	1.0714271775214002E-4	0.00555028	-1.26802	-0.831553	11.89664077758789	11.914922714233398	10.644937515258789	11.243547439575195	10.424221992492676
CG7059	3R	22389780	22392349	+	Pgaml	FBgn0038957	Predicted to enable bisphosphoglycerate mutase activity. Predicted to be involved in canonical glycolysis and gluconeogenesis. Predicted to be active in cytosol. Is expressed in eye. Human ortholog(s) of this gene implicated in familial erythrocytosis 8 and myoglobinuria. Orthologous to several human genes including BPGM (bisphosphoglycerate mutase); PGAM1 (phosphoglycerate mutase 1); and PGAM2 (…	Phosphoglycerate mutase like	+	gene	Name match	0	5.964369120192714E-5	0.00350874	-1.26708	-0.850829	10.792407035827637	10.68393611907959	9.749543190002441	9.498120307922363	9.252339363098145
SERCA	2R	23925077	23935884	-	SERCA	FBgn0263006	Enables P-type calcium transporter activity. Involved in several processes, including calcium ion transport from cytosol to endoplasmic reticulum; intestinal stem cell homeostasis; and stabilization of membrane potential. Located in sarcoplasmic reticulum. Is active in endoplasmic reticulum membrane. Is expressed in several structures, including adult central nervous system; embryonic/larval midg…	Sarco/endoplasmic reticulum Ca(2+)-ATPase	-	gene	Name match	0	7.262141793611967E-16	9.049288553740487E-13	-0.905924	-0.852274	19.371267318725586	19.365604400634766	18.50579071044922	18.37801742553711	18.492956161499023
Vps50	2R	17739901	17743969	+	Vps50	FBgn0034271	Predicted to enable SNARE binding activity. Predicted to be involved in endocytic recycling. Located in endosome. Part of GARP complex. Orthologous to human VPS50 (VPS50 subunit of EARP/GARPII complex).	Vacuolar protein sorting 50	+	gene	Name match	0	6.896998092997819E-5	0.00393905	-1.35916	-0.865282	11.207444190979004	11.392650604248047	10.219862937927246	10.017776489257812	9.198473930358887
CG30345	2R	9148689	9151892	+	CG30345	FBgn0050345	Predicted to enable transmembrane transporter activity. Predicted to be involved in transmembrane transport. Predicted to be active in membrane. Is expressed in adult head. Human ortholog(s) of this gene implicated in hereditary folate malabsorption. Orthologous to human SLC46A1 (solute carrier family 46 member 1) and SLC46A3 (solute carrier family 46 member 3).	No description	+	gene	Name match	0	2.46644640355953E-6	3.025424957741052E-4	-1.10592	-0.86928	13.303754806518555	13.93657112121582	12.695404052734375	12.692885398864746	12.485750198364258
CG34034	3R	21738345	21739110	-	CG34034	FBgn0054034	Involved in insemination. Located in extracellular space.	No description	-	gene	Name match	0	5.54636208107695E-5	0.00335179	-2.386	-0.875154	12.345548629760742	11.65531063079834	9.264116287231445	8.441246032714844	10.611549377441406
CG6574	3R	10860531	10862988	-	CG6574	FBgn0037846	Predicted to enable thiamine transmembrane transporter activity. Predicted to be involved in transmembrane transport. Predicted to be located in membrane. Predicted to be active in plasma membrane. Is expressed in adult fat body. Human ortholog(s) of this gene implicated in several diseases, including abdominal aortic aneurysm; biotin-responsive basal ganglia disease; cleft lip; dextro-looped tra…	No description	-	gene	Name match	0	6.937245302651718E-7	1.1456484207883477E-4	-1.11158	-0.890504	11.240806579589844	11.482118606567383	10.196429252624512	10.228281021118164	10.127495765686035
CG2064	2R	7665828	7667343	+	Rdh1	FBgn0033205	Enables all-trans-retinol dehydrogenase (NADP+) activity. Involved in lipid droplet formation; protein localization to lipid droplet; and retinal metabolic process. Located in endomembrane system. Is active in endoplasmic reticulum membrane. Is expressed in adult head and adult heart. Human ortholog(s) of this gene implicated in Leber congenital amaurosis 13 and Leber hereditary optic neuropathy.…	Retinol dehydrogenase 1	+	gene	Name match	0	4.0459642036694277E-7	7.35409848857671E-5	-1.11426	-0.899087	12.04065990447998	12.22464656829834	11.178999900817871	10.945821762084961	11.00806713104248
plx	3R	5685855	5712837	+	plx	FBgn0261261	Enables integrin binding activity and small GTPase binding activity. Involved in cell adhesion mediated by integrin. Located in Golgi apparatus and cell surface. Is expressed in several structures, including cell body; female germline cell; larval longitudinal connective; presumptive embryonic/larval central nervous system; and pupal endocuticle. Human ortholog(s) of this gene implicated in acant…	pollux	+	gene	Name match	0	2.219450436768966E-7	4.6803088480373845E-5	-1.13006	-0.914758	12.880751609802246	13.27270221710205	12.06242561340332	11.989595413208008	12.277300834655762
CG33679	2L	15058303	15059120	+	CG33679	FBgn0053679	No description available	No description	+	gene	Name match	0	1.110936045733979E-5	8.934838697314262E-4	-1.32781	-0.917048	11.612687110900879	11.788825035095215	10.331640243530273	10.616765022277832	9.93857
Fancm	3R	21482325	21487444	+	Fancm	FBgn0038889	Enables 3'-5' DNA helicase activity. Involved in double-strand break repair via synthesis-dependent strand annealing; homologous recombination; and negative regulation of mitotic recombination. Predicted to be located in nucleus. Human ortholog(s) of this gene implicated in primary ovarian insufficiency 15 and spermatogenic failure 28. Orthologous to human FANCM (FA complementation group M).	Fanconi anemia group M helicase	+	gene	Name match	0	3.889507206622511E-5	0.00252897	-1.57059	-0.917668	9.662296295166016	9.707512855529785	8.287962913513184	8.505376815795898	8.0843
CG9297	3R	13771495	13779317	+	tmn	FBgn0038181	Predicted to enable calcium ion binding activity. Predicted to be active in extracellular matrix and sarcoplasmic reticulum. Is expressed in adult head; adult heart; larval muscle system; and larval somatic muscle cell. Orthologous to human SRL (sarcalumenin).	thinman	+	gene	Name match	0	1.1446511100077217E-10	4.903041528336871E-8	-1.03742	-0.919112	17.3801	17.58197593688965	16.586381912231445	16.261825561523438	16.367835998535156
CG14566	3L	21739479	21740309	-	CG14566	FBgn0037127	No description available	No description	-	gene	Name match	0	2.3035456251818687E-5	0.00161922	-1.4556	-0.922484	10.660364151000977	11.145525932312012	9.317227363586426	9.94849	9.416378021240234
CG14523	3R	28878024	28880122	-	Nepl19	FBgn0039612	Predicted to be involved in proteolysis. Predicted to be active in plasma membrane. Is expressed in adult head.	Neprilysin-like 19	-	gene	Name match	0	4.395893871134149E-9	1.3694209428649629E-6	-1.10227	-0.938179	13.540447235107422	14.002569198608398	12.520246505737305	12.785945892333984	12.730871200561523
CG11617	2L	204743	207297	-	CG11617	FBgn0031232	Predicted to enable DNA-binding transcription factor activity, RNA polymerase II-specific and RNA polymerase II cis-regulatory region sequence-specific DNA binding activity. Predicted to be involved in cell development; muscle organ development; and regulation of transcription by RNA polymerase II. Located in nucleus. Is expressed in larval muscle system; larval somatic muscle cell; wing hinge pr…	No description	-	gene	Name match	0	1.009998595691286E-5	8.608945645391941E-4	-1.41213	-0.940804	11.5798	11.407674789428711	10.207412719726562	10.476131439208984	9.737407684326172
Ir76a	3L	19799278	19803427	+	Ir76a	FBgn0260874	Contributes to olfactory receptor activity. Involved in detection of chemical stimulus involved in sensory perception of smell and transmission of nerve impulse. Located in sensory dendrite. Part of receptor complex. Is expressed in adult olfactory receptor neuron Ir76a; antennal coeloconic sensillum ac4; and antennal lobe glomerulus VM4.	Ionotropic receptor 76a	+	gene	Name match	0	2.6123758289031684E-5	0.00178696	-1.69896	-0.946714	10.712589263916016	10.132856369018555	8.299739837646484	8.946710586547852	9.839818000793457
ninaD	2L	18081628	18083608	+	ninaD	FBgn0002939	Enables scavenger receptor activity. Involved in carotenoid transport; phototransduction; and rhodopsin biosynthetic process. Predicted to be active in membrane. Is expressed in several structures, including adult brain; anterior-posterior subdivision of organism; embryonic/larval fat body; epithelium; and gut section. Orthologous to human SCARB1 (scavenger receptor class B member 1).	neither inactivation nor afterpotential D	+	gene	Name match	0	1.5854751836741343E-5	0.00118755	-1.58112	-0.95605	11.627601623535156	12.645486831665039	10.592042922973633	10.964369773864746	10.408492088317871
CG42827	3R	23372924	23373600	+	CG42827	FBgn0262009	Predicted to enable serine-type endopeptidase inhibitor activity. Predicted to be active in extracellular space. Is expressed in testis.	No description	+	gene	Name match	0	2.177264618596908E-11	1.2434901996982717E-8	-5.84998	-1.03458	9.95968	10.1515	4.942188262939453	4.925230979919434	-0.0620544
CG42319	2R	13260101	13266336	+	CG42319	FBgn0259219	Predicted to enable actin binding activity and muscle alpha-actinin binding activity. Predicted to be involved in actin cytoskeleton organization and muscle structure development. Predicted to be part of filamentous actin. Predicted to be active in Z disc; adherens junction; and stress fiber. Is expressed in dorsal head epidermis; dorsal pharyngeal muscle cell; embryonic brain; larval muscle syst…	No description	+	gene	Name match	0	7.107038846321245E-10	2.706005091113184E-7	-1.26806	-1.04863	13.78621768951416	13.403517723083496	12.106256484985352	12.330202102661133	12.417500495910645
CR44645	2R	20506195	20506895	+	lncRNA:CR44645	FBgn0265856	No description available	long non-coding RNA:CR44645	+	gene	Name match	0	5.0645234672686E-9	1.5426537629537052E-6	-1.36537	-1.07612	13.468685150146484	13.663101196289062	11.92185115814209	12.069684982299805	12.524837493896484
CR44644	2R	20505895	20506395	-	lncRNA:CR44644	FBgn0265855	No description available	long non-coding RNA:CR44644	-	gene	Name match	0	2.714023894512252E-9	8.651424536765262E-7	-1.35593	-1.0794	13.251115798950195	13.522300720214844	11.932292938232422	11.953800201416016	12.435630798339844
sqa	2R	9716348	9748121	-	sqa	FBgn0259678	Enables protein serine/threonine kinase activity. Involved in several processes, including compartment boundary maintenance; eye-antennal disc morphogenesis; and positive regulation of TOR signaling. Predicted to be active in cytoplasm. Is expressed in larval muscle system and larval somatic muscle cell. Human ortholog(s) of this gene implicated in hypertrophic cardiomyopathy 1. Orthologous to hu…	spaghetti-squash activator	-	gene	Name match	0	1.6554871351808637E-13	1.2606533872361325E-10	-1.38204	-1.17724	12.357526779174805	12.473153114318848	11.066309928894043	10.98354721069336	10.849004745483398
CG2010	3R	29494782	29498923	+	FipoQ	FBgn0039667	Involved in positive regulation of protein ubiquitination. Predicted to be part of SCF ubiquitin ligase complex. Is expressed in adult head; dorsal pharyngeal muscle cell; larval muscle system; larval somatic muscle cell; and larval visceral muscle cell.	F-box involved in polyQ pathogenesis	+	gene	Name match	0	1.4219099855883321E-11	8.859145417261516E-9	-1.4446	-1.1787	13.545037269592285	13.590459823608398	12.31505298614502	11.859747886657715	12.141158103942871
Cyp6a2	2R	6779749	6781491	-	Cyp6a2	FBgn0000473	Is involved in the breakdown of synthetic insecticides and may be involved in the metabolism of insect hormones. (UniProt, P33270)	Cytochrome P450-6a2	-	gene	Name match	0	6.865297219604827E-10	2.6886465320785646E-7	-1.59579	-1.20155	14.66042423248291	14.844534873962402	13.015883445739746	13.595674514770508	12.65719223022461
GluRIA	3L	6624032	6635059	+	GluRIA	FBgn0004619	Enables kainate selective glutamate receptor activity. Involved in monoatomic cation transport. Predicted to be located in membrane. Predicted to be part of ionotropic glutamate receptor complex. Predicted to be active in postsynaptic density membrane. Is expressed in several structures, including adult head; dorsal ectoderm anlage; ganglia; glial cell; and larval midline neurons. Used to study c…	Glutamate receptor IA	+	gene	Name match	0	6.894456533457216E-11	3.150077176883315E-8	-8.93437	-1.31497	9.434744834899902	9.36612	1.3572255373001099	3.8663370609283447	3.9968392848968506
CG14635	X	844823	845297	+	CG14635	FBgn0029535	No description available	No description	+	gene	Name match	0	4.843765849807597E-16	6.639349985591847E-13	-10.9441	-1.55636	9.259439468383789	10.517434120178223	0.20522242784500122	0.12937161326408386	-0.0620544
Cyp4p2	2R	9237512	9239831	+	Cyp4p2	FBgn0033395	Predicted to enable several functions, including heme binding activity; iron ion binding activity; and monooxygenase activity. Is expressed in adult head and embryonic/larval fat body. Human ortholog(s) of this gene implicated in Bietti crystalline corneoretinal dystrophy. Orthologous to human CYP4V2 (cytochrome P450 family 4 subfamily V member 2).	Cytochrome P450 4p2	+	gene	Name match	0	1.667038264301798E-17	2.538899266605471E-14	-3.3344	-1.90531	11.719566345214844	11.731152534484863	7.865020275115967	8.917999267578125	8.613511085510254
CHKov1	3R	25323156	25329316	-	CHKov1	FBgn0045761	Predicted to enable ecdysteroid 22-kinase activity.	CHK domain ov1	-	gene	Name match	0	1.4779939981928375E-29	5.0647159660706845E-26	-3.26227	-2.32031	13.336651802062988	13.914532661437988	11.715876579284668	11.804937362670898	11.088539123535156
